# Supplementary material for: Development of a cost‐effective high‐throughput mid‐density 5K genotyping assay for germplasm characterization and breeding in groundnut
Source: Plant Genome. 2025 Mar 31;18(2):e70019. doi: 10.1002/tpg2.70019 (PMC11958872; doi:10.1002/tpg2.70019)
Supplement: Supplementary file 1 — Table S1: List of 722 genotypes used for genotyping using high density SNP array Table S2: List of 8,027 SNPs selected based on PIC values Table S3: List of 82 SNPs associated with various traits with allele information and flanking sequences Table S4: List of 5,081 SNPs with details of chromosome number, position in diploid and tetraploid genome [file TPG2-18-e70019-s001.xlsx]

## Sheet: Table S1
Table S1: List of 722 genotypes used for genotyping using high density SNP array
1	M13
2	GANGAPURI
3	ICGV 86590
4	ICGV 87160 (ICG (FDRS) 10)
5	ICGV 86011 (ALR 2)
6	ICGV 86325
7	ICGV 86325
8	CSMG 84-1
9	ICG81
10	ICG5827
11	ICG76
12	ICG9449
13	ICG13099
14	ICGL5
15	ICG6201
16	ICG4598
17	ICG1137
18	ICG4543
19	ICG15232
20	ICGV02189
21	ICG10950
22	ICG6703
23	ICG12189
24	ICG1142
25	ICG7969
26	ICG15415
27	ICG13603
28	ICG10479
29	ICG10920
30	ICG10554
31	ICG11515
32	ICG4906
33	ICG434
34	ICG14466
35	ICG3027
36	ICG3102
37	ICG3312
38	ICG9507
39	ICG4111
40	ICG15309
41	ICG2019
42	ICG10474
43	ICG9418
44	ICG8253
45	ICG513
46	ICGV92234
47	ICG6643
48	ICG1668
49	ICG12921
50	ICG4343
51	ICG332
52	ICG11457
53	ICG12235
54	ICGV02286
55	ICG6375
56	ICG4998
57	ICG11651
58	ICGL3
59	ICG3584
60	ICG11322
61	ICGV 87160 (ICG (FDRS) 10)
62	ICG721
63	ICG12665
64	ICG15042
65	ICG12276
66	ICG9037
67	ICG10010
68	ICGV99001
69	ICG14482
70	ICG9842
71	ICG4764
72	ICG2381
73	ICG862
74	ICG10185
75	ICG5745
76	ICG14475
77	ICG4729
78	ICG13491
79	ICG4798
80	ICGV02022
81	ICGV94361
82	ICGV93470
83	ICG5891
84	ICG11219
85	ICG5475
86	ICG11426
87	ICG12697
88	ICG2031
89	ICG2857
90	ICG14985
91	ICG11542
92	ICG12000
93	ICG15233
94	ICGV01276
95	ICG13723
96	ICG6646
97	ICG36
98	ICG14630
99	ICG4670
100	ICG928
101	ICG2286
102	ICG14106
103	ICG5286
104	ICG7897
105	ICG9249
106	ICG6394
107	ICG1699
108	ICG442
109	ICG10036
110	ICGV88145
111	M13
112	ICG8751
113	ICGV02276
114	ICG2511
115	ICGV91278
116	ICG1534
117	ICG15501
118	ICG5779
119	ICG1274
120	ICG5236
121	ICG4527
122	ICG9905
123	ICG13856
124	ICG13982
125	ICG6766
126	ICGV01328
127	ICG12672
128	ICGV92267
129	ICG12625
130	ICG14118
131	ICG2773
132	ICG3673
133	ICG1399
134	ICG3053
135	ICG8760
136	ICG163
137	ICG3140
138	ICG4389
139	ICG12991
140	ICGV87378
141	ICG1823
142	ICG14523
143	ICG8285
144	ICG7867
145	ICG12509
146	ICGV02290
147	ICG1973
148	ICG311
149	ICG15234
150	ICG9666
151	ICG1834
152	ICG11109
153	ICG11088
154	ICG5662
155	ICG875
156	ICG6407
157	ICG6888
158	ICG9777
159	ICG2777
160	ICG4955
161	ICG13858
162	ICG118
163	ICG7181
164	ICGV98294
165	ICG3746
166	ICG334
167	ICG2925
168	ICGV01232
169	ICGV02038
170	ICG6057
171	ICG10890
172	ICG1711
173	ICG14710
174	ICG6654
175	ICG188
176	ICG397
177	ICG297
178	ICG2106
179	ICG14705
180	ICG10053
181	ICG15287
182	ICG12879
183	ICG9987
184	ICG9961
185	ICG4412
186	ICG4156
187	ICG5016
188	ICG4911
189	ICG111
190	ICG4750
191	ICG1519
192	ICG11855
193	ICG11550
194	ICG15405
195	ICG9315
196	ICG12682
197	ICG8083
198	ICG3992
199	ICG5494
200	ICG6667
201	ICG7883
202	ICG5663
203	ICG7906
204	ICG8567
205	ICGV92206
206	ICGV96466
207	ICGV97183
208	ICG11144
209	ICG11249
210	ICG5221
211	ICG9809
212	ICG3681
213	ICG11862
214	ICGV96468
215	ICG115
216	ICG3343
217	ICG10092
218	ICGV87921
219	ICG7243
220	ICG3775
221	ICG6813
222	ICGV02194
223	ICGV02148
224	ICG9362
225	ICG8517
226	ICG13895
227	ICG4538
228	ICG15419
229	ICG8106
230	ICG12988
231	ICG7190
232	ICG13164
233	ICG15190
234	ICG3240
235	ICG1415
236	ICG10384
237	ICG14834
238	ICG14127
239	ICG5195
240	ICGV86326
241	ICG7153
242	ICG15236
243	ICG10701
244	ICG405
245	ICG10566
246	ICG1569
247	ICG7963
248	ICG5327
249	ICG1487
250	ICG13177
251	ICG5609
252	ICGV95377
253	ICG8490
254	ICG13787
255	ICGV94169
256	ICGV 86011 (ALR 2)
257	ICGV 87128 (ICGS 44)
258	ICGV87141(ICGS76)
259	ICGV86143
260	ICGV02446
261	ICGV87141(ICGS76)
262	ICGV 87128 (ICGS 44)
263	ICGV86143
264	TPG 41
265	TMV 2
266	TGLPS 3
267	ICGV 87846 (CO 6)
268	ICGV 05155
269	GJG 9
270	ICGV 02266
271	ICGV 03042
272	ICGV 92195 (PRATAP MUNGPHALI-2)
273	ICGV 03043
274	ICGV 94118/ ALG 06-320
275	ICGV 06420
276	ICGV 86031
277	GJG-HPS-1 (JSP-HPS-44)
278	ICGV06099
279	SOMNATH
280	TAG 24
281	BAU 13
282	CSMG 84-1
283	M335
284	J 11
285	TKG 19A
286	JL 24
287	ICGV 87123 (ICGS 11)
288	ICG11337
289	GPM6
290	49×37-135
291	GPM14
292	39×49-169
293	49M-28-1
294	27×49-16
295	M110-14
296	TG-42
297	24×39-31MR
298	49×39-21-1
299	49x39-4-1
300	TDG20
301	M28-2
302	ICGV90320
303	GPM7
304	49x37-140
305	GPM15
306	49×39-20-2
307	49M-1-1
308	27×49-12
309	TG-49
310	26×M-223-1
311	49×39-21-2(a)
312	49×27-37
313	TDG23
314	ICGV86061
315	GPM8
316	49x37-12
317	GPM16a
318	49×39-21-2
319	49M-69-1
320	27×49-27-1
321	26×M-95-1RI
322	49x39-25
323	TDG9
324	DTG-1
325	ICGV07273
326	GPM9
327	49x37-12-72-1(b)long
328	GPM17
329	49×39-8
330	49x27-8
331	26M156-2
332	TGLPS4
333	26XM-95-1RII
334	49×39-74
335	TDG10
336	DTG-2
337	GPM1
338	49×37-90
339	GPM10
340	49×37-97-1
341	GPM18
342	49x39-10-1
343	49x27-13
344	26M-119-1
345	TGLPS7
346	26X37-44-1
347	TDG11
348	DTG-3
349	GPM2
350	49×37-91
351	GPM11
352	49×37-99(b)tall
353	GPM19
354	49x39-16-1
355	49×27-19
356	24M-86
357	24×37-2275
358	26×37-IV-9IR
359	49x37-84
360	TDG13
361	DTG-10
362	GPM3
363	49x37-107
364	GPM12
365	39×49-8
366	GPM20
367	49M-2-2
368	49×27-13(ii)
369	MN1-28
370	TG-40
371	24x39-114MR
372	26X27-47-1
373	39×49-81-1
374	TDG14
375	DTG-15
376	GPM4
377	49×37-134
378	GPM13
379	39×49-77
380	GPM21
381	49M 16
382	27×49-14
383	MN1-35
384	TG-41
385	24x39-134MR
386	26×27-164
387	39×49-151-1
388	TG 19
389	GPBD 4
390	GPM5
391	ICGV01464
392	ICGV02125
393	ICGV00346
394	ICGV95290
395	ICGV07246
396	ICGV98432
397	ICGV98184
398	ICGV01124
399	DH-86
400	ICGV93280
401	ICGV06040
402	ICGV03128
403	ICGV06422
404	ICGV07023
405	ICGV97165
406	ICGV06188
407	ICGV99159
408	ICGV09112
409	ICGV04115
410	ICGV87187
411	ICGV01478
412	ICGV02144
413	ICGV00362
414	ICGV96352
415	ICGV07247
416	ICGV01361
417	ICGV97115
418	ICGV00068
419	ICGV02206
420	ICGV98374
421	ICGV95469
422	ICGV06099
423	ICGV01263
424	ICGV05032
425	ICGV06431
426	ICGV07145
427	ICGV99029
428	ICGV00440
429	ICGV99160
430	ICGV06236
431	ICGV04124
432	ICGV86072
433	ICGV02251
434	ICGV03184
435	ICGV00371
436	ICGV97243
437	ICGV07268
438	ICGV02429
439	ICGV01495
440	ICGV99085
441	ICGV03397
442	ICGV95058
443	ICGV00387
444	CS39
445	ICGV01265
446	ICGV05100
447	ICGV07220
448	ICGV07148
449	ICGV00191
450	ICGV00005
451	ICGV05176
452	ICGV05036
453	ICGV86015
454	ICGV03136
455	ICGV03207
456	ICGV02287
457	ICGV97261
458	ICGV97232
459	ICGV 87846 (CO 6)
460	ICGV02434
461	M335
462	ICGV01485
463	TKE19A
464	ICGV03398
465	ICGV95070
466	ICGV01393
467	FAIZPUR 1-5
468	ICGV03056
469	ICGV05141
470	ICGV07223
471	ICGV07166
472	ICGV07120
473	ICGV86352
474	ICGV01273
475	ICGV04149
476	ICGV06042
477	ICGV93382
478	ICGV05198
479	ICGV04018
480	ICGV02298
481	ICGV97262
482	ICGV99051
483	ICGV04087
484	ICGV05057
485	ICGV04044
486	ICGV02242
487	Mutant3
488	ICGV03063
489	ICGV 05155
490	ICGV07227
491	ICGV06142
492	ICGV97092
493	ICGV91116
494	ICGV01274
495	ICGV00351
496	ICGV00290
497	ICGV93437
498	ICGV05200
499	ICGV06285
500	ICGV02317
501	ICGV99181
502	ICGV99052
503	ICGV06175
504	ICGV89104
505	ICGV07043
506	ICGV00350
507	ICGV06347
508	ICGV97058
509	TMV2NLM
510	ICGV03064
511	ICGV06049
512	ICGV07235
513	ICGV07359
514	ICGV97120
515	ICGV07217
516	ICGV02321
517	ICGV93920
518	ICGV00321
519	ICGV06234
520	ICGV07210
521	ICGV04157
522	ICGV99195
523	ICGV00246
524	ICGV86699
525	ICGV97116
526	ICGV 87123 (ICGS 11)
527	ICGV01005
528	ICGV 02266
529	ICGV07168
530	ICGV99083
531	ICGV02411
532	ICGV05161
533	ICGV 06420
534	ICGV07368
535	ICGV98105
536	ICGV97045
537	ICGV02323
538	ICGV02005
539	ICGV88438
540	ICGV07363
541	ICGV06423
542	ICGV86564
543	ICGV00248
544	ICGV98373
545	ICGV97128
546	ICGV01060
547	ICGV 86031
548	ICGV07170
549	GG 21
550	GG 13
551	ICGV 15001
552	VRI-3 (VG 55)
553	TMV 7
554	M-522
555	TMV-4
556	KDG-123 (Phule Morna)
557	ICGV 13229
558	ICGV 15002
559	BIRSA BOLD
560	DH-86
561	CHINTAMANI-1
562	MH-4
563	JGN-23
564	ICGV 00348
565	KDG-128 (Phule Warna)
566	ICGV 15003
567	VRI-4
568	VRI-5
569	DH-40
570	ICGV 92035/ PRATAP MUNGPHALI 1
571	M-548
572	UTKARSH (CSMG 9510)
573	RG-425 (Raj Durga)
574	TBG-39 (TG-39)
575	ICGV 15004
576	R2001-1
577	CO(GN)-4
578	DH-2000-1
579	KADIRI HARITHANDRA/K 1319
580	CSMG 2014
581	SGL4233 (ISK-I-200712)
582	ICGV 05049 (CTMG 6)
583	ICGV 13192
584	ICGV93260 (R2001-2 or VIJETHA)
585	JL-501
586	DH-101
587	TLG-45
588	LGN1 (Ratneshwar)
589	HGN-69
590	GJG-31
591	FAIZPUR 1-5
592	ICGV 13193
593	ICGV 93261 (R2001-3 or AJEYA)
594	TMV(GN)-13
595	DH-4-3
596	GPBD 4
597	GIRNAR-2
598	CSMG 2001-2
599	GJG-17
600	ICGV 13200
601	ICGV 07222
602	ICGV 89280 (SG99)
603	VG-9521
604	M III
605	GIRNAR-3
606	ICGV 13206
607	ICGV 06146
608	TMV 9
609	TG 51
610	KADIRI-5
611	KADIRI-9 (KADIRI GOLD)
612	TG-38
613	ICGV 93468 (AVTAR)
614	ICGV 13228
615	BG-1
616	TIRUPATI-3 (TCG-1518)
617	JAWAN (OG-71-3)
618	RG-510 (Mungfali-1)
619	BG-3
620	GAUG-10
621	SG-84
622	ALR1
623	DGR 17 (Mukta)
624	KADIRI-3
625	TMV-10
626	KADIRI-71-1
627	CO2
628	GG-6
629	ICGV87187 (ICGS-37)
630	K-134 (Vemana)
631	SB XI
632	TIRUPATI 1
633	ALR3
634	GG-14 (JSP 28)
635	LGN-2 (Manjra)
636	CHANDRA (Ah-114)
637	KADIRI-4-11
638	TMV-3
639	CO3 (TNAU-256)
640	GG-7 (J-38)
641	SPANISH IMPROVED
642	TIRUPATI 2
643	B-95
644	GG-20
645	M-145
646	CHITRA
647	M-197
648	UF 70-103
649	DH-8
650	GG-8 (J-53)
651	KISAN
652	TIRUPATI 4
653	HNG-10
654	AK-12-24
655	GG-16 (JSP-39)
656	GIRNAR1 (CGC-4018)
657	KRG-1
658	TG-17
659	BAU-19
660	ICGV 87121 (ICGS-5)
661	MA-16
662	DSG-1
663	M-37
664	AK-159
665	GG-2
666	JL-220 (Phule Vyas)
667	MH-1
668	TG-22
669	TMV 12
670	BG-2
671	R-9251
672	GG-11
673	PUNJAB-1
674	GG-3
675	ICGV 87157 (ICG(FDRS-)4)
676	DG52-1 (Smruti)
677	TG-26
678	CSMG-884 (Prakash)
679	RSB-87
680	GG-12
681	RS-1
682	GG-4
683	ICGV 87119 (ICGS-1)
684	JL-286 (Phule Unap)
685	RG-141
686	TG-3
687	DRG 12 (Mankya)
688	T-28
689	GG-15
690	S-230
691	CO-1
692	GG-5
693	JYOTHI (KG-61-240)
694	S-206
695	TG-37A
696	VG-9521
697	R-8808 (Apoorva)
698	TMV-1
699	AK-303
700	T 64
701	DH 3-30
702	KADIRI 7 BOLD
703	ICGV 91114
704	TG-1 (Vikram)
705	GAUG 1
706	VRI-2
707	TMV 11
708	KONKAN TAPORA
709	KADIRI 6
710	JGN-3
711	CSMG 2003-19 (Divya)
712	TGLPS 3
713	TG 19
714	TKG 19A
715	TBG-39 (TG-39)
716	JL 24
717	BAU 13
718	TAG 24
719	TPG 41
720	ICGV 91114
721	J 11
722	CSMG 84-1

## Sheet: Table S2
Table S2: List of 8027 SNPs selected based on PIC values
Marker ID	Chromosome	Start	End	Reference allele	Variant allele	Strand	Marker type	Priority	Sequence
GN-M1	Aradu.A01	230496	230496	A	G	+	SNP	1	TAGACATTAGAGCTTCTGGCTGAAGTAGCAGTGTTGGAGGAGGAGGTGGTTCGACTCGAAGAACAGGTTGTGAATTTCAGACAAGGTTTATATCAAGAAGCTGTTTACATTTCCTCCAAGAGAAATGCAGAAAATATGAACGACTCTATTGAGCAAAACACAGCAAGAATCTCAAAACATCAAAGATCAAAGTCATTTTC[A/G]CAGAGCGAGTTTCATTCGATGACAATGGGAAGGCCTCAGCCTTCTCTTGCCAGAAGTGCTTCCAGCAGGAAGCTGTTTTCCTCTGACGTTGCGACCGATCACACAGGGAAGCTAGTCAACGGGAGGCAGTTTCACAGAAAACAAGAGTCATTTTCATCTATTCCAGAAGAGGGAAAAGGAAAAGAGAATAGATT…
GN-M2	Aradu.A01	253683	253683	A	G	+	SNP	1	CACGGGAAGAGAAGTCGCAGGTGTTCGCGATTCGAATCGACTGCTCTGACTCAAGAAGCGTAAGGGAGGCCTTCGAAGGAGTGCTGTCCCTCGGATTCGTCGAGGTCCTTGTCTACAATGCTTACTATCATCCACTCCAAAACACCTCCTTCCACGACCTCCGCCTAGACTCCTTCCAGAAATCCCTTGCTGTTTCTTCC[A/G]TTGGCGCCTTTCACTGCGCTCAACAGGTAACAATCACATGTTTAAAAAAGTGCAGAGAAGAGAGAACGCTATATTTTCTATTTCATGTTTAACTGCCAATCACAGCAGAATACAACGAATAGTGATTGAAGGAATTTGTAGTTTACTTTTCGATGGAATTAATAAAGTGAAGGAATAATTATTAAGGTGCTGCC…
GN-M3	Aradu.A01	342201	342201	C	T	+	SNP	1	CATTTCTCCTGTAACATATAAGTATAAGGACTCTGAGATCATTGATCCTCCTTTGCTTGGTGTCCCAAACTTGTTGGAACTACTTTACATATGGGCATGTTTTCATTCTTGCTCAGAAGCTTCAAGGATGGATGAACCTCAATATCGCGGATGAATATCTTATCTTCAATATCAAGATTACTCACGTCCACCTCAATTTT[C/T]GAAGGAATGTGCTCTGATGGACAGAGATATTTTACGCTAGTTCTGATCTTATTTAACATCCCCCCTGTAAAGGCATTCAAAGTTAATATCATGCTAGCACTATAACACATTGAAGCCAACTTAGCTATTTAAAAAAAGACCAGATATTTTAAGTGGCATGCTAAATCGTCTTTTACACTATCGGGAATTGATTA…
GN-M4	Aradu.A01	343971	343971	T	G	+	SNP	1	AAGAGGTTTATTAGGAGGAAGGGACAAGGAAAGCGAAGGACACTGAAGCCGCTCCTTGCCATTGTGCACATTGTATTTTGTGACCCCCCAAATGGGGTCTGTGAATAAGGTCTGTTGCTTCATCCCTTTCCTTCCCCAGCTTTTCCTTCCATCTTCTACCAAACTCCCGGAGATAGGCACCACATCACCATGAATAGTGT[T/G]ATGTCATCATCAATATCAACAGAATTTGGCTCTGGCACTGCAGATTTTCTCGGCCTAGGTTTATGCGTTTATTTTTTTTTCCAAAGTTAGGAATGAGACTCGATCCCACGACCTCTAAGTGAGTATGGAGAGACTATGCTATTTGAGCTATAACTCGTTGGCAGTTTTATGCGTTTATTGTTATTGTTTATTCA…
GN-M5	Aradu.A01	405426	405426	T	C	+	SNP	1	ACTTTGTTCTTAGTTCCCTTCTGGCGTGCAAGAATGCTATCATTAGTCCCTTAATCTAATAGAGGGTTTTAGAGCTTTTCTATATCTTACAGATTTGATTTATCTTGTTCTTTGCAGTCTTCGGTGCTTCATTCACAACCAAAGTCAACAGTTGGTACTCCAGCTTATATAGCTCCAGAAGTATTGCTGAAGCAAGAGTA[T/C]GATGGCAAGGTAGTATTTAGTTTCACAGTTTTGTTCCTTTTCTGTATAAATGTTTACTCTCACATTTGTTTTGGAATGAACTTTTTGTTTTGTAAACTTGTCATAATTAAGAGGGATGCTATCATGCTATAAGGATCTAAAAAGCAATGTTATTTTGATGTGGACCAATTCAGGTTGCAGCAATATTTGAAAAA…
GN-M6	Aradu.A01	419247	419247	G	C	+	SNP	1	CCTGATTTGATTAAGAAGAGTTAGCAAACCAACTATCTAATGTTTAGTTACACAGGCTCTATCCATTAGCATGAACCGGACAAACCTCAATTGTTGTACCGAGGTACAGGAGCATGCCGGTGCAGCTGGATCGACTGACTTAAAAGGTGAAATATCATTTGTAGACAAATCATCACTATTTCCAGCATCTTTTAAATGCC[G/C]AATACGTTCAAGAGCCAACTCACAAGTTTCGCGGACCTCCTGAGCCGGATCTAAATCCAAACAACTCTTCAACAGGGGAATGTTACCATATGAACCAATAGCACCAAGTGCTTCAGCTGCCTATGCAGTTACAACAAACACAATGCTCTTAAAACTGGAACAATTTGCAAAAACAAGAACAAGAACAAAGAGCA…
GN-M7	Aradu.A01	492230	492230	A	G	+	SNP	1	GAAAAGTGATATCTTCTGCAGATTCTTCAATTGAATTCCAGCCTTGCCAAGGAAAGGAACCGAAACCTTCTCGAATCTGATTCTTTTAAGCTCGGATAGATAACCAAGAAGTTCGGAATTATTTAATTCCATTTGAAAGAAATCATAATTTGATACTATCAAAACCTTTAATTTTCTCATTTTCTTCATGAACATTGGTA[A/G]GGTGAACTTTGCAGCTCGAATATTCAACACTAAAGCCTCAACTTCAGATGGCTCCAAGTTGCACCATTCTGTTGCGAATACTTCGTCTGCAAAAGAGGTTAAACTCAAAATCAGTAATCAATAACACAATAATTTTGCGAATTGTTTGTGCATCAAGAAGAAAGAAGCACAAACCGGTTGATATGGATAGTACA…
GN-M8	Aradu.A01	511520	511520	C	T	+	SNP	1	GGATATATTTATCAGCGTTTGTTTCTTTCATGGATGCAATGATAATTATTCTTTAACATTATATTGTCCTATTTTCAGGTACCCAAATGTTGAAACTTTTCTATGATGCTAATTTTTCAACACATGCTTGCACTAACCAACATTATTGTTTATGTTCAATTTTAGGAAAGACCTACATGTTCAGGATCTCAAATATGGGG[C/T]TATCAACATCAATTAACTTCAGAATTCAGGGTCATTCATTGAAGCTAGTAGAAATTGAAGGGTCACACACTATTCAAAACATGTATGACTCCCTTGATGTCCATGCTGGCCAATCATTTTCAGTATTGGTGACCTTGAACCAATCTCCAAAAGACTACTACATTGTTGCCTCAACAAGATTTTCCAGGAAAGTT…
GN-M9	Aradu.A01	524484	524484	T	C	+	SNP	1	ACGAAACAAAAATCATAAAACCCTTATTTATAGAGACTGAAAACATATACTTTTTTTTTTTCTTCCTGATAAACTAGGAATTTGGTGGAAATAATTAAGCATAATAATTAAATCATGTGAATGTGGTGGAAAAAAAAAACAAACAGGAATGGTATAAAGCAGAGAAGGACATCATGGCAAGATGGAGTATTGGGAACAAA[T/C]TGCCCAATCCCTCCTAAGAGCAATTGGACATACAAGTTCCAACTGAAAGATCAAATTGGAACATATACATATTTCCCATCAACCAAGCTCCATAAAGCTGCTGGAGGTTTTGGGGCACTTAACATTGCCCAAAGATCTGTTATTTCCATTCCCTACCCTGCTCCTGATGCTGAATTCACCCTTCTTGTTGGTGA…
GN-M10	Aradu.A01	666799	666799	C	G	+	SNP	1	GGGTGCAGCTGTCGCTTTCAATGTCAGAGACAGAAGCAAGGGGCTGATCAATCCAGAGATTGTCCAAAAGCTTGCTGAAAATGAAGGGATTTCTCTTGGTATTGGTTTTCTCAGTCACATAAGGATCCTTGATGGCTCAAGACAGCAGCGGGTATCCCTGAATCTTGAAGATACAACTCTTTGCAGGCCGATGGAGAATG[C/G]TCGGCGTGATGGAAAAGGCAGCTTTGTAAGGCTTGAAGTTGTGACAGCTTCACTGGGCTTTTTAACCAACTTTGAAGATGTGTATAAATTGTGGGCTTTTGTGGCTAAGTTTCTTAACCCAGCATTTATCAGGGAAGGTGGTCTTCCAACTGTTGAAGAAGGGTATGAGACATAAGTTAGCAGTGACTTTATCA…
GN-M11	Aradu.A01	878257	878257	A	G	+	SNP	1	GATTAAAATTTGTCTAGAATTAAAGGATTTGACAAAAAATTTCTTAAGAACTATGTTGTTTAAAGGACAAATTTACCTATAAAAATCTCAAAAACACATTATTTAAAGTTTTTGAGATGTGAAATACAATTAAATCATATGACATTTAGCTTAAATTATGATTATATCAAAATCCTTAACAATTTATGACAGATAATACT[A/G]CAGTACATCTACTATAAATACTTCAGGAGGAGAGCACCAAGTTGTGATGGAGACTACTACGAAGACGCCAGAAAAAGCTGATCCAGCTTGATCCCAAAGATTTAACTGATCATTGCCAATTTGAAAAATGGCTATACATTCCCAAAGTTGAGTTTTGGGTTGTGACATTTAGCTTTTTTTTTTGGCTTGGGGCT…
GN-M12	Aradu.A01	901940	901940	A	T	+	SNP	1	GATCCCACCCAGCTTTCCAAAGCGAATTCCGTTTCCCAGAACGCAACCTTTGAAATAAACAAGCTGGTGATTGTTCCTGTAAACTGTTCCTGTTTTGCTAATCAGTATTATCAGTATAACACTTCTTATAAGGTCCAAAGTGGAGACAACTATTTCATCATTGCTAACAACACTTTTGAAGGCCTTTCAACATGTCAAGC[A/T]ATGAAGGATCAAAACAAAATCGATGAGTTAAAGCTTTCACCCGGTGATAAACTTAGAGTTCCTCTTAGATGTGCTTGTCCTACAAAGAATCAAACAGAGAAAGGTTTCAAGTACCTATTGAGTTACTTAATTTCCTTTGGAGATGATGTTTCTCAAATCAGTGAAAGATTTGGTGTCACCATTGAAACAATTCT…
GN-M13	Aradu.A01	1196854	1196854	C	T	+	SNP	1	ATGTTTAAAAATGTGTGACTATTACTAACTATATGCAAAACCGGTGATAAAAATTTCAATTCTTTCTCTCATTTTTATCCCTCCTATCCCCTGACCAGCTTTTACTATATACAACAAATGTAATGACACTGAGAACCTTGAACCTCAGCTTGGTCAAGATTGATTAACTTCGTGAATTTCTTTTCACATGTTCAAACTGT[C/T]TGGAGGGATGCTTCTTCAGGATAGAGAGTCGACAACCAATCTAGTAAGGCCTTGTTCACGAGCTCCGGAATCTCGTCATGTGGGCAGTGCCCAGCCTGCAAGTTTACGAGAGTTGTTTTCGGATAGAACTCTTTGATTCGGTTAGCTTTGGCGGGACCAACCCATGGATCAAGATCACCCCAGAGCAGAAGTAA…
GN-M14	Aradu.A01	1316929	1316929	T	C	+	SNP	1	CAGTTTTGTAAGCACAAATTCAATACTCTCATAACCCTCAATTGGGATTGTTATATTAACTTCATATGGAGTATCACGGACTACCTCGCCTGACAAAGGTGTAGACAAGTGAAAGTTTAACAAACATACACACCCTACAAAACATAATTGATGATGCTTAAAAACATTGGTAACATACATCTCCAATCCACAATCAACAT[T/C]GTGGGTGACAAAGTTGTAGGAGGCTTCCCATGGTTGGCAGATCCAGACAATCTAATTTCCAAGCCCTTCTCTGGAAGAACCTAATAAGCAACAATAAAACAATGGTGATGAAGCTAGTACCATGAGCAAAGACAATAGTAGTTCTTGCAACTGTAACTATAACAGAAGTACCTTCAAACTAGGCTTTCCAACTA…
GN-M15	Aradu.A01	1354731	1354731	T	C	+	SNP	1	GACCACGAATAATAAATAGTGACCGGGTGGTGCAAAAACGGCTGAACCGGGCGTAGTCACATCAACTTCGTAAGTCATTTTCCCAACATCTCTAACGGCATTTGGTTCCATCACCAACATCCTCTGGTTCATGGAGTATGAGTGAGTGGTAAAAGGTGGCGCAATCATTGTAACCGCCACCGAATTCTTATCCAATGCTG[T/C]TGCAACTCCAATCCGCATTGTAAGCTTCTGACCGTACTTGAGCTTTGTTTGGGAGGCAGGAGCTATGATTTTGGGACGAACATCTTCAAAGCGAGGTTCCAAATAAGAAGGAGAAAAAGCTTCCATTCTCAACTCCGTTGGGAAAACCACGTTGTTGAAACTGTAACCAATGTGAGGGTTGCTTCCAGCCACCA…
GN-M16	Aradu.A01	1397540	1397540	T	C	+	SNP	1	AATATTTCAGAAAACTTTTTATTTATAAAATAAAAATAATAATATAGAAAATTGTGATATTAATTTTAACAATATATCTTTTAAGTATTATTAAAGTGTTATAGTCAATATAAAAATCCTTAGCATGCAATTAGAAATTTCGAAAATTACCAGGCAGCATTTGGGTCATCATCATCTTTGCACATAGGAGGTTCATTTTC[T/C]TCCCTTTGCTCATAGCATTCGTTGGACACAGGTTTTCGGAAGAAAGCAGCACCAACTTGGTTCAATGTATCATTTTTTATGGTCACCAGCTCCCAGCACATGGCTTTCGTTAGAGCAGACATTTCTACAAGAAAATAACAAGCCGTAATTAAGTCCCTATAATAGAAATGAGAAAGAGAATTAAGGAGGTTTGT…
GN-M17	Aradu.A01	1455124	1455124	A	G	+	SNP	1	TATAAATAATTGGCTCAGCCCAGTTGCCAGATATATCAAAATCTATCTAAAAGGAGGAAAAAAACGAAACAAACCATAAAAATATAAAATAAAAAAATGAAAATTTTCAGTACTTAATATTTGAACATTTGAAAAGAAAGTATCACCATTGGAACAATCACATCATCTTGCCCAGTTATCCGCAAAAAGGTATAAGATAG[A/G]AGACCCACACTTTGTGTGGCCCGGCTGAAAGACAAAATATAGGAAATGCAAAACAATAAACTCTTATCAACAACTATTAGGTCCAAACCAAAGAACATTAAGATCTCGTTACACCAGCATAATAAAACTAACACGAGTTTTGCAGAGAACTGAAATAGTTCATGAACATAATTCGTACCCTATAAATCTATATG…
GN-M18	Aradu.A01	1474174	1474174	T	C	+	SNP	1	TAATGAAAGGGCCACCAGCTGTTCGTCCAAAATTGGTTCCACCGTGATACTAGAAAAAAAATGTGAACTGTCTTGGTCAAATTGCAAAAATTAAATAGGTTCCATCATTATCATCTTGTCAATATAATTTTCCAAATTTAATGAATTTACTTTAAATAAACTAACCATGTAGTAGTTTACAAAGGACCCTCCACGTATTA[T/C]AAATCTAGCAACCGCAAATGCCAAATCCTGTACGGGTCTTTTGTGAATTGGACCTCCAAATTCCGTAAACCTGCATATATTATCATGCAGCAGGGTCCTCATTATTTAATATAAATTATAGATTTAATAGTGATTTATTTTATTACTTTATAATTTTTCTCATTTTAAAGGAGGTGTGACTGATAACTGAAAAA…
GN-M19	Aradu.A01	1591213	1591213	G	A	+	SNP	1	TATTGGTCAAAATTTGACCCATAATATGGTTGACCTGGCAATGCAGTTATTTTATCAGCCAACTTTTGCTCCTCTTGTGATGGAGATGGACCAATAGAAGAAGTATGATAATATTTTGGTATGTATGCATCTTCTTTTGTCCATGAAAGAGTCTTAGGAGCATTCTCTGAGCTTCTTGAATTAATCAACTCATCAAGGTT[G/A]TCAACTTGGTTGGCTTTGCAATTTGAGAATACTAGACCCAAAAGGGTAACAAGGAGGAGTAAATAAGAACAAAGAGCAAAAGTGTTCTTCATCTTGTTCACAACAAACAACTTAGTTGGCTGTGTGGTTATTTTTGTGTTGAATTGTGTTTGAATATTTATAGATCAAAGTGACAGCACTACCAATGTCCATTG…
GN-M20	Aradu.A01	1724537	1724537	C	T	+	SNP	1	TATTAATATCCTTAATTCGCGAAACTTCACAAAATACGTTTTTTCATTGTGGCAGTCCAAGCAAAAGATTTCTTAGGTTTGCGTCTGGGGGCGAAGTTGAGACCAAACATCTCCTTGTAAGCTTGATCTGGCTCCACTGTTCCAACCAACCTTGTAACAATGGCGGCACTCTCTCTAACACGATCCATGTCTTCTGTGTC[C/T]GACCATAATAGGTTCGCCAATTGCAACCTCCTATGCTTTGAATGCCTATCAATACGCCATTCCACATACAGCTTGTTTCTCTCAGATTTTGGTAGCTTCTTGTGCATCTTCTTGCTCAACATTTGTCTCTCTTTCTTAAGATATTTTGCGCTATTTGCAAACGAAAACACATCACGTCATCAATCTTATCTTAC…
GN-M21	Aradu.A01	1846184	1846184	T	C	+	SNP	1	TTGATTTTGCATCTGAACAAGGATAACTTTAACAAGCTAGCTTATTTCAGCATTAGCACTACATATAAGTACCAAAACAAAAACCCAACCTCTTTTCCTAGCAAGAGAGGCATGCATGGTTCAACTCTTCATAAATTGATACGAAACAAAAGGTGCAATTTTGAGTCATATATACAGTAAAAGCTTACATCAGCAGAAAG[T/C]GGATCCACTAACTCCACACCAGCAATGTCAAGAGAATGGGAAGAAGCAAGTGTTCCCCCACAGCCAGCATGGATCATTGAAGGACCACAACAAAATCCACGCCTCCACTGTTCTTGCAGTGCGAGCAAACCATAAGGACCATCACCACAATCCACATCCAAGGCCAAATCAACAAAGGAAATAGCTTGTTGGAC…
GN-M22	Aradu.A01	1883933	1883933	A	G	+	SNP	1	TATGAAATAGTTTGGTGTAGAAATTTCCAAATGGGATTCATATAGCATTGTTCTATGATATATTCAGAAGCTTAGAAGTTGAAATTGGTTTTTATATCCCATTTCTTCTTTCTTCATTTCATGTATCCTGGTTCTTCTTTATCTGCAGCCTTCAAGAGACTATCACGGCTGGAAGGAATAATTCCAGCTTTGGAGACATC[A/G]CATGCTCTTGCTTACTTAGAGAAGCTATGCCCAACCCTCCCAAATGGAACCAAGGTTGTGGTAAATTGCAGTGGCAGAGGGGATAAGGATGTTCAAACTGTGCTCAAGTACTTGAAAGATTGAATAATGCTATGGACATATCTTTTTGGCCAATGCTTGATTGATTTTTCAGTTTCAAGTATAACTCAACAGCT…
GN-M23	Aradu.A01	1917955	1917955	G	C	+	SNP	1	TTATGGAGTCCATAGAGTTTCAGATTCTTAACTGAAGAAGTGTCTGTTTTCAGGTACACATTTCTTTGTCAGGAGACAAACACATTAGAGTTACTTGGATCACGGATGATAATTCTGCACCTTCGGTTGTAGAATATGGAACATCACCTGGGAAATACGACTCTTTCGCTGAAGGGGAGACCACCTCGTATAGTTATATT[G/C]TCTACAGCTCTGGAAAGATACACCATGTTCTAATTGGACCTTTAGAACATAATTCTGTGTACTTTTACCGATGCGGCAGACAAGGTCCAGAGTTCCAGCTCAAAACTCCTCCTGCTCAATTTCCGATTACATTTGCTGTGGCTGGGGATTTGGGTCAAACCGGTTGGACAAAATCGACATTGAGCCACATTGAT…
GN-M24	Aradu.A01	1979630	1979630	A	G	+	SNP	1	AATATGTCTTTTGAAATAAATTTGTTCCACTCACTAAGACCTTTCAAAAGAATCTTGGAGTAAAAGTATGGTAAATGTTTAAGATCTTTATCATTGCACCTCCCAAATCTCTTAGAGCTTTGGCTCAAATAAGACAAAGCAGCAGGTAGAAGCAGCAAAAACTGATCCTCTGAAAGAGTAACATCAGAGGCTTGTCCCTC[A/G]AATCCAATATTATCATGATATAAACCCTTATTCACCACAGCCAAAAATAAATGCCCAAAGATTGACGAGTGAACAGAGCTCATTTCAGTGAGGATATACAGGAATTTTGCTCTCTGTGCATTTGTTTTCTGAACACATTGAAAAAGCATTCGCACAGGAGTAACCATTACAATTTTGCACATGACCAACAGCAA…
GN-M25	Aradu.A01	2020611	2020611	G	C	+	SNP	1	GAGTGAAGAAGAGGGACTTGGAAGATGAAGAAAAACGGGTGAGAGTGAGAGTGAGAACACCAGTGCCTAACGTGGCCATTGACCATGTACTGTTTTTGTTTTACTTTTTAACTTGCATTGAGTACCAGTTCCGAAGCTACGTTCCAGGGAGGAAACTGCTACGTACATTTGTCTCCGAGTTAACTCAGGCCTCTGAAATT[G/C]ACGAGTTGCAATGATTTGGTTCATGATTTTCTAATTGTTATCATTTTAATTTTTTAGATTTAAAAAAATACACTAATATAGTCACTTTTTATCAATGTTGTTAATGAAATAATTTAAGTCTTATTATGTTAGATATATTAAAATAATGTTATATGTTATATACATTTTGATACTAAAAGAGCACTAAATAATGT…
GN-M26	Aradu.A01	2242799	2242799	T	C	+	SNP	1	AAACTCTAAATCATAAATCTTAAATTTTCTAAAAAATAAAATTGTTTAGAATTAAAAAATAACTAATATTATTGACTAACTAAAAGTTAATTTTCTATATTATTATTATTTGCAGAGGCAAAACATACCTTTGCCAAATCAAGTGGACTACTACATCAAAGTGCAAGAGCAATTGAGCCAACAAATAGGAGAACCAGCAC[T/C]TCAGTGTCATCTCTCCAAATCCATCTTTGTTGTTGTGATTGGAAGCAACGATCTCTTTGGTTACTTCAACTCAAAGGATCTTCAAAATAAAAGCACCCCTCAACAATACGTTGATTCCATGACTTCCTCCCTAAAACTTCAACTACAGGTAAAAAAAAAAAAAAAATCTATTTAAATTTGATTCTAATATGTCG…
GN-M27	Aradu.A01	2243561	2243561	T	C	+	SNP	1	CACATGAAGTCTACTGCACCTGAGTTTCCACCAGTAAACAAACAACAAAGAATAAAATAGATCATTTTTAAATTTTATTGGAATCAACTCTTATCTTGTATGCATTTTATTATTTTTGATTTGGTATTTATTTGGCAGAGATTATACGAGCAAGGTGCAAGGAAATTTGAAATTGCGGGAATTGGTGCAATTGGATGCTG[T/C]CCTTCAAACAGGCTTAAGAACAAAACAGAGTGCTTCTCGGAAGCCAATTATTGGGCACTTAAATATAATGAAGATCTTAAAACCTTGTTGAAGAATTGGCAATTGGAGAAAAAGGACATAAGATACTCCTACTTCGATACTTATGCCGCTATCGAAGATCTCATTCAGAGCCCAATTTCTTATGGTATTGTTAT…
GN-M28	Aradu.A01	2252892	2252892	T	C	+	SNP	1	CAAGAAAATTAAATGGCCTCAACACTTCCAAATATGAGTTTCTGTGCTCACCCTTCATCTATAAGAGTTTCCAATACCAAATTGTTACCATTCTCAAGAGCAAGGAATGTAATTTTCCACAACAATGTAAAGGCTACTGCCGGAAATGATGCAAGCTTCCAGAGGACAAAGCAGCATCAACAATTGCAGCCTAAGATGAA[T/C]AAGGGACTACAGTCTTCCCCCAAAGGTAATGGGAAAAAGAAAGGTCTGATTTACCAATACTTCATTCCCTTGTCATAATTCAATGGTTTTGTCGCCTTTAACTGTTTTTGGGGACTTTTCTATAGTTTCAATCTTCATGTTATTTATCTTTTCATTTTATAGGTACGGTAAAAATTAATTATTGTATTAATTAT…
GN-M29	Aradu.A01	2503863	2503863	G	C	+	SNP	1	TAAAAATATTTTATAGTCATTTAATTATATTCATTTATTAGATAACTATTCACGTGATCAATATTAAAAATAATTATTTTACTGATATCATATTACGTGATTAAATATACATATAAAATTATTTTTATGTTAAAATTTTATATCAAAATTAAATTCGTATAACATAATAATGAGATATTCCAAGAGATTAGAAATACCCG[G/C]TTTGGACCTAAGCGTATGGACAAATTTTGTAAACCTGCAGCTGTGTCTCCTTCAATGTCAGGTATGTCCTATTTTATCCCACAAATTATTATTTATTAGGAGACGAAATTAAAGCAAAAGACCTATAAATGTTAATATATAAGTTTCTTACCTTAAACAACATGATGACTAAATAGTAAAAGCTCATGACCACA…
GN-M30	Aradu.A01	2706823	2706823	C	G	+	SNP	1	AATGTGAAAGTATAAGAAAAGAATAAATATCAGTTAAAATTCTGTACAAATAACGCAGGGTTAAAGAAGGCTCTGAAATAGGAAGAAGACAAGTTGACAAAATTCCAGAGATGCAATAACTAAGATTATGCACAACAAGAATTTTGAGAAACTCATTTAGTTTAAGCCAAACTGACATTCTTCTCCACTTGTATTTACTT[C/G]CACCAAGACTTTCAGCGGATTTCTTTTAAGGGTTGAAACCATACGGTCAAGATGATTTGCCACCTGCCAGTACCAAAGGTACAAGAAAACGCAAAACATTTGTCAAATGGCAATCTGTGTTAGTTAGTTAGAAAAATTCACAATTGAAATTTGACGAGTTAGTCAGAAGGTATAGACCTCATCAATTGAACACA…
GN-M31	Aradu.A01	2863591	2863591	G	A	+	SNP	1	CCTATGATAATTTCTTCAGCACTAAATAACATACGACACCTCACCAAGTTAAATAAACTTTTTTCACATACAATGATACAAAACAAAAACCAGTACTCCAATTTGTGTTACAAAAATACACCTGCTTCAGCTTTTGGAATAAAGGATAACAAACTTTCACCAAATAATTCATACACTGATGACAGTAATTGTCCTGCATC[G/A]ATGTCATCCTTCCAGGCTTGAGCGAGAATGGAAGATACCTTCGATTGTTGACCGCCAACCTCTCTCCCCATTGTGTTGTCATTAGATATCTGCCGAGCCATTGATGACACGCCAACATTTGGAACCCCCATCATGGTCGAAAATGCACCTGCTGACCCTTGCATTTGCATGTCAACAGACATGGAGTTCATTGG…
GN-M32	Aradu.A01	2986898	2986898	A	G	+	SNP	1	TCTGGTTTAGTGAATGAGGGCGAGCGCTGCTTTGATTTGATGCAGAAAGAGTATGGAATCAAGCCAAATTTGAGACATTATGGTTGCATGGTTGATTTGCTTGGACGTGCTGGGTATTTGGAGAAGGCGTATAATTTAGTGAGCAACATGCCCATACAGCCTGATGCGTCGATCTGGGGGGCTCTTCTTAGTGCTTGTAG[A/G]ATACATGGAAATGTAGATTTGGGTACCTTTGCTTCAAGTCGTTTGTTGGAAGTTGATTCTGAAAATGTTGGCTATTATGTTTTGCTATCAAATATGTATGCAAACATCGGCAAATGGGAAGGAGTGACTAAAGTAAGATCATTGGCCAGAGATCGTGGTCTGAGGAAGACTCCGGGATGGAGCTCTGTTGTAGT…
GN-M33	Aradu.A01	3019488	3019488	A	G	+	SNP	1	AAAACCATGGCAACTTCACAACACAACAGATTTAAAAATCACAAAAAGAGATCAGTAGTAACAACAAGAAGTAATAAAAGCAGAAAATGGTTGTGATCCCACAAAACTACTTGTACGATTCTCCAGGCTGAAAATTCATTCAGAAGTGAAACGGGTAAGGAAAACACACCTACTCCAAGTGGTCTCATGTAAGCATGTTG[A/G]GTATAGACTTGAGATTTGTCTGCAATCCTGTTGGTGAAAATATTTCAGAAGTCGGATACCAAAAGATGGCAATATGAAATTCATAGAGAGGGCCGCAGGAAAGGGAGGGGAAGGATCGATGATTCCTTTTCCAATTACTATGAAGTTCAATTGAATATTTTTATTTCGCATCAACCACCAAGAATAGATCTTCC…
GN-M34	Aradu.A01	3095780	3095780	G	A	+	SNP	1	TCATGAGAAATTATGAACCAGAATTGCTTATTAATAGAGCTTTACAGTAGTGAGTATTACTGGCTTTTAGTTTCTGTCATTTTAATATACATTTTGACAAGAAAGTACAGGGATGTTAGTTAACATTAATGTGCTTCTTTGCTTCATGCAACCAGATATGGAATGAAGGCAAGCGAGAAAGAAGTGAGGACTTCAAAATG[G/A]AGTACAAATATTCTCATATTGCCTCTATAGTACAGAAGGATGGAACTGTGGTTCTCTGATTGTATTATTGAACCATATAAACAAGTTGATGAGAAATGTATCACTGATAACAAGTTTGCTATGTCTGTTTTTTCTTTTTTGGTGTAATTAACTGAACGTTCATCTGCTAAGTGCTAACTAACATTATGCTGCTT…
GN-M35	Aradu.A01	3168221	3168221	G	T	+	SNP	1	GTTGGAGCGCAGGACTCCGAGACGGGTGAGTCGCTGACGAGGGATTTGGAAAAGATTGAGTTCCCTGATCCGAAGATTGTGAATGAAGATCACTTGATGCTCGTGGAAAGCTTCTCTGCTTGCAGTGTTGAGTCTGTTCAGCTTCCTCCCAAGGTTGATTCCCCACCCAGCAGTGTGTCAACAAATGGTGTCACCTCTCC[G/T]GTGCCTGCAAGCTCGGAATCATCTGAAGCTGCTGCTGCTAATTCCAAGTCTCCCGGTCAGGAACAAATTTCCAGCACCAAAGATGCTAAACATGTGGATGCTATAGATGGTGAGAGTGATTCCTCAAATGGGGTTCTTCCAAGTGTGTCATTCCCTAAGCCTGTTGTTACTGTGAACCTTGTCCCAGAACCGAA…
GN-M36	Aradu.A01	3168581	3168581	C	G	+	SNP	1	CCTGTTGTTACTGTGAACCTTGTCCCAGAACCGAATTTGGTGCAGCAGGATATAGTAGACATGTACAACAAAAGCATGCAGCAATTTACTGAGTCATTGGCCAAAATGAAGCTTCCTATGGACATAAAAAGTGAGGCAACTAGTTCAGGGAATTCGAGCACTGAGGAGAAGTTGCAGACACCGAAGAGTAACAACTCGCG[C/G]GTATTTTATGGTAGCAGGGCTTTCTTCTGAACTTCTGTTTTAATGGTTCAAATTCAATGGAATACAAGGCAAGGTGACTGTAGATTCTAGAACAAGAACTTATGTTGTAATAATGTGTACTATCCAGTGTGGTTTCTCCTTCTGTGTACTTCTTCAGAATGTTGTAGGTTATAGTGAATTATAACTATGTACTC…
GN-M37	Aradu.A01	3416272	3416272	A	G	+	SNP	1	CAATTACAAATAGAAAGAGAGATGTTTTTAAGCATTGAGTTGACAATTCAAAGCTCATAGTTTATTTATTTAATTTAGCATATTGAATTAATTTAGCATATTGAATTATTGATGTCTCTTCTTTTTGAACTTGAATAAAGCTTTAAGTTTTCTCACGGTTCTCCCAAATCTTGATGTGAATTCTATCACTAAATTCCAAA[A/G]TAGGATTCCGAACAACTTTTCCTCCCTTGATTTTTGTCCACCTGATGATAATTAACAAAAAGTTTATATATATGTTTGTGCATAGCTTTATGAACATTTATGAGAATTATTGTTTAATGTGTTACCTATATTTTGTGACCAAAACATGAAGAAAGGTGGCTATGAAAGCTCTACTTAACTCAGCTCCTGGACAT…
GN-M38	Aradu.A01	3494869	3494869	A	G	+	SNP	1	TCTTAAGGAGGAAAGGTTGGCATGTTGCAGCTTCTACACCCAAGAATTACAATTTGGAAGAAGCTCTTGGCCTAAATCAATTGTTGCGCGGTCAATTACCGCCATTTGATTTCCCATTGTCTAATGATAGTTCTGGTTCTGTGGTCATTGGGAATTGGTACTGTCCATTTATGTTTGTGAAGGAAGGAATGGAACTCAAG[A/G]ACCAAATGAAAAGATCCGTGTTTTACACATTGACACTTGAGCAAAGATGGGAGAAGGTTTTGTCAATGAAGAATAGTAATATGGGTAGTGAAGGAAATGGGGTGTTAGTGGATGTTGTTGTTGAAACAGAATTTGCTATGGTGGGTGGAAAGGAAGCTGATTGGGGTGAAGGAAATGGTGTTGATGGAGTGGTT…
GN-M39	Aradu.A01	3581379	3581379	C	G	+	SNP	1	ACAACAGCTAAAAGGCATCAAAACAATAGTAATAAGATAAAGCCATAGAAAATAATTATCAATTTACCAGTTCTATCTCCCTGAAGATGCTGCTTCGAAAGCGTTGACGTCAGCCAATCAACCACCTCTCTTCTAGATCTCCATTTGAAACCGGCAGGAACAGAACCTTCCTTCCCACAAATTTCCAAAAACTCATCGGC[C/G]ACAACATAGAACATGTGCCTAACACTCCTCTCAGTGCCCACAACAGCGAGTATGGATTCCCCGTCAGAATCCTTCAGGTAATAGTGGACCACACGGTTGCCACGCTCTTGGGAAACAAACTGCTCTTTCCATTCCACGAAACACCGGTCGGTTACAGCCATCTCGAAAGGAGCTCCAAGAGGAGTGAGCTAATG…
GN-M40	Aradu.A01	3757691	3757691	G	A	+	SNP	1	AAGGGAAAAAATGAACTGAGTATTGCAACCAAAACCGCCACTACACCAGAAATAGAATCAGAAATGCAAGAGTTTGTGCAAATAGTGCTCCAAAATTCCCAAGATGGCATTCAGAGCTCATTCTTCTTGGTGGCCAAGAGTTTTTACTATGTTGCATATTTTGACTCTCAGACCATTATGTCTCACGCTGACAAAGTCCT[G/A]TTTCAGAAAGTGATGTAATAAATTAACATATTTCACTTTTTCAGTGGAATATATAGACTTGAACCTTTTAAGATGGGAACCCTAATATGCAATAAAATAAACCATCACAGGCATGGACATTTTATATTTTCTTCCATTCATTCACAATAGTCTAATTTTTACTATACATTATTCTACAAGGAAAATTCTATGGT…
GN-M41	Aradu.A01	3808034	3808034	A	G	+	SNP	1	TTTGGTTTGGTCTTTACAAGTTTCATAACCGAATTTACAGAACCTTCTGCGCCTGGACTTTCGTGGTCTTCGGCTTGCAATGTGACCTGGCTTTCTACCAATTTGGTCTTCCACTTTATGCCAACCGCCTTTGCCTGCTCGGCAAACAAAGCTTCGGAAATGGGCGAACCACAGATTTCTTTGTAAGTATCATAATCAGC[A/G]GCGCATGTATTGCCCCCTTCCAAAATCTTTGCAAGAGGGTGCAAAACCAAGATTGTGCCATCACTTCTTTCTAAGGTGTCCTTCAACAAAAGGAAGTCGTAAACTAGTTCTGTCTTACTAAACTGCACAAATACTGCAGTCGCATCCAAGTGGTAGACAGAAACCACAGAAGCTGGACCAAAAACTTTAGATAT…
GN-M42	Aradu.A01	3910739	3910739	C	T	+	SNP	1	TTTGTTAGCCCATGCTCTCACATTGGGAGGCATAAGTGTGGAGGAAATGTCATTATATTCGGGTCAAGCATCAATGGAGAAGCCACTGGCCATTGGTATGGTTGAACTTTCTATCTCTTCTTTGAAGCTGGAAAAGAACATTTTAACAGTTCAATATTTTGAGCTGACAAGTATTCATTTTCAACTCAATTATGTAGGTA[C/T]GGATATGTTACTCCGAAAGATGTACCTTCGTTGATTCAACAACATATAATTAAAGGAGAAATTTTGGACTCGTTATGGAGGTAGTTATCTTCTGTGCAGTTTCTTCTTTAGCATTTTATCCATGACATTGTTTCTGTTTTTTGTTTTGTGAAAGAAAACGCTTAACACACTGTCATCACTGGTTTAACATTTGG…
GN-M43	Aradu.A01	3990799	3990799	T	C	+	SNP	1	ATGGAATCTTGCTCTCTTCATGGTTGTACGACCCATCTTCAATCATGTTGTTTATGATCACCGAATGTTGCACCATCACTTGTTCTTCCACACTGAAAATCTCCTTTTCCGAACTGCATAGCATGATTTTCTTCAACGGCGAACCCATCACTAACAATAATAATAATGTATTGCTTCAACTATTTGATTAATAAGAAAAC[T/C]AGAAGTGTTTGGAGTTCAAGGACTATACACTGACTCAAGGGTTTGTGTTGTATTTATAGATGTAGATAACAGCACCGACTCTCTAATTTTTTGGTTTAAATCTTTTATTTACACATTATAAATATAATAATTTCGCATATTATCTTATCTTATTTTATTCAAGAGATATAATCTTTGAAGATCTTTACAAATCT…
GN-M44	Aradu.A01	4179859	4179859	G	A	+	SNP	1	CATACCTCTTTTATTTATGTGAAAGGGAAGAACAGGAAGATAAGAAGAAAAGCTTTGAATTGGAGCATGGAGAAAGAAGAAGTAGGTGCAAAATGGGTAACACACTATTCAAGTGATCACCAAATACTGTTGGTTGGGGACGGTGATTTCTCCTTCTCTCTTTCACTCGCACGATCCTTCGGTTCTGCTTCCAACATTGT[G/A]GCTTCTTCTCTTGATTCCTATGGTCTCTCTCTCATTTTCACTATGATTCTTTATTACTCTCTTGATTCTGGTGTTGTTTAATGTAAAAGTTTCGAACTTTGGATAGATACTTATGCATATATGATTGAATGTTCCTTTCCCCCTTTCGCGGGAAAAATTAGGGTGGATATATATATTTTTTTGTTGTTCTCCTT…
GN-M45	Aradu.A01	4464605	4464605	G	A	+	SNP	1	CACTTCGTATCATCTTGAGAATCATTGTCTGCATGCCCATTTTGAGATCTTGTATCTATGGGATTGGTTACTTTGTCTGATTGGCTAACATTCTGAATGTTAACAACTGCTTCAGCAGCTCGTTCAGTAAGAAGCTGAACCCAGCTTTCATCTTTCATCGGAGTATCAACATTGCTGCTTGTATCATCATGATGACTTGA[G/A]TGATATAGTCGAATGTTTGAGCACAAAACAGATAGGGTAACACCTAGAGCTTCCCTCACCTGTTACATGTACAAATTGAAATAGATCATAAACCCAACCAACTCACAAAATTTGATTGCACTTCACATTGATTACATATTACACCCATTCCAGTTTCTACCATGATCCCCAACTTAAAACATGGAGGAGCTGTA…
GN-M46	Aradu.A01	4586253	4586253	A	T	+	SNP	1	GCAAGGCGCCTCGCCGATGCGTGCTCGTTGGTGATGCTTCCCCGTTGCTGACCCGAACAGTCCCCTTCGTCCACTCTGTCACCAGAATGCAAATGATAAGATTGCAAACCATTATGACTGTGGTAGGAGCCACTGCCATTTTCGTATTTGTCGTGCACTTTCGATCCCCTTGCATTTAGTTGCACATTGGGAGAGTTCCA[A/T]GTTTGATTGGAATCGCAAGGCAAAGGTTCAGAACCAGATGAACTGATTGACTGTGATGACAGGACTGGACCTGAACCATCCTTTTCCTTGCCCTTGTTTGAGCCCTCAACTTCAGATTTCTTTGCAAAACGCCCTCCGGTACCCCTTGCCCTTCTCATAGCATGCTGATGCCGAGATTCATGAAGATATGGCTG…
GN-M47	Aradu.A01	4679934	4679934	G	A	+	SNP	1	GAAATGGCAGCCTTTTCAGTCAAAAAATGACCTGCACTCAGAGTCTGAATAAAATTTTATGAGACTTGAGCTTTACATAGCATAAAAGACTTCAAGTACCAAATGTTATCTCATTTACAGACCTTGATTGAACGAGAGACACTTCTTAAGCAAACACAAGCTGCAGCACGTACAATGGTGTCATCATGGGTTAAGGCATC[G/A]ACTACTAGATCCAATACCTATATTCAGATTTGTTTTAAAAAAATAAAAATGAAAAAGAAAGAAAAAGATGATTAAAAATGTGTACTTAATATATGAATAAACAGTTAACTAGTGAAAGCTGCATTATAACTTCATCTATTATGGCCTGAGAAGAAACGTCAAAATTGGTTCTAGTAGAAAATAGATGGGAGCTT…
GN-M48	Aradu.A01	4756511	4756511	T	A	+	SNP	1	ATGATGAAGAACCCTAGAAATTGACCAGCGACGATGAGCCACAAGAGTGCTGCAAATGCAATCACACCTGAACCGTGTAACAGAATAGTAGTCAGGGTGTTGGGTCTGGGTGCCTCTTTTGCAATCTTGTGGCAAATTTGAGCCACCAAATAAATAAAGAAGGCTGGCTTGTGTTCTTGAAGAAGATTATTAGCAGCGGT[T/A]AAGTCTCCATGCATCATGGCAATTGCTGATAACACCAATTTTATGAGAACATCGTAGATGCTGGTATAAGTCTCGCTCTCACTCACAACACCGCTGCAGAGTCATGAACCACGCGCTAGGGTTAGCCATGTGAAGGGACTAAGGTGGAAACTCAGGTGCAGTTGACTTCACGTTAAGTTGATATCTCCGTTAGA…
GN-M49	Aradu.A01	5139415	5139415	G	T	+	SNP	1	CGATTCGAACAGCCAAAAGATGGGTTTAAGTTCGTTGCTTTTAACGCTGGACCGAGAACCTGCTTGGGCAAGGACTTGGCTTACCTTCAGATGAAGTCTGTGGCTGCGGCTGTGCTTTTGAGATACCGGGTATTGCCGGTTCCCGGTCACAAGGTGGAGCAGAAGATGTCGCTTACGCTGTTCATGAAGAATGGGCTCCG[G/T]GTTTACTTACAGCCACGTCAGCTTCTACCAGAGAATGCCACGTATGCATAGAGGTTAGGTGTGTTGAACTGTTGATCATTGCATATACAATGGGAGTATACAGAACAAAGGGTAATGTTGTCGTTTAATGATACTTGTAAGGGTGTATATGTCAATTTAATATTGTAATTTCATGTATTATTTATTGCTTTTGT…
GN-M50	Aradu.A01	5200871	5200871	T	C	+	SNP	1	GTAATAGTTGGGGTTGAGTTAGTAGTGGTAATAGGAGCATTGATATTATTGGTACCAATTAGGGTTTGGCTTCTAATGTAGTCTTGGAGAATTGAAGATTGTGGTTTGCCATTATTGTTTGAGTTGGTTGATGATGATGGCTTCCTGTTCTTTCTCCTTGAGTTCTGCCTTCTCTTTGTTGCGTTCCAATGGTTCTTGAT[T/C]GAGTTTTCAGTTCGCCCTGGTATATGCTTCGCGATTTCTGCCCAACGATTTCCAACCTTGGCATGAGTTTCCACCAATATCCTCTCTTCTTCTTCACTCCAACCGTCTTTCTGAAAACATAAAATAATGTTGGTGTGGATGCAAAAAAAAAAACAATTTTTTATATATAGAAAATTCAATTTAATAAAAAAAAG…
GN-M51	Aradu.A01	5940154	5940154	G	T	+	SNP	1	TTCATGAAATGTTACATTCATAAAACTATTACCTATGTCTATATGTACAGTCATATCACTGGTAAGTGTCTGATAATATGAATAAACCTGACATTTTCTTTTTCGTCATATTTGTACATTGCTGTGAACCTCAATATATCTACTGTAGGTAAATACACACCTTACACCTCGCCCAATATTACTTACTCGGCATGGAGAAA[G/T]TCAGGATAATGTAAGAGGCAGAATTGGAGGAGATGCCGCATTAAGGTAAATATGATGTAGAAAAGGAAAATGAAGAGATATGAATGTAAAAGAAAGTCTGGTTGCTTTCTAATTAATCAACAGATATTTAAAATTAAATGGCTCCTCTATCTTAGCTATGTTTATTTTTTTTTTTGGGACCTGCTCTATCTTAG…
GN-M52	Aradu.A01	6281724	6281724	C	T	+	SNP	1	ATGTAAATCTTAATCTATCTTAATTATGCTAATTCAGATTAATTAATGTTTTCTCTACCTTCAATAATATTTTATTGATTTTTCAACTTAATATCACAGGTTACCGACACTATGATGCTTAATGCTGCAAGAACCTACCCACTTCACACTCCTCCAACAAAAGAAGCTTACTTATACAGGATGATTTTTGAGAAGATCTT[C/T]CCTAAGGTGATTTAGACAATTCAACAATGATCAATTAAAGCATAAATGAAAAGATAAATGTGTAATTACCTTAAACAAAATAGTGAAATTTACACATGATACAAATTACAAATTCAATGATAATTAACTTCTCACTTTATCATTTTACCAATCTTTTTCTTTTAAAAAAGTTTTATCCGTTATTTTTTTGTCAA…
GN-M53	Aradu.A01	6328959	6328959	T	C	+	SNP	1	TTTAGTGTAGTTAACCAAGATAAAGATGTGGTTTCTCATAACATTGGCTTCATAGTTTATGGCCAGCATTTGTTCCAGTTCATGATCCTTCTCGGAAAGCATATATCGGAATTCAAAGCATGGGTACTGTTTTTACTAGAAGGTTTGAGGCAGATCGGATTGGTAGTCAGGTTCCAGTAAAATTAATGCATTTGGAGGGC[T/C]TGTACGAGTTGTTTGTATCTAAGTTTGTGAGTTCCTACTCTAGTTGTCTTATATAATATATATTTATATTTTCTGATTTAGTACATCTATTGTGATTTTGATGTTCCCTTCTAGCATTGTCCTTATGTACACTGGGATATATTAGTGAAAATAAGTATTCCGTAACTAGGAGTGAACATTTCTGTTTCTATGTG…
GN-M54	Aradu.A01	6517171	6517171	A	G	+	SNP	1	ATTATTATGAACTTCACTGGAAATTTCTATATCTAGTTGATGGAGGCAGGGGTAATGACTATACTGGTGGGCGGGGTAGTAATAATGATGGTAGAGGTGGAGGTGGCAGTAGAGGTGGTTCATATGGTGGTAATCAGGGGAGAGAGGACGGTGGCTATGGTCAAGTTCCCCCTCCTGCAGCCCAAACTTATGGTGGTTCT[A/G]CTGGTGGTAACTACCCACCCTCCTATAATTCTTACGATGGAAATTCAAATTATGGAACAGATGCTGGTCCCCCACCTACAAGCTATACTGGTGGACCTACTTCATATCCTCCATCTTATGGAGGTAACACGGGTGGTTATGGTGGCGATAATGTAACCGATGCACGTGGGGGTGGTAGAAGTGGGCCCCCAGGA…
GN-M55	Aradu.A01	6847766	6847766	A	G	+	SNP	1	AGTTTCAGGGAAACTTCAGATGCAGATTCACCAGTTGATGTCAGAAAATCGAATCGATCAGCATGTCTCGCCTTCAGCCTCAAGGAAGGACCTACATAAGCTTTAGTTATAGTGTGCCAGACCCCAATAACAGAAAACCTGTCTCCAGAAGATGCTTTCCCTAGGGGCCATCTCAAACCACCTTTCACATTTTCATCTAG[A/G]ACTGCAGAATCAATCAACTTTTGAATGCATTGAATTTCATCATCCTGCGATAGGAGCACATACAGTAAGTTCAATTGCATTGTCTATGTTCCTTTTTTCTATTTGAGAAATGGATAAAAACTATGCTTTAGCAATTCAATTTGACATGTAATAAAAATAAAGGAAACAGAAGGATCGTGAAAACTATATAACCG…
GN-M56	Aradu.A01	6848659	6848659	G	T	+	SNP	1	AAATCTTGTCAGCACTTAACCAGCAAAAGAAAAGTGAGTAATCCTATACTGTTAGATGTAATCTCGCACCATTAAAAACACTAATGATGGCTAATTTGACTAATTGATAACTACAAATCACAAAACTTGCTGGCCGCATAGCACTCCTCTATATAGGGCATATATATATACCTTCACAAGATACAACTCTTTTTCTGTAT[G/T]ATCAGGTTCAAGTCCAAGTTCAAGTGGCAACGAAGTAGTCATTTTCTCCATATAGGAGGCAGGAACACTTGTGTAAAACGATCTACGAAGCTGTCGCATTGTGGGTCTTTCTTCTTGTGCAAAAGTACTGACAAATATTGTAACATTTACCACTCATATCAAGATATAAATAAAACTACTGTTAGCTTATGTGA…
GN-M57	Aradu.A01	6907301	6907301	C	T	+	SNP	1	ACCCAAACATGTTGCATGGAGCAGGTAGTGCATTCACCAACACATTCCCTCTAAAATCCAATTTTTCCAAGAACCCTAAATGTTTCCAATCAGTCAAACTCATGAATGCACCACTACCTTCCACATCAAAATCCTCAACCGTTGACTCAAAAGTGTTAATTGAGTTTCTAATATATTCCTTTGTAAAAGCAACCTTCTTG[C/T]TCTCTTTGATGTGCTTCACAACTTGTGAGAGTGGCTTCTCATTGAGTTCCTTCACCTTTAGCACCACATTTGCATCCACAATTGCATTCCCATAATACCCTTCTGGCAAAGGAGGATCTAGCAAGTGCCTTCTAATTCCCACTATCACACTAAGCATTGTTCTCCCATCATAGCTAAGTTTTAGGGCTCTAACT…
GN-M58	Aradu.A01	7070530	7070530	A	C	+	SNP	1	ATTTAACGACTCTCAGTTATCAACTTCACGTGAAGTTGACTGTTTCTGAGTTTTTACCTTTTTGATATAGAAATTTTGATATTATACCATTAAATTGTTTATTTCAAAAAGAGATATAAGAATGAATGAATTATATATTTGACGATATTGAATGTGTATATATGTAAGTTGGGTGGTCCATCATGGAATGTTGGATTGGG[A/C]AGAAGAGATTCAACAAGTGCAAGCAAAGATGCAGCAACTAAGGATATTCCATCCCCTCTTTTGGATCTTAGTGGCCTCATAACTGCTTTCTCCAATAAGGGTTTCACCACTCAAGAGATGGTAGTCCTCTCGGGTAATAATAACCTAAACTATTATTAGATGAAATATGAATTTTACTAAAATTAAATATAAAA…
GN-M59	Aradu.A01	7143642	7143642	G	A	+	SNP	1	AAATTGACAATGTTTATCATAATTTATTTTGCTCTATTTGTTAAGCTTGGAGGGCCTTTTTGGGATGTGAAACTTGGAAGAAGGGATTCAAGAACAGCAAATTTCACAGCTGCCAACACTGGTGTAATTCCAGCTCCCACTTCTAACCTTAGTACCCTAATTTCCAATTTTAAGTCACATGGCCTTGATGTCAAGGACTT[G/A]GTTGCCTTATCTGGTAATTTTCCTTTCATACTCACTCTCTCTAATTAATTATGCTTGATAATAAAATAGCTTATTTTTTTATATTTATAGAATAATTAAAGTATAGTTCTATTTTATAAATATAATCCATACCTTTTGATATAAAGTGATGATAAGTCACAATTGATAACTCAAAAAAGAGTGAGTCACATATA…
GN-M60	Aradu.A01	7158458	7158458	A	G	+	SNP	1	TGGAAGCCATGATTTGCCCTTGTAGGAAGACGTGCTCTTGAAACCTCAAGTTAGTCAGCTTAGGAACAGAATTGTTTTTGGACTTGCCATTGGAATAACCGTAGGTGGTGTTGTTTTGGCTGGAGGGTGGGTTTTTGCAGTTGCCATGGCTGCTGCTGTTTTTACTGGGGCACGTGAGTATTTTGAATTGGTTCGGAGTC[A/G]TGGAATTACTGAAGGAATGACACCTCCTCCACGCTATGTCTCACGAGTCTGCTCTGTCGCTTGTGCCCTATTGCCCTTGTACATCATGTAAGATTGGTTAATTGTTTAGTGGGCCTTAAATTTCCTTAAGTTTATACATCTGACAATCTCCTAACAATGAAAACTTAGTGATATTTGTTTAGTTTCATGAATTT…
GN-M61	Aradu.A01	7262050	7262050	A	C	+	SNP	1	TATTAAGTTTAAGGTTTAGGGTTTAAGGATATAATAACACTTCCCATGCATGTATTTTTTGAAAACATTATTCTTTTTTACAAGAAATAAAATAAAATAAAACTTGACAATAAAAGACTGTAAAATAGTCCAAACAATAACATATAAGATTAAATATTTCATGCCTACCTCGGAGCGAAGTTCAGGGATAAATGCAATCA[A/C]ATCATCAAGAAATAAATCATTTAGATGATGCAGCTTCTCCTCAATGTCATAAAAGCTCTGGCACAAAACTTGCAATCTCAAATATGCCGAATGACTTAAAGGCTTCATGTTGGTATTCTTCAAAGTTCTCTTCATGTCTTCTTTTATAACCTGAACAATAATGATTGGTTCATTATAATCAACAAAGCAAACAG…
GN-M62	Aradu.A01	7570047	7570047	A	G	+	SNP	1	TTAGGGTCAATTAAAGTTAAGTTAGACCCATCATTCTTCAAATGTCTTTCAGGTTTGAATTTTAATGGGTCTTTCCAAACTTTTGGGTTTTGGCCAATACCCTGTCTCCTAATGAGAATATGACTACCCTTTGGAATGAAGTAATTAGAAAGTATAGTGTCTTCCATGGAGACATGAGGAATGTTGAAGTCAACGATTGG[A/G]TGAAGTCGAAAACCTTCTCTTATACATGCCTTTATATAATTGAGTTTTGGAATATTTGATTCTTGCACTAGTCTTTCTTTTCCTACAACATCGTCTAATTCCTCGGTAGCCTTCTGAAGTAGCTTTGGTTGATTTAACATTTCAGCCAGCACCCATTCAATGTTGTTGTATGGATTATCTATTGTTGCCATCAT…
GN-M63	Aradu.A01	7782489	7782489	G	T	+	SNP	1	AAATGCTTTAAAACACATTGCAAGCCACAATGTGGAGCATTAATGAAAACCACTCTAAGAAAACCAGATCTGCAAGCAAAATTGAGAGCACCATTTTGATACTAAAAACCCAAAAAAAGTGAGATTTTTGAGTGAGTAATTACCTTAAAGGAACCAAAGTGGCAACAGAAGAAGAACTCATGAGAACTTCTAGAAGCAGG[G/T]TTCTCACTATAACAGTTGAAACAACATATCAAACAGCTTGTGTGCATAAACAAAGATCAGCTAGTTGATGGGGTTGTGAGAAGAGTTACTTCAGCTTCAGATTCTCAAAAGTCAACAGTACTAGCTAGCTAGTTTGCTATAGCATGCAAAATATGAGGAACTTGGTTTCATTGGAAAAAGAGCATAGAACTATA…
GN-M64	Aradu.A01	7803662	7803662	T	C	+	SNP	1	GAGTTAATTAGAATTTGGTCAGTTGCATGGAAAATGGATATAGATCAGAGGTGGTGGCGGAATACCATTGGCTGGTTCTCTCCATGGCAAGGGAGAGTGTTCTATTGGGAGCAGCCATGTTGAATAATGAGCTGTGCTTTATTTATTTCTGTGTGTGTGGTTGAAAATAGCTAAGTTAGGAATTAGGATATTCAAGGATG[T/C]ATATCATTATAATGGATCACATATGTGGTGAGAGGCTGGGCTGTTATAATATAAGGAGATTTTGAAGCTTGTAGCTTTCATGCTTTTAATTATGATTTAATTTTATCTTCATAGGGGGCTAGCTAGCTGGACTATATTCTGAGTTTGTGGTATTGTGCATTGTTCCAAATATGTGATGATAATAATGATAAGTT…
GN-M65	Aradu.A01	7865157	7865157	T	C	+	SNP	1	CTATTAAGGATTAATTAGGCCAGTGCTTCCTTGGCAACACTAGATTTTGTTGCAAGTGCTCCTCTTATAGTTTTGTCAAATGAGAATATTTTGCTACTTGAAGTTCTAATAAGGTTATAGTAGATTGAATTACCTGCATTTTCCATAACAGTGCGGGACCAATTTGTAATGGTGTAAAGTGCAAGTAAAATAGCGCCAAT[T/C]GGATCAATCCACCAGTAAAACTTATCACCAAGAACAGCTGCAACTAGTCCAACCACATTTGTCACAACATCAAAGTGGTGATCCTGAAATTTTGCCATTATTTTGGCATGGTTCAAGAATCAAGGCTATTATGATAAAACAAATCAAATATCCGAAAGAATTATCCATACATCCGCATAGGCACGGACAATCTT…
GN-M66	Aradu.A01	7884768	7884768	T	C	+	SNP	1	ATAATATTACGAATTTTTGTTAATCCATTACCTTGTAAGAACACAGCCTGCCTTGAATTTGAACAAAATCCAAAATTTAAACTTTCATGCTAACCAATGTTAATTTTCTTATTTTATTGAATATTGAATTCAAATTAAGATATTTTATTATTTACATTAATACGATAAAATGGAAAATAGACTCCATTACTAGTTTCTTA[T/C]CACCCTTCTTCGGGAGCTCATTTCCTAAAAACAAACAAACAAGAATCTTAATTGTGATGATACAATTTCAAGAGATTAAGGTCCAAACGGTAGTTAGTTGGTACTTGGGTATTCAATTGAAGTTACTTGTACTTAAGTTTCCTGAAATTGCCGATGTTCATGTTCCCTCCATGGGTGAGATCCTAACATGAAAC…
GN-M67	Aradu.A01	7908164	7908164	A	G	+	SNP	1	TCTCACATAACATGATTCTTATTTTGTGGTACTCTTGTAATTGCTGAGCAAGCAAAGTTCTTGTATGGGAACAAATTTACTGCTAAAGAATTGCAAGATATAAAACTGATGATCCAAAGTAACATGTATAAATATCTTAGCATTTTGATTGATGGAAGAGAGCATTTTGAAGCAAGCATGCAATACAAATGAATGCATCT[A/G]TTCTCTCAACCCAAGGATGAAGCATTTCTCTGACTGGCTCCTGGATATTATAGCCACCGAGGATTTAGATGCATTCTTCCCTGCAGCACACGTGAATATGCACCGTTGGTTGAAGCAGTTTGGAAAGACCCGGCGGTAATACAAGAAACATTTAAAAGAGAGGATGAACTTCACTTTCTTTCAGAAGTTACATA…
GN-M68	Aradu.A01	8090322	8090322	A	G	+	SNP	1	ACCCAGAAAAAGAAAGAGAAAAAGAAAATAACTTTATGTTTAAAAAGCTGAATATCACTAAAAATCAAAGCTGCCCAATACAGCCTTCACCATGAAAACCTGAAATATCCTAAAACCAATCTTTAAAAAAACCTACCAGTAATTGAATTTGATACTTAAAGCCTTAAAGGCATCAACTTTCTCTTAAGGAAAATGGAATG[A/G]CGGAAACTGTGGTTAGTTTAATGCATTAATTACGAATAACGTTGACTGTAGTTAACAAAAGGTAGTTAAACGGCGAAACGCGGTATGGAAAAAGGGTTTGGGATAAAGGTATGTAGGTAGGTCCCATTTCCAATAACTAGATATAGAGATTGGCTAAGACCACTGACCACAAGACTAGATTTGGTTTGAAGACA…
GN-M69	Aradu.A01	8335874	8335874	A	G	+	SNP	1	GCAATAAACTCCAGGATCATTCCGAAGCAGTACAAGAAATTCTCGGCAGCCACGATCTCCTGAAAGCTCAACCATGACAGCAGGATTACTCCTGAGGCTGAAAAGAGGATTCCAATAAGAGGTGTTCCATAGCGTGATCTCTTGTTGAAGAACTCGGGCAACATTGCCCTCTCAGCCATCCCTAGAAGTTGGAAAGAGTC[A/G]CTGCTCATTTCGGCAACAAACATTCCCATATTTGACATGGCGGCAGCAGCCTGAAGCCACCATCTCAACCAAACTCCTCCAACAATCATCGCAATATCTGAGAAGTATCCGTCCGTCCACAACTCCCGATTGAGGGGGACAGCACCGGTGCCGACTAGAAGAGGGAGAAAATACCCCAGAACCACCAAGATCAA…
GN-M70	Aradu.A01	8483088	8483088	T	C	+	SNP	1	CTAGATTCACAGTACTGTACATCTGCCTTGTTCATCTTATCAATCAACGAGTGCTTGACATGTGAGCTAGCCACCCAAGATTCTGAAAGACTTGTCCCAGGAGAGTAAGAATTAATTGATGCCATGGGGGAATTCGGATTGCTTAAAGCATCCTCCTGCAGTATATCCCCTATTCTAGATAGTATGCTTAAGGCTAAACT[T/C]GCAAGAACTCTGGAATATGCTTCCAGAATGGAATGCCCAATATCCTGCAGAAAGAAGCAGCTAACATTACCACTTTAATGTTTGAAAATTTTCCTCGCCGTTGATAAGGAGAAACTTTTGGACCTCAACAACTCATAATTCTGTCTTTTCATTCTTGTAGGAAAAAAGATCTTCATTTTATAACACAAAAAAAG…
GN-M71	Aradu.A01	8746593	8746593	C	T	+	SNP	1	TTCGAAACAGAAAGGCAAGAAGGTTCCAAAGTTAGATGTTCCTGGATCCGCAAAGAGGTAATTATCTCGGTATCTGTGTGCATTTTACACACGTTTATCAGATGATGATTCTCATGCTTGCTTTTCATTCTAAAATGTTTATTCCATTCACACTGGTACAGGTTAAAGATCAAGGAAAAGGCTGTACTAAGTGATGTTTT[C/T]GCCAAGTATGGATCAAAAGCTGCCGTAGCTGCTTCCAAGGAAAGTTAGTACTATGCCAGACTCGAGAGATTTGCAAGGCTAAAACCATTATCCGCATGTTGGAAATTGAGAATCAGAACTAAAAAGCCACATTGCATGCAAATGGACTTTCTAGCTGGCCATAAATGCCAGTTTTTGGATCAGTGCACAATTAA…
GN-M72	Aradu.A01	8779575	8779575	A	G	+	SNP	1	TGCTTTGTAACTGGTTCTTAAGTATGTAACATTAAAATTTTCTCAATTGATGCATAGGTATTCTATACACCATTTTTGAGACACATATGGACATGGTTGGGTCTTACACCAGCAACAAAGAAAAACTTCCTCTCCCTCTTGGATAATGGCTACAGTTGCATTTTAATACCTGGTGGAGTGCAAGAAACATTTCTCATGGA[A/G]CATGGTACTGAGGTGTGTTCCATCTCACTCCTTTTTAGTATTTCTATTCTATTTTTGATAATTATAGTGCTATGATTGATGCAAAGTTTAGTATTATATTGTTATGGGAAATTTCCCTTCTAATGCTATGTAAATGGTTGAGGACAACTATCCTATAACATGACATACTAGGAACTTGGCATTCTACGTTTTCC…
GN-M73	Aradu.A01	8938932	8938932	A	G	+	SNP	1	ACTATCAACTTTACATAAAATTAGCTGCACCTGAATTTTCACTAAGTATATTGCGACATTTGAGAAAATATTTTTTTATAGAATATAATTAACCCAAGTAATTTTTCCTTTTTGAGGCTGATAAAATATAATTTAAGCACAAGTCCTCTTTTTCTATTCAGGTCTCCAATACCATTCAAACGTCCAATGTATGTTGTGGT[A/G]GGTAAACCTATTGAGGTCAACAAAAATCCAGAACCAACCATGGAGGAGGTATGTACTATATATATACTCCTAATTTTAAATTTTATGTTAGTTTTAGAAAGAAAAGAGAAAAAGGTTTTCATACATTTTTTTCTATATAATAGATGTTTTCGAACCATAATTGAACATTTATTTAAAAGACTTGAATACTAACA…
GN-M74	Aradu.A01	8944361	8944361	T	C	+	SNP	1	TATTAGACCTTCAATGTGTTTTGGAGGCCTTGTGATCTTAATCACAATCCATCCTAATCCTGATCCTAATATGAATGTAGCAAGAATGTTGATTGGCATGAACCACCTAATTCACACAACCCAATATGTCAATTCAATTCAACAAACCAATAATAATAATCCTCTAATTAGTTATGATCACAAAACAATACTCACACTAA[T/C]AGAAAACTCTCCAAAGTAATTGTTTTGGCCAAACTGCTACCAACCAATGAAGGATTGAACACATAAAATACAAGCTGTCACAGAAAATAAGATCAATGCTACAAGTAATTAAAGTTGGCTATCATAAATCATATTTGTGTTTTGTTGGATTACATTATTTAAATACTTTTTAATAATTTCTTTTAGGATTAGCA…
GN-M75	Aradu.A01	8953538	8953538	T	C	+	SNP	1	CCGTAATCCCTATTATTAGATACCAGCTTATTCCTGATTGCTTTAAACCTGTCAAATAAATTTGGAATAACATTTAAATAAGTAAGAAAAATTGTCAAATTTGATATGTAAAAAAAAAAAGTATAATTACAATTGATAAAATTAAATATACCATCAAGAAGATTTGCTCCTACTATCAAAGTCATGGACACAATTGTTCC[T/C]TCCCTGCGATTAGGTATATAATAAGTTTTTTTTTTTTTCATTCAATGGGACAATATAATAATAAGAACACGTTATATTCCATGTATATAAAAAATTAGCTATAAATAATCAACTATCGTATATATAAATATTAGGGTTAAGTACGATTTTGGTTTTTAAGATAAGGATTAAAATTTTTTTTTGTCTTTAACTTT…
GN-M76	Aradu.A01	9006215	9006215	A	G	+	SNP	1	ACTCTTCTTGAGTAGTTATCTTCACATGATAGTCATCGGGAACTAGTGGTCGGAGCTCCTTCTCTCTACATTGTCGATTGTCGATAATTTAAACACAGGGAAGCAAAGTGCACAAAAATTATGTTATCATGGAACAAGGTATAGTGGATAAGACAAAGAACTTACAATCTCTCAGAAAACTGAGGAAACAGCGTGCTTCC[A/G]CCGGTTAAAATTATGCTGCCAAAAGGAAAATCGCATAGATAGATTGCAAGATGAAACAGAGAATCAAGGTGTAAATAGCCATAAACAGAACCATCAGAGTAAATGGTTTGAATTAGAAACCTTTCATAGAGTACAGGGTGGAGATGTGGATGGCACGAATTGACAGCTCGAACAATACATTCTGCTAGCCCAGC…
GN-M77	Aradu.A01	9034972	9034972	C	T	+	SNP	1	CGGCAAGGAAGCGTTGCCGGGCAAGCAACCGCCGGCCTCAAGGACCCTATTGTGAATCTGTTTGGTAGCATGCATGAGAGTGATCATCATCATCATCATCATGATCTTGCTGCACAAAGCATTGATCAAGGCTCTTTTGGTACCCACCATGACAATTTGCAAGCTCCATTGCTCTCAAGGCAAGGTAGTAGTGTTGTGGA[C/T]AGGAGTAGATTTTATAAGAGGAGCAGCAGCATCAAAGGAAGTAATGGTAACTTGGCTGCCCAGGGTGAAACCGCCACTAAGGTAAAATTAAAAATTAGTATTTTTGTATGTTTTATATATGTGATTTATGATTAAAAATTTGTATTTTTATGTGATATTCTTGTTGGAATTTATGCATCTTAGGCAACAAACAT…
GN-M78	Aradu.A01	9095047	9095047	T	C	+	SNP	1	TTACTAAAGGCATGGATTAAAGAATAACAAATTGAAAATGTTTTATGAAAAACTAAAAGAATATCAAGTTTTAATGAATCAAATAATTAACAAAATAATTTAAATAATTAACAAAATATTGATATAATTCATGGTTCATCAGGCAATATGGGTAATCTTCCAGTTGTAATAATCCCAGCAATATGTTATGAAAAAGGAGG[T/C]CCATTTGGTGAAAGAGAAAAATGCAGAGTCAGAGCACTTGCATATGCTTCCTTCTCCTTGGCGGTAATTTTTTCATTTTTTAAACTAATTATTCATTTTTTTTATTAAAATTAAGTGAAAACTCAGATGTACAGTTAACTTCATGTAAAATTGATAGTTCAGAGTCGTTGAATAATTTAATAGGTTTTGTTAAA…
GN-M79	Aradu.A01	9110781	9110781	A	G	+	SNP	1	TCTCTTCGATCTGTTGGTCCTAGTTCAGGAGTAGTTTTGTGGACTATGACTGTATCCGAATTCGAGGCTGTATTATTATGCCAACATACTTCATTTGATGCCGATGATGAGTATGTTTCTGTCGGTGAGCTTGGTTTTGCGATGCCATATCCATGTCAAGAGATCCAACCAGTCTTTCGCTTGCGTAAGAATTTTATACT[A/G]GAACCCTCAATCACTGAAAGGTTACCTGGTTCTGATCATGAAAACAATATGCTTTTGATGCCTGCGTCGGATTTGATGCTTCCTTCACAAGCAAATTTTGAAAAATTAAATATCGATGATGGTAATATGATGCTTCCTTTGCCAATACCAAATTCTTTGCCTTCCCCGAAACCAAAAATTGTCTATCCAAGCCG…
GN-M80	Aradu.A01	9151704	9151704	A	C	+	SNP	1	GCTGGCAGAGAAGGAGAAGGTTCTGGAGGCGAAGGAGCGGGAGAACCATAGGGTTTGCGAGGAGAACAAGGAACTGAGGAGGACGGTGGAGGCGCAGCCTGTGAATGCCAGGGACGTGGAGAGGATGAAGAGGAAGTTGCAGGCTTTGGAGAGGGAGATCGAGGAGCGCGAGCTTGCCAGGAATGTTTGGGAGGACAAGT[A/C]CTGGGAACTGGAGAATAGTCTTTCTCACAAGTTCAAGGACCTTGAGGCGCTTGCTTTGGATTGCAACCAAGAGCTGAGGAGGTTGAATTGTGCTCCATTAATAATATCCATAGATTATTGACTGTTTGGTTAAAATGAAGCAAATTCTATTGATCTTGTTTGTATTAGATAGAGGGTGTGTTTGTTGTCTATCT…
GN-M81	Aradu.A01	9154456	9154456	T	C	+	SNP	1	AGAGAGCAATGAAACATGCAATGCCAATAAGAAGGAAGAGGCCCCAAAAGCTCTTAATCTCAAGCCTATCTATGCCTTGCTTTGCACCTTCTGAGCTACAAGCACTTCTTGTTAGCCATTTGTCATGAATCCTTTGAAGATCACCATTTTCTGATAGTTTTAGAATAGCTGTTGACATGTCAATTGCTAAGGGAGAGTCC[T/C]TTGGAAAGCCCTACATCATTCATCAAATCATTCTCAATGTTATATAAATCATTAATGTGTTCTTAAAGAGGATTATCTCTTTTCTTTTATTTAGAATTTTTCATAAGTTTAAATGACAGGAAGGAAGATCATATGAATTGTTATATGTTTACACATTTTTTTTAATAAATAATAAGAATTAAGCTATAAATTTT…
GN-M82	Aradu.A01	9155638	9155638	A	G	+	SNP	1	TCACATCTAGTTGCTAAGAACAGCTCCATGTATGCTCGTTCATCTATGATTGCAGCAACACCACCATTAGCAGCTCCATCCTTCAATGCCTTCTCATATTCTGAAGGGTCATTCAGAGGAACAAGCCTTGACCTATGTATGTTAAGTTCATCACTAAGATAATTCTCAGCAAATGAACCTCTTAAGAAACCAATTCGGTC[A/G]TTGCTTATCACTAAGCTTTCAATCCCTTTCACTGGGGAAGAGAGTTGTTCCACTGTGAGAATTGATGTTAGGCTTGCAATGTAGCTTGAATTCAGTATTAAAACCACAAACAGCCATATGATTAGGACTATGCGACCAAGAGTGCTAACAGTTTTTTCTCCTACATGTCAAACGAAATATTTTTTATATTATTA…
GN-M83	Aradu.A01	9205209	9205209	G	A	+	SNP	1	CCACCATTAGCAGCTCCATCCTTCAACGCCTTCTCATATTCTGAAGGGTCATTGAGAGGAACAAGCCTTGACCTATGTATGTTGAGTTCATCTGTTAGATAATTCTCAGCAAATGATCCTCTCAAGTAACCAATTCTTTCATTGCTTGTTGCTAAGCTTTCAATCCCCTTAATTGGGGAAGAGAGTTGTTCCACTGTGAG[G/A]ATTGATGTTAGGCTTGCAATGTAGCTTGAATTCAGTATTAAAACCACAAACAGCCATATGATTAAGACTAATCGGCCAAGAGTGCTAACAGTTTTCTCTCCTACAAAGATAATTAGGCCGGATAAGACACATGAATAGTTGTATCGTAAGAGTTTTAATTTTTTCGATCCGTATAAAATTTGCATAGATTTTTT…
GN-M84	Aradu.A01	9257053	9257053	T	G	+	SNP	1	TCACCATGAAACCATCTTCAATGCTATTAGGAGTTTCAACCATTGAATGAATCCTTTTGGCAAAAATCTTGCCTCTTAGACCAAACTTTTGTTTAAGATAAGAAACTTTTTCTCTAATTCCAAATCTATCTTTCTTCTTCTTCTTAGCATCAAAAGACATCCTTTCAAGATCTTCAAGCTTCTTCCGAATTTGATCACCG[T/G]TCGAAAAGCGGCTAAATCTTCCTGATAGAGGAGCTGACAAGGATCTTACAAGGTTCATTGGAGATAACTCCTTCTGAAGCAATGAATCATCATTCAAATTTGCATACTTCATTGTTCCTCTGCTGATAAATTCAGGGGAACTCTGTCCATTGAACTCGATTTCACTTCGAAAAGATCTTGTTGATTGTGAATGG…
GN-M85	Aradu.A01	9267788	9267788	C	T	+	SNP	1	AATGTTTAAGCTATAAGAACTTGATTGAAAACTTTTGTACTATTATACACTCGAGTGCATACGAAAAGACTTAATTTTGATGCGATGGCAGTATAAAAATTTCAGTCAATTCAAGTTTCTGTTTTTTGTATGCAGGGTTCTGATAATCTTTAGAAATGGCCAGATAATTTTGTGGGATATTAGAGAAAGCAAAACTGTTT[C/T]CAAAACTGGTGGAAACATGTCACAACCACTCCATAGTGAAACAAAGAAAGTTTCTTCTGCATGTTGGTCATGTCCTTTTGGAAGCAAAGTTGTTGTAGGCTACAACAACGGAGAGATCTTCATTTGGAGTATCCCTTCCCTAAACATCGGACGAGACAGTTCTGTATCAGCGCCGGATCATAATACTACACAGA…
GN-M86	Aradu.A01	9278283	9278283	T	G	+	SNP	1	AGTAGTAGCAGAGACTTGGTTTTTAAGTGCCTGAAAAAATAAAAAGAAAGAAAAGAAAAGCTTCTAAGTAATAATAAATATATACAAAACAGATCATACTTCAATTAATAAAAATTTAACTAAAGATTTTTGAGTAAATTAAAGTACGTACACCAACCTTGGATTTAGGACAAATATATTCCCAAATCACTTGCATGGCT[T/G]CTTGAATTTCCACTGAATTGCTTGCACAGAAAGATGTGACTATGGCCAAACACTCTACAAGAGCAATAAAGCCACATGGTTCCAAAAGCTGCATAGAGATTAAGATTTTATTAAATTTCAAACATCTTTTCATATATTATATTTATTGGTTTATTTATTTATCGATTTTTTCCTGAAATAAAATAAAAAAGTTA…
GN-M87	Aradu.A01	9311233	9311233	G	A	+	SNP	1	TTTCCAATTGTTTTTAACTGTCTGTAATGAACTTTCAGAAACCTGAAGCTTCGGACAATCCCAACCTTGCTGAGAGACCTCCGTGTGATATACAAATTGGAAAAAGACAAAGATGTTCTATCAGACTCCACAGGGGAAGAACGCCAAGGAAACAACAAAGATTCCCAACCATTGAGAAAAGTGGTTCCCGTGTTAACTCA[G/A]GACCTGAATTTTCTTCCTTATGAAGATGACATGTCCGAATCACCAGACAACAAGCTAGATGTCCAAGCCTTGCCAGGTTTACTCTCAATTACTCTTAATAATCTAATGACACAAACTATTTAGCATGAAATGATTTTGCACAGTTATTGACTTAATCAATCTTCCAATCTGCAAATTCACCATGTTACAATATG…
GN-M88	Aradu.A01	9319177	9319177	T	C	+	SNP	1	ATTAATCTAATTGCATATAAAATTTATGCAAAAATTAGAGAAGTGATCTCATTCTTTATTTATGTTTTTGCAAAAAAAGGTTGACATGAACACACACTATTGTTTGAGACTCACCAACAACTAACATGGCTGCATGCAATGCAAAATTGTAATCATTATTTAACAGGTCACTTGTATGTGAAGAGTGATGTCTACGGCTT[T/C]GGCGTAGTTCTACTTGAAATGATGTCAGGCTTGCGCGCGCTCGATACAAAGCGGCCGACAGGGCAACAGAATCTGGTTGAATGGGTTAAGCCTAATCTCTCCAACAAGAGAAAGTTGAAAACCATAATGGATGCTAGGATTGATGGCCAATATTCACAAAAGGCGGCGCAGCAGGCGGCGCAACTCACTCTGAA…
GN-M89	Aradu.A01	9424580	9424580	T	C	+	SNP	1	GTCCCATTAGCTTTAAAAGTTTTTGGTTCATATTTCCATTCTAAAAGTAGTGACATATGGAAATGTGCCCTAGAAAGATTCAAGAAGTATCCTGATCCTGATGGGGAAATTCAAAGTGTGTTGAGGTTTAGTTATGATGAATTACATGACATAGAGAAAAAGGTTTTTCTAGATATTGCATTCTTTTTCAAAGGAGAAGA[T/C]AAAGATTATGTCATAAGCCAGCTGGATGCTTGGAACTTTCATGGACCTAGTGGAATAGCCTCTCTCCAAGAGAAAGCTCTTATAACCATTTCAAAGGACAATAAAATACAAATGCATGATTTATTGCAAAGAATGGGTTGGGAAATAGTTCGTCAAGAATCTGCTACTCCCGGACGACGAAGCCGAGTGAATGA…
GN-M90	Aradu.A01	9612113	9612113	G	A	+	SNP	1	ATTGAATAAACTAAATTAGTCAATTTTTTTCTAATAAGATTCAAACTTCAGTGATTTCATCAAGATAAAAAAATCATTTGCATATTTAATTTAATTAGTAATTTTGGCCACTTCTTGTCATTATATATATAACCATGCATCTCAACCTATACACTTAATTAGTTTCACATTGCATTGCTATTCCTAATTTAATTTTTCCA[G/A]CTATGGCCAAGAGATTGATGGTTATGTTGATTCTCTACCTAGCCATGGAAATTGGGCACTCTAGATTATTATTGGCTGAGGCTTATTACAACAATAATGAGCCACAAGTACCTGCACTTTACATATTTGGGGACTCAACATTTGATGTTGGTACCAACAATTTCTTGAAAAATTCAACATCAAGGGCAGATATG…
GN-M91	Aradu.A01	9639911	9639911	T	C	+	SNP	1	CAACTATCATCTTCGCATAAAGGCAACTTCATGTGAGTAGTCACCCAATTTAAAACAATGGCTCGCACACACGCACATACACATGTAAAAATACCTCCAACTTTTGAGGGCAGCCTTGCTCTTCTCAAAAGTCTCAACACCAGAACCTAACAGAACTCGTTTGTTGTTAAGTAAAAACCCATCTTTGGACAACCCTTCAT[T/C]TTGTTCAAGGGAAGACAATGATTTAGCAGTAGCCCCTTTATATTTAATATCATAGTTGAAAGTACCTGACCTGTTAAGAAGGTGGTACTTGTAAATATACACACACAACACATATATTAGATATAATCAGTGAAAAAATGGACCTGAAAATGGGTTAAAAGTTAAACGTTCTCCTTTAAGAGAGATTATTTACT…
GN-M92	Aradu.A01	9643403	9643403	A	G	+	SNP	1	CCATGAACAAACACCTGAGGAAGACTTCTAGTCAGAATTCAGAAGTGAGAAATCTTTCTTATCATGGACTCCAATATCCATTGGGAACTATTGCATCATTACATCGTTGATGTCTGCTAAATGTTGCAGGAAATGCGTCTGGTTGCTATAAACACGCTAAAAACAACAGAAGGACTATTGACCTCAATTACAAAGACACA[A/G]CCTCAGTGGAAGCGTCTTCTATCAGCAGCTGATCATAGAGTAGATCGAGCTCTAGCTATCTTAAGACCCCAGGCAATTGCTGATCATCGAGCACTTCTTGCTTCCCTTGGATGGCCCCCACCTCTTTCTTCTTTGGCTTCTGCAAATCAAGGACTGAATCCTCTACTGCGTATGCAAGCAGATGTTAGACTCAA…
GN-M93	Aradu.A01	9729916	9729916	T	C	+	SNP	1	CTGTATGGATGGAAAGACTATGAAATCATTGGTCAAAGAGTTGCTAAGTTCCTTGTTACCGAAGAGTGTTATGAATCTCTGCAGAATATTCTAGAAAGGTTGATCAGAGGAGTTCCATGGTCTGGAAAGTTTCCTTTCAAGAAGAGATCTGGTGAAGTATTCATAGCAATAGTGACTAAAACTCCTCTTTATGAGGATGG[T/C]GAGCTTGTTGGTATTATCACTGTTTCTAGTGATGCCGCTGTATTTAACTCAATGGATTCAGAAAATAGAAGTTACCAACCTGGTAACAATGGCAAAGCTGGAGGACAGAGGATAAATTTCAAAAGAATTCAGTGGCCTCCACGACCGTTGATTGCATCATCTGTCTCTAATCTGGTTCTCCTCTTAAGCTTCAT…
GN-M94	Aradu.A01	9820566	9820566	A	G	+	SNP	1	TCGAGACTAGCATTGAAACAAAAGACTGAAAGAGAGAAAATAGCAATGGAAGGCGAGGGTGTTATAAAGCACAAGGCTTACGCGCGTGTGGGGCTTCTCGGCAACCCAAGCGACGTGTATTACGGCAACACAATCTCTCTCAGCCTCGCCAATTTCTCCGCCACCGTCACCCTCCACCCTTCCAACGACCTCTTAATTCA[A/G]CCGCATCCTATTCACGATTTCGTCCGCTTCACCTCTCTTCCTCAATTGGTGAATAGGTTGAGTGCGGTTGCTTATGGCGATTTGCAAGGTTTTCCACAATTACTGCAAGGAGAATGCCATTACTCTCACTGAGAAGAATTTCACTCTCTCTTATGATACTGATATACCTCGTCAGACAGGACTTTCAGGTTCTA…
GN-M95	Aradu.A01	9846236	9846236	T	C	+	SNP	1	GAATGAAAGGAACACCTGATGCCAAAAAGAAAATCAAGGAATGCATGAAACATAAAAATAAAGTATTAGCACAAAGAAAATGAAAGTATGCCCATAATTATATTTATTTTCTCTTAGGAAGAAAATGCTAAAGATGTTACCATACCTTCCCATCTTTCGTTGTGTATGCGCAGAATAACAGTTGCAAAAGTTGGAGTGTT[T/C]GACTCATCAGGTACGGTTGGGTCATCTCTATAGCCTTCATATTGTCCAAGAACAACCTCATCGTCGCTAATAGGTACTACTGATTCAAGAACCTGCATTTTGTGGCCAACAGAAAATACTTTAGACTTTGATTGCATGCCATGGACCATCTCAAAATCTAGATAAACATTGAAGTGCAACAAGGAAAGTTTGTG…
GN-M96	Aradu.A01	9873427	9873427	T	C	+	SNP	1	CTTCTCTCGGTTTCCAAGACAAAAGAAAGACAAATATCTTTTAAGATCTTCCTCAGTTTTGTTCTCCCTATTGAGTGCTTGAGTAATGTCCCTGTACATCATCTCCATTGTCCTCCTCTGGTAATACAAAATTCGCTTAACATAAGAATCATATGGGCAAGGCTCTGGCCACATTGGAACCACAACATACACAGTGAAGT[T/C]TTGCTTAGCTTTAATCTTGCTAACAATTTTAAGTGAAATCTCCTTTGGAATGAGATTCAAACAATTCACGTGATCAATTTTGTTGCCATCATCATCTTTCCAGTCAAAACCACTTCCTACAAAATACTGATTCTCAATATAAATGAATCTTTCTGCACGCCTAATAGCATCAATATAGGCATCTTGAATGCTAC…
GN-M97	Aradu.A01	9974182	9974182	C	T	+	SNP	1	TGAATGCTCCGATCTATCGTCTTGTTCTCCCCACTAACAAGCCCATGTTCAAAAGCTTCTTTAGCAGTTTCTGGAAAACCAAGAGCAGCTGTATTATCAATGGATCTGAACAACTGAACATTCCATGTGTCATCATCATCAGGGTTTGTTGCTTGAGATGGTGCAATGATGAAATTCTTAAGCTTTTCTTCTGAAAGAAG[C/T]ATGCCCTGATCTGTGCCCTGTTTTCGAAATCTCTGCACAAAGGTGGAGTAAATATCCCATGCAATAGGCCCTTCAAGCTTACAATGTATATCATGCCATGGCTCCCTAGGACCACCCTTTTCAATTGTAGATCCAGAAATACTTGGTTGATAAAAATCTTTACTGTGTTCAACAGCTAAAGTTTGAAAAAGAGA…
GN-M98	Aradu.A01	9975781	9975781	A	G	+	SNP	1	TATTGACGAAAAGAATTAATTCTCTAGTATTACTCTAATAAAAATAACAATAATAATAATAATAAAGTAACTAATTTACTTTATGATGATAATATATACCTTGCATCCCTTATGCTGGGAGAAGAAAGTGCGAGGAACTCCAGGAAAGTCAGGAGATTTGATGCCTTGAGACCAGTTTTGGTGTCGTTTAGCATCAAAAA[A/G]TTGTAGTTTGATATGGATCTTTGGACCCCCAGATATGGGCCTTTTACTCGCATCAACTATTTCAACCCATTTGTCTACTTCAACTCCATTTAACATTTTCTCATCAACTTCCACATATGCTTCTCCAATAACACCTCGTCCACGAAGATAAGAAAGCCATTTGTCACGTTCCAATTTGACTACGATATTTGATG…
GN-M99	Aradu.A01	10113088	10113088	A	G	+	SNP	1	TGTTTAAACTCTTTGTCTTTATATTCAAAATTTAAAACCCCATTTTTGCAATTTTTGTTGTTAACTTTTAGTTTATTACTTTATTTGTAGCTTGAGCCATTTTCGGAGCTTTTTTCTATAATGTTATTTTTATCTTTAGGGAATGAATTGGTATTTTTTTATTATTTGTTTTTCTAGATATATGGAATTGATGCATCTTC[A/G]GGAGCTGCTGTTATGGCTTTGAATGTATCACCTGGGGATCATGTCCTTGATCTATGTGCTGCTCCTGGTAAAAATTTTCTTCCTCTTAAACTGTGCTAAGTCTTCACTTTCATTTATTTATATAATGCTAAAATCTTAGAAAAAGTACTATAAAAAGATTGTAAAGGGAAATATTATATGAGGGGGAATTTTTA…
GN-M100	Aradu.A01	10119011	10119011	C	T	+	SNP	1	TCGTCCCCTGTCAGATGCCAAATGTTGCTGTTTAACACTTTGCTCCACTGCTCGGTTGATAACTTTGTGCTAAGAAGACTCCCCACAGCAACCGCAGCTAATGGCAAGCCACCACACTTTTGGGCAATTTTTCTACCAATTTCTTCAAGGTTGGATGACAGTTCAGTGCATTTGGGTGCTCTAAATGCATGTTTGGAAAG[C/T]AAAGTCCAACAATCTTCATTTGCCAGTGGTTCCAGATGGCAAGTCCGCATAGCTTTTACAATATCCACAATATTCTGATGTCGTGTTGTAACAATGATTTTGCTTCCCATTTGACCAACATTAAAAATGTGCATCAAATTGGTCCAATCAACATACCGTGCATTCCATATATCATCCAACACAAGCAGAAATCT…
GN-M101	Aradu.A01	10120362	10120362	C	T	+	SNP	1	AATAACCAATTAAATTATGACACATTATGAAGGATAATTTACATGTTATTTTAGAGGGGTTGAGTAGAATTCATCATTTATTTATTATATGACTCTTATTACATTGAATGAATTTCTTTTCTTGTAGCGTATAAGTCGTACCTTAGAACTGACAGTTTGATGATAGCGGGCTTCCACTTTGCGACGGAGAGCTTCGGTGG[C/T]GATGTCATCGATCAAGTCATCGGCGTCAAAAAGAGCTTGAGTGAGTTCATCAAGCCAAGCCTTCACGGAAGCAATCTTGATCTGCTTTTCCTCAGCATCATCCAGAAAAGCATGAAGACTAAGCAGCGTCAATTTAAGCTTCTCAAGCAGCGATTCATCAAGTTTCTTGCTCTGATAGAACTCCGAAATCTCAG…
GN-M102	Aradu.A01	10155387	10155387	T	C	+	SNP	1	TCCAGTAATCATTTGATAAGTTTGTGCGAAGAACACCACCCAATGCAACTGCAGCTAATGGCAAGCCACCACACCTTTTGGCAATTTTTCTTCCAGTTTGTTTTAGGTTGGACTGCTCAGTGCATTTATGTGTTGCAAATGCATGTTTTGAAATTAAACTCCAACAATCTTCAATCACCAGTGGTTTTAGAGGGCAGGTC[T/C]GTGTAGCATTTACAACACTCACAACTCTTTCATGTCGTGTTGTAACAATGATTTTGCTTCCCAATTGGCCAACACAAAAAATTTGCATCAGATTGGTCCAATCAACATAACCTGCATTCCATATATCATCCAACACAAGCAGGAATCTTTTACCAGACAAGTTCTTTTGCAATTCTGCTCGCAAAGCATCGAAG…
GN-M103	Aradu.A01	10177897	10177897	G	A	+	SNP	1	ATAAACTGGTTCTTCTTGTTTGGTGCAATTGCTCCTTTCTTAGTTTGGTTATCACACAAGGCATTCCCAAGTAAACAATGGATTAGACTCATAACTGTGCCAGTGATTTTAGGATCACTAAATGAAATGCCACCTGCTACAACAGTGAATTATTCTAGTTGGGTTCTTGTTGGATTTGCATCTGGGTTTGTTGCATATAG[G/A]TATCACCGTGGATGGTGGATCAAACATAATTATGTGTTGTCTGGTGCACTTGATGCTGGGTTAGCATTCATGGGGGTTTTGTTGTATTTGTGTTTGGGAATGGAAGATATAAGCTTGAATTGGTGGGGTGTTAATTCTGATGGATGTTCATTAGCTTCATGCCCAACTGCTCAAGGTGTTCAAATTAAAGGGTG…
GN-M104	Aradu.A01	10187561	10187561	C	T	+	SNP	1	TTAGGTGCAGATTTTATGCAACTATTTCTTCTTTTTTTCTTCCAATTCTGAATAGTTTTGGGCGGTGTTGCATTACTCTGTTAGATACTTGGCACTACTATATCCGCTTTGGTCCATTTAACAACAGCATGGTGGCTCATGAGCACTATTCCAGACATATGTGATAGAGAATTGCTTCCAGCAAGTAGTCCATGGACTTG[C/T]CCCACTGATCATGTATTCTATGATGCATCTGTCATATGGGGTTTGATAGGTCCTCACAGAATCTTTGGAGATCTTGGCCACTACTCAGCCATAAACTGGTTCTTTTTGGCTGGTGCTATTGCTCCTTTATTAGTATGGCTAGCACACAAAACCTTCCCAAACAAACATTGGATTAGACTTATAACCATGCCAGT…
GN-M105	Aradu.A01	10368909	10368909	C	T	+	SNP	1	ATACTTGGTTGGAAAATGCAACTCTTTTGAATTATTGCTCGGCTTGCTCAAGCTTTCAACCAATTCTTTATTATACCTTTACATGAGGAAAAAATCTATTAATTAGTATACAGAAACTGGTTATTTGTTTAGTAGTAATTTGAAATTTATACGTACTGGTATAAACTTGATCTTCGGTATATTTCTGCAAAGTCCACTCC[C/T]AAACGGTTTTCTTCTGTTGAAGAAGTAACCTCCAACATCCATGTTGCAGGGTTATATCCAGACCTGATCTTCGGAACCCCTTCCACTGCCTACAATCACATAGATAAGTAGTTGAAGATTGTTTCATCACCATTCATATATCACATAAATAAGTGAAAGCTAAGCATCAATTAGCTAACCTCGAAATAATTGAC…
GN-M106	Aradu.A01	10515169	10515169	C	T	+	SNP	1	ATTATCAATTGATATAATACTATCCTCAAATCTTATTCAGGAATTTACTATGAAATGATAAAACTAAAAAGACGAATTAGATCTCTTCTACTTCTAAGCCATTCCGTAGAATATATATATATATAACATATGCACTTCATTTGACAAAAACCCATTGAGACAGTTGTGTACCAGCGAAGCATTGCAGCATTGGTATCTTT[C/T]GAGTTTTTGGCATCTAAACACAATCCTGGACCAAGAAGTTTGTTCATCCGTCTCACAAGCCGATAGTAATAATGCCTGACCTGCGAATCATCATCCAGGAGAAACAAAGAGTGAAAAATGGGAAACAATGAAGGCTATTAGCTTGGCAATAAAACCCAAAACTTATAAATGAGGGGTAAAAGATCATGTAGGCA…
GN-M107	Aradu.A01	10600709	10600709	C	T	+	SNP	1	AATTTTTGTCTACATCTTAATATGACCGTTCCTTCATCTCTTCCCCTTCTTTTGTCAACTTGAAGGGAAGGTTGTTGTAATACGACATTAATCAGTGAAGGAGCCAAAGTCTATTTAACATACCTCAAGGGAGGTTATTGATTTTTCTCCTATGAAACATAAATAGATGTCTTCTCAATATCCGAGCAAGGTAGTTTATG[C/T]AGCAATACTGACCCCTGCACGTAGAGTTGGTGAAGCAAAAATATCTGATAGGAGTGGACCAATGCTTTGAGCCATTGGGACAATAACTGGAGAGAACAAAGGGACAGCTGAACTTGCTTCCTATAACAATGGAACAAAAGCTAGTCAATCAAATAATAGCTTACAATAATAGCTTATATAGGAGATACTAAGAA…
GN-M108	Aradu.A01	10813145	10813145	G	A	+	SNP	1	GTTTTTAGGTCGAAGCAGACAGGTTGGGGAGTAAGGTCCTTGGACCTTATTCAAGCTGGTGCTTTTATCTGTGAGTATGCAGGGGTTGTTTTGACTAGGGAGCAAGCACAGCTTTTGACGATGAATGGTGACTCGTTGATATATCCTAATCGGTTTTCTGAAAGGTGGGCAGAATGGGGTGATTTGTCTCAGGTAAACTC[G/A]GACTATGTGCGTCCATCTTATCCGTCAATTCCTCCTTTGGATTTTTCTCTGGATGTGTCAACAGTCCGAAACGTTGCTTGCTATATGAGCCATAGTTCAAGTCCAAATGTTATGGTTCAATTTGTTCTGTATGATCACAACAATTTGATGTTCCCTCACCTTATGCTGTTTGCAATGGAGAATATCCCTCCACT…
GN-M109	Aradu.A01	10845490	10845490	G	A	+	SNP	1	GTTTGAGTTACTAGTGGATGATGGTGGTGTTAATGGTGGGAATCACAATTACATGCTTAGAGCAATTGATGTGTATCTTAAAGCTTGTGTTGTTCTTAAAATGTTTGACAAGGCCATTGATTTCTTGTTCCGAACTAGGAGGCACGGTGTTGTGCCGAATATCCTTACTTGTAACTTTCTTATAAATAGGATGGTTGAGA[G/A]TGGTAAGGTTGATATGGCGTTGGCAATTTATAGGCAACTCAAGAGACTTGGTTTGTGTCCTAACCATTACACTTATGGTATTGTGATAAAGGCATTCTGTAAGAAGTGTGAACTGAAAGAGGCAGCTTATGTGTTCAAGGAGATGGAAAAAGCCGGGGTAAGGCCTCATTCGTATTGTTACACGGCTTATATTG…
GN-M110	Aradu.A01	10869707	10869707	C	A	+	SNP	1	ATCATACTTTATACATGAATGTTACTTTTATATTATTCATGCATTATAACTAGAAATATAGTCTATATTATATGTTCACTTCTGTGTTTTCACATTATTGTGGAAAACAAACTAGATGCATTAGTAAGAATAACTAAAGATAATAAACTATGTGTATCTAAAAAATACTCTGTTTTTTGGAAACAGAGGAAGACTCTGTT[C/A]GGAGCAGAGAACAACATGAAGAAATGCAAGACAATTGCAACAATGAGGACATGGAAAAAAATGAGGTTTCATTTCCAGATTCTCCTCAATCAAATGAAGCAGCTGAAAAACCGTCGCGGATGAAAGGAGGAGGAGGAGAAGATACGCCTTCCGGCCGCCTCGGAAGCTTCCGAGGGAAGAATGTAAGGATTAAC…
GN-M111	Aradu.A01	10873919	10873919	T	C	+	SNP	1	GCCCAAAAACAAGAATGTGAGATTTTAAGAATTATTTATATGATGATTAAATTTTATATGTAGGTGCCAATGCTAAGGAATCTTGAGTATGTAGCATGTTACTATATAACTGGGAGCTACAAAACACAAGACTATGGTTATTGCATGAGAACAACTCACTACAGAGATCTTGCTTATGCAGTTTCATTTCTACCCTATTA[T/C]TGGAGAGCAATGCAAGTAAGTAAATCGAAAGTATATTTGATACAAATCGAAAATTTTCGGAATAAAATTTATGGATAATTTAAAAATAAAAAATATATTTTATCCTTACGAAAATTAAAAACTTATTTAAATTTTTTTTTAAACTGTGATGACTTGGAATGTAAGTAACTGATTTGATTTTAACCGGTTTTTAG…
GN-M112	Aradu.A01	10935287	10935287	A	G	+	SNP	1	TTGAAAATTTGTTCTTATTTTTCTTCTGTTGATTAGTGTTGTTAATGTTTGGTGTTTATTGGATAACGAGAAAATAGAGAGAGAGAGACTTGAGTCATCGCCATTGACTAAAGCTTCCCCATTTCTTACTCTTTGAGCTTCCTGGCAAAATTTCTATGCTTCCATTTTCATATCCCATATTCTCTCTTTCCACCATTTTC[A/G]TACTCTCTTTCTTCCTGCCATTGAACTTTGTATCTTCTGAATTCTTCACTCTTTGAAACCAAAAGACTGAAATGTGAGATCTGATTGTTGTAAAAAGAAGCTTCTTTGGTTCTTCCACTGTGCTTTCTAGAATGTTCTACTTTCTCAATATTTTCTAGTTCTATTTTTCTGGGGTGTGTTTGTTTTTGGAGATT…
GN-M113	Aradu.A01	10941078	10941078	A	G	+	SNP	1	CAGATAGCTTTAGCTATAAGTTACTTCACCATGATCCAACATATTTTCATCTGGGGTTCGATTGCATTCTGGTACATCTTCCTCCTGGCATATGGCGCAATGCCACCACATTTTTCGACGAATGCCTATAAAGTATTCGCCGAGACTCTGGCACCGTCTCCGATGTATTGGCTTGTCACATTCTTTGTGGTGATCTCAAC[A/G]CTCATACCATACTTTTCCTACTCAGCAATTCAGATGAGGTTCTTTCCCATGTTTCATGAAATTGTCCAATGGATAAGGTATGAAGGGAAGACAAAGGATCCCGAATATTGTAACATGGTTCGCCAGAGATCGCTCCGGCCAACAACCGTCGGATCAACTGCTCGCCTAGCCGCCATGGCTAACGACACGCGAGA…
GN-M114	Aradu.A01	11114843	11114843	A	G	+	SNP	1	GTGATTTTTTTCTTTTTCTAGTATTTTTGTGTAGCACCTGGATCTCGGTCTTCCCCTCTTGCTGTTGCTGCTTCAAGTCACAAGTTAATCACATGTATTTCATGCTTTGATGAGCGTTCACTTGCTTTTCATGCTGTTGGATATGCAAGAGGGTCTCACGTGCCGGCAGTAGTCATCACATCATCTGGAACTGCAGTTTC[A/G]AACCTTCTTCCTGCGGTGAGATCAACCAACATTTTTCCCCCTTCTTAACTAACCTGGATTTATTTGGTATCCTGAATGCATAAATGATGACCTAACCTTAGTGATTCATTTGTTGTCATTCTTTGGGCTTCTACTAATGCATGAGTTCTAGAAATATATTGAACCGCTTTTGGGGTTTGTGTGCCTTTTTTTTT…
GN-M115	Aradu.A01	11117781	11117781	T	C	+	SNP	1	TCAGATGCTCTTTCTTCTGAGTCTGCTCTTTTCCTTGGTAACAGTATGCCCATTCGTGATGTAGATATGTATGGACTTGGTTGGTCTACAAGCAACCCAAGTGTTGCATCTATCATGTTAAACTCAGACCTACCAGTTAACTTGATGAGGGTGGCTGGTAACAGGGGGGCTAGTGGTATTGATGGATTACTTAGCACGGC[T/C]ATTGGGTTTGCCGTGGGAAGCAATAAAAGGGTAGCTATTTATGTTATCAGAATTATCAATTTACTTATATTAGCTGGTGGAAATGTGTCACTGCATGATTTTCTAATTTTACAGTCGTATTAAATTCATCTTTCTTTGATTTGTATTCTAAATGACTGTTTTTTTTTTCATCCATTAGTTGGTTTAGTATGGTT…
GN-M116	Aradu.A01	11241984	11241984	T	C	+	SNP	1	ATTATTGTTGAATAATTGTGTATCTAAGTTTTAATTATTTTTTCTAAGTAATTATATTAAAAATACATATGGGTATATATAGTAATTAGATTATTATATGTGTTTGGCACAGAGAAGTTTTTGCTGAGTTTGATCCAAATATTGTTGCAAAAATGGAGGAAAAGGAAATCATGGACATAATATCAAACAAGGCACTTTCT[T/C]TAGCAGATAGTAGAATCATGTGCATAGTAGACAATGCTAAATGCATAATGAAGGCAAGTACACATTTTTATTATTATATTCATATCTATACAATTTTTTTTATCAATTTCTTAAGCAGTTATATATACTATTTATTTGAAGTTTTGAACCCATAATTGAAGTATTTATTTCTTAAGACTCAAATTATCTTGTGG…
GN-M117	Aradu.A01	11294159	11294159	A	G	+	SNP	1	CGTAATTAATTTAAATTACTTGAGTGGTTAATTTTATTTGTTTATTTAAATGCGTATGATAAATTAATTCTTGGTATGTTAGATAAAATAAATTTGTAAAAAATAAAAATATAAGGCTCATTATATATAATATATCAATTTTATTATCTTAATTTAAAAAAATTAAAATAAACTCATTTTCTTAAGCTATGCTATAGTGG[A/G]AAACTGAAGGAAATAGAACCGCGTGAACTTAAGGAAATTGAAACAACCCCCCTTCTTTCTTTCCCCAATTCATAACCCTAGCCCCCATTGTCGCCGCCGTCCGAAGCTTGTTGGCGCCGCCGCCGTTCCAAGCTCTAAGGACATCGTCTTTATCTTCCTTGGCTTCTCCGTTCGTCGAAGGTTAGTGGCGTGGC…
GN-M118	Aradu.A01	11309562	11309562	G	A	+	SNP	1	AAAAACTTAAATACGAACAGGGGCTTCTTCCATTGCTGCCTGTTTTGATTTTTGAACCACAGCGTCAGTACATGCCTTATAATAATTAAAAAGAAAGGCCAGAATTAAGGGGGAGACTGGTTCATACATGCACTGTTGAAGAGATCCTTGTAAATGAAGCTAGCTTCTTGCCTTCAAGACTTGCTGCCATTGATTCACAT[G/A]GTTTCTCAGCTATTTCCTCAGCCTAAAAGTGATAGCAGTGTGGAAAAAATTAGCCAGTTTCATAGAGCAAAAGTAGCTTAATATAAACCACTTATTAGATATACAAGAGGAAACAAAAACAGGGTCCATAACAGATACATACCACATTCTTGGTCATCGACCTATCCTTCGGAGCTTTCAAAGCTGGATGCCTG…
GN-M119	Aradu.A01	11325051	11325051	A	C	+	SNP	1	GCTGAGTTTATAGGGTGCCCATTTTCCAAAGAAGAATTAGATGAAGGCATGCTTGAAGATATCTTGAAATTATGTAGTTTTGATAATTTGAGTAACTTGGAGGTCAACAAAACCGGAATATCACCACTATTTCATATTGAAAACAAAAGTTACTTTCGCCGAGGTCAAATTGGTGATGGAGAAAAGTTTCTCTCAAGTGA[A/C]ATGATTGGACGATTGAATAAGATTACAGAAAATAAATTGGTTAAACATGGATTAAGATTTTAGCTTTTATTACACGCTAGTATAGCAATAGAATTAAGTTGTTTGATATGCTATTGTAAACTCTGCAAAATTAAGAAATCCAAGAACTTCTTGTGTTTTTATTTTATGTTTTATTTTTAATGTTTTTACTTTTA…
GN-M120	Aradu.A01	11631297	11631297	C	T	+	SNP	1	CTGAAAGCTGCTGAACTTCATGGAAATCTTACTCAAGCCCAGCGCCTTGAAGTATGTTTCTTAAATTAATAAATTGGCAGTAAGGTTTGCTTAATATTTATATTTGTGTTATGCTAAGATTTTTTTGCTTATGATTGATAGGCTTTGGAACAATTCAGGAAGCAAGAAGTTGACTTTTTGATTGCAACTGATGTGGCTGC[C/T]CGTGTAAGAATCAATTAAAGTTCATTTTTCTTTTATTTGGCTATTAGTCCCACATTAGTATTAATCATTCCGTTGCCTTGTCTGTACCCTTTATATTGGGACACATTGTAAGGATAGTGAACTTGCTTCAGTTAGATAGAAACATCCAAAGTTGTCATAGTGTCTTATTAGCTTTTTCCTTTGGAATTTTGGAT…
GN-M121	Aradu.A01	11687179	11687179	G	A	+	SNP	1	ATAAATACTAAAATTTATTACTAAATCANNNNNNNNNNNNNNNNNNNNNNNNNNNNNNNNNNNNNNNTTTTTTTAAATATATTTTTATTATTAATAATTAATTTAATAACTAATTTTGTGTGTGCAACTAATACAATAATTATAAAAGAACATGTAGACTTGGAAATTAGAATCAAATCCTCATTAGACTACTTTTCTAA[G/A]TTCTAAGTTCTAATATATTGGGCGGCATAATAAGAATCTATGCCTACTTAACAACAATAATGGGACCCAAAACAAGGAGAAGAAACTGAAAACCCAAAAAAATAGAAAAGAAAAAATGGAGCTACGACCTTCTCTGAGTCTGAGACAAAAATCCAGAAGAACAAGAACCAAAACACACGACACAGCAACGACCA…
GN-M122	Aradu.A01	11936328	11936328	T	C	+	SNP	1	AATAATAAAAACAATCATTTGAAGCTCATAGAACGAAACATAACATGATTAAGAAAATTCAAGCAAAAACGAAAGAAAAAGAAGAATCAAGTGAGTTACTGTAAACGAAACAGTTAACCTTACCACGAGAGCACCTGGAAGCGAAGCTTGCAGCCATCTTCGAAATTCTATTCTTCACAGTTGAATACTGAATACTTCAC[T/C]GCAGAGAGTGTAGATCTCCGACGAAGAAAAGGGTTTAACGAAACCCTTCGTCAAAACGACGTCGTTTTATTTTATGATTTATTTACTATTTTTATTTTTTTTTGGGGTAAATGAAGGTGCTGAAGCCCAAAGAACAAAAGAAAAGGATTTATTTATTTACTATTTTAATTTTTGAGAATTAAAGATATAAATTG…
GN-M123	Aradu.A01	12134367	12134367	T	C	+	SNP	1	CTTATTATACCTTTCAAGAGCAACCTACATTCATCAGCAGAAGACAGGTGTGGACATATTAGTAAAATATGGTTTGATGTGCTAGGATGATTATTAACCCAAAAGGTGCTCACCTTCTTCATTTCCTCTGGAGATGAGTATTGTTTCCCAGTATGATCAAAAGCTCCAGTACGAAGAACATACTCAGTGCTCAATGCTAA[T/C]GAATTAACCCAATGCCCATGTCCCTAAAATAGATACCAACATGTGAAGAATTCTACAGGGATAAGTTACTTGAAATGAAAAGTCTATCTTCTAAATGGAGTAAACAAATACACACTAAAAATGGATTAGATTTAAACTTTTACGATAAATACTTCAACAAAAATGACAGTGGTGAACTTGCCGTAAGAGAATAA…
GN-M124	Aradu.A01	12247097	12247097	A	G	+	SNP	1	TCATTAACAATCTTCCGGATGGATTAGATACAAAGGTAATATGCATGCATGTAGACCTGGCTAGAGGCTGGAGGAAGCTAAGAGTAGGACGTTTCTAATATAATAATGAAATTAATCTTGCAGGTTGGTGAAAGAGGGATTCAACTATCAGGTGGACAGAAGCAAAGGATTGCAATATCTCGAGCTATTGTCAAGAATCC[A/G]TCAATACTTTTATTAGATGAAGCAACGAGCGCTCTGGATGCGGAGTCAGAGAAGAGTGTACAGGAGGCACTTGATCGAGTGATGGTTGGTAGAACAACCGTGATAGTGGCACATAGGCTTTCTACCATTAAGAATGCAGATATTATCGCGGTTGTTCAGCAAGGAAAGATTGTGGAAACTGGCAACCACGAGGA…
GN-M125	Aradu.A01	12249157	12249157	T	C	+	SNP	1	GGGGAGACTTTGGCATTGGCACCAGATATGCTAAAAGGAAATCAAATGGCTGCATCAGTATTTGAAGTGATGGATAGAAGGACAGGAATAAAGGGAGATGTGGGAGAAGAGTTGCATACAGTGGAAGGAACAATTGAGCTAAAAAATATCCATTTCCGATACCCTTCAAGGCCAGATGTGGTTGTTTTTAATGATTTCAA[T/C]ATGAGAGTTCCTTCAGGGAAGACTGTTGCCTTGGTGGGGCACAGTGGTTCCGGGAAAAGCTCCGTCATCTCTCTTATACTCAGATTTTATGATCCAACATCTGGAAGGGTGATGATTGATGGTAATTAAGATATATACAAAATTTAATGTCTCATCAGTAGCCTTGCTGCTGCTGGTGGTTACTTATCATAATT…
GN-M126	Aradu.A01	12338822	12338822	A	G	+	SNP	1	GAGGTATCCACCTCCCACATATTTATCATTTTCTAATCAAGTAATTGCTTGGATATTTATAATTTATCGATATGAGCTTTACAGAAGCTGCCCTTGTATGTATCATCGATTATGCTGTTAATTTGTGAAAACCATCTTGAAAATGCAGTTTGGTGAGGTGGATATTGACGGATCCTTGGTTGCTAGTCATTCTTCCTCAA[A/G]CGAAGACATTATCATGGTTAACAATGGCTGCCTCTGCTGCACCGTGCGAGGAGATCTGGTTAAAATGCTCTTGGAGTTGGTCACCAAAAAGCGACACAATTTTGATCATATCGTAATTGAAACCACAGGTATGTAAATTGTTCATGATTTTTGAACGACTTATGCAGCACTGGGGATTGAGGCATTAGAGGCTC…
GN-M127	Aradu.A01	12608715	12608715	A	G	+	SNP	1	CTGGATCAAACATTAGGAGGAAAACCGCATACCTGCACCATTTTCACTTCTTGGATGGTCTCTCTTACTGATCTTGAAGGAGCCAAGCTTGGCATAAACATTGCAGGTGCCTCCATAGAAGTATTTACTCTGCCAGACACACTATTATTTCCTCGAACCGAGAACTCTGACGATTGAGAAACCATTTTCTTTCGATACTG[A/G]GGCCTGGCTGCGAGCAAATTAAACGCTGATGTTAACGGAAAAAAAAATGGCTGACAGGAGAAGGAAAATAATTGGGAAAATGCATACTTTGGAAGGAATGTCCCCTCACGAAGATAGAGCCAATCATTTGTGTATTCGTCAAACTCGGCAACCATAGCAATCACATAGGCCAAACCTCGGCGGAACGATCTTTC…
GN-M128	Aradu.A01	12699876	12699876	A	G	+	SNP	1	AGAGATCCGATCGAGTTTGCAAGGCGAATACCCGAGTTTTGTGAAGTCATTAGTGAGATCACATGTTGCTAGTTGTTTCTGGATGGTAAGCAAAGTTTGGAGGATAAATTAAGAATGTGTTGGAGGCATGCAATAATGTGTGTTATTTTGAATATATGAATATAGGGTCTGCCTGTGGCATTCTGTAAGAAGCACTTGGC[A/G]GATAAGGATACAACGATGACTTTGGAAGATGAATATGGCAAAGAATACAAGATGAAGTACATCGCATGCAAAACGGGATTGAGCGCAGGTTGGAGACAGTTTTCTGCTGTGCATAAGTTGCAGGAGGGTGACGTCTTGGTCTTCCAGTTAGTTGAACCTGCCAAGTTTAAGGTCATGCTTTTCATTTTCCTTTT…
GN-M129	Aradu.A01	12700180	12700180	C	T	+	SNP	1	CTGCTGTGCATAAGTTGCAGGAGGGTGACGTCTTGGTCTTCCAGTTAGTTGAACCTGCCAAGTTTAAGGTCATGCTTTTCATTTTCCTTTTTATTACTTTAAAACAATTAACTTATTTCTGTAAACTAAAAACAATTATTCTTGCAGATTTATATAGTAAGAGCAGATAATTTAAGGGAAGTAGATGGGGCCCTTTCGCT[C/T]ATGAATCTAGACAGTTATGCAAGACAAAAGCAGAGAGGCAAGCCTTGTTTTGTTTCTCCATGCTTTGGCTTCTTACATTGTATAAAGAGTTTTCACTTTTAAACTCAGGTGTCACTTCAAGTGAAGTTGATAACTGGGAGCCATTAGATGATTTGATTGATTTGATCAAATTTTTATTTAACGACTCTCAAGCT…
GN-M130	Aradu.A01	12793167	12793167	G	A	+	SNP	1	TTTTCGATGGATGTAAATACTAAAATTCAGCTGATCCATCCCTCAGTGTGTTAGCAGTAATTTTGTGCTTGCAACAAGGAAAGTTTTCAACCGGCTGCTACAGCATCAGCTCTAGGACTTGTATCCAGTAGCTGATACAACTTTGGACCAATGTTTGATTTTTTGTCACAAAAACCATTCTCGTCCTCACCGCTTGTATC[G/A]TTAGAACTCGAATTATTGTTGACTCTTGATAATAAGTTCTCTGTACTCTTAGGTGTTGCACTCTTGCTTTCAATTCCCTTCAATATTATCCCTTCTGTTTGTACCATCTGAACGATTTTGAGTTTTTCCTGATCCAAAAAGTAAAACTACTCAACATCATGCATGGATTGCATTAGGGCTAAAACCAAGTCAAA…
GN-M131	Aradu.A01	12797844	12797844	C	T	+	SNP	1	CCTCAATTTTGCTACCTGAACCTTAATTAGATTACGATTTACAGTTATAGGTCTTAGGCTCTTAGCGAAGATCCAATTCTAGTTCTTACCTCTTAAGCAACTTGCACTAAAAAAAAAAAAAACTAAATTTCAAAAAATTAGCACGAGGGGGAAATCAAAGACTCTTACTAAAGCAAATCAATGCACAGAAATTCACAATT[C/T]TACGGAGATTCAGAGGAAATTACTCAGAATTCAAGACGTTTTGTTTGGCTAATTAGAAATCCAGAGCTGAAACTAAAACACAGAAAATTGATGGTCCTTCAGAACGAAAATTTGAACTGAAACACACAATTTACTCTTTCCATGCAAAGTACAAACTAAATCCACTAAAAAATTCGCGAAATTCGAAGAAGCAA…
GN-M132	Aradu.A01	12920416	12920416	G	A	+	SNP	1	ATGTCGTTTGTTCAGCCTAATATTCCATCCGGTTTCTCTTTTAATCATAATCCGGGAGGTCGAATGCAAGTTCAAACTGGTTCAGAAGCATCCGATTCTTTTATTAAAGATGGGATCAGGCAGCATTCTGTTGGCAGCCAACCAGGTAATGCTAGGAGCTTACCACAAGGTTCCCAACCAAGTGAGAATGCAGAAAATAT[G/A]GCTGGAATAAAGCAGGCTCAGATTGGCACTCCCCATGATGGTACTGATAGTGCTAGAACTGCTGCAGGTTTTCAGTTGGACAAGCAGGTGAGCCAAAATGTTGTTAGAAAGAGCAGCAGTGCTTCATCAAGTGCTAAAGAGTCAGAAGGTCTGCCTCTCTCCAGAGATGCATCATTCCATTCTCTTTCTAAAGA…
GN-M133	Aradu.A01	15428022	15428022	T	C	+	SNP	1	TTCAAAATACCCCAGCAACTGTGCCCTGTCGCCACAAAGCAACCCTTCACTCCTGGAACCTCCCCAATCACCGGAATGCCATCATCGGTGCACGGCAAGAAGCACGCTTGCTCTGCCTTCACACGGGCCCCTCCTTCACCAAGATGGCTTGACACGGTCTTCGCCACCCTCTTCAGCATCTCAATTGACTCCTCCTTACC[T/C]CTAATCTCCTCAGGGTCATCTGCTACCTCTTCCTCGGCTGACATCCCACAAACATACACCTCCCCTGCCGTAAAACAAAACCAATAAATCATGAACTATGCTCACATAAAATATATTTTATAACATTACATTATTATGTAAATGTGTAAATATAATTAGTTATTAGTTAGTTGTAACTACACAATTCAGTTGTG…
GN-M134	Aradu.A01	15919334	15919334	A	C	+	SNP	1	AAAAAGTTGTCTTGGTTCAAAGGTGAAAATCAGATTAAATTCTACCTAAACAAATTTTATGTATAATTTTACACCAATTCCCCAAGCAATATATCCTCATGCAGAAAGATATGGTTCCTTATATTGCAAATATGTCACAACCTTAGTTATTTATTAAGTTTGGTAGGGTATACAATACCTCCTGCGCACTAGGTCTCCTA[A/C]TAGGATCAACTGTCAGAAGACTCGAAATCAATTGCTTTGCTGATTGAGAAATGCCCTTCCATGTCTTCTCATAGAAGCTAAAGTTCCCCTGTTTCAAGTTTTAATTTTGTTAAACTAACACAAAATAAAACAATGAGTTTATGATATTTGTATTAGCCATGTTACACACCCCCTTGTGACACGTGAAAATTTCG…
GN-M135	Aradu.A01	15986133	15986133	T	C	+	SNP	1	CTTCGCTTCCTTCGAAACCAAAGGTGCGGAGAATCTTTCAAACCTCATCACTCACCTAAAGGAGCACGATCGAAGCTTCTCGTGCTTCATCGCAAATCCTTTCATGCCGTGGTCAGTGGATGTTGCCGTTTCTCATGGAATTCCTTGTGCCATGTTTTGGCCCCAAGCTTCGGCTCTTTTTTCCATTTACTGTCGCTATG[T/C]ATGCAAAACGAACTGTTTTCCTGACATGGAGAATCCAAATGAGACCCTTCAGTTACCATCACTGCCAACGTTACAGGTTCGAGAACTTCCCAGCTTTTTGCTCCCCTCTTGCCCTCCCTACCACAAGAAAATGGTTACGGATTTTGAGCCAATCTTGGACAAAGTGAAATGGATTTTAGGAGCTTCCGTTTACG…
GN-M136	Aradu.A01	16241127	16241127	A	G	+	SNP	1	TCTTCCAAGCCCAAACGGAATCAACTTTTCTGCTTCTCCTTCTTTCTCAAATCTCTCAGGCTCGAACTCAGTAGGGTTGCTCCATAGTTCAGGATCTCTATGAATAGCCCAAGCATTTACCAACAGAATAGTATTCTTTGGGAAGTTGTATCCTCCTACGGTGCAATCTTTTGAAGAATAATGTGGCGCCAATAATGGAA[A/G]TGCAGGGTGCAACCGAAATGTCTCGTGGATAACATTTTGTAGGTAAGGGAGTTTCGAAATGTCGGATTCTTCTATTAAGCGATCTTGTCCTATTTGAGTATCTATTTCTTCCTTGGCCTTCTTTAACACTTCTGGATGGTTTAGTAATGCAGCCATAGCCCATTCTAAAGAAGTTGCTGATGTTTCTGTTCCTC…
GN-M137	Aradu.A01	16667414	16667414	T	C	+	SNP	1	TCACCAGTCTCAACAGTTTCACAACCAAAAACAGCTCGCTGTGGGGAAAGCTCACTCTGATTTCCAAAGGATATGACATCCTCGCCAAGGACACCACTGCTAGAACTCATTTCAGCATACTGTCTCTCATACACACATTGGTTCTTGTCAGTGTCACAGTTGCAATCCAATGTACATTTGACAGCTTGATAAGTGCTTGA[T/C]GAGTCTGGCTGGAACTTCGGATCCTGTTAAAATAAAATTGGACACAAAATCCAAAATGCTTCAGATAAATTGCATCAACAATAACAAACACATGCATTGGCATGATAAGTTTTGGATGAACTCATTTTTTAACATCTATTTCAACCTAGAGACCTAGACAAGGTATTAACAAGGAAACATATAAGAGGTATAAG…
GN-M138	Aradu.A01	16898681	16898681	T	C	+	SNP	1	GATGGATGATCTTGTCTTTTTTGCTGTAGACATATGATCTCTCTTTCATGACAGTCTTTGCAATATCCAATGTCCTGCAGGATCTAGAAATAATAAGTACTTGCAAGCTAGTTTACTAATTAACTGAGAATAACTAAAAAGAATGAAAAAGTTAAAATAAAATCAGCAACTTTACCTTTCATAATTAGGGAAGTAACGGA[T/C]AACTTTGGCTTGTCCAAGAATCAAAGGTGTGTGAGAGCCAAACCCAGAATTAAACTCCTCACTGAAATGCAAAAAATTCAATTCAAAGTCCATATAAAATCTGAATTTCATACAATTCTGAAATAGTAATCTGAAGAACTGCAAGAAATAGAAGCAAAAATAACTCAGATCTAGAGAATAACAGAACTATGATC…
GN-M139	Aradu.A01	16909365	16909365	C	T	+	SNP	1	AGTATCCGAATGGCCTTGGACCATTCCTTGGAGGCGCAGAACCTTGCAAGCTCAACTCGCTCGGAGAGCGCAGGAGCCATGGCAGTGCACCGAACCGAACCCGGGTGAACCGAATCAGAAATGAATGTGCTGGTTTGTAACAGTTTCTTGGGATTTGGGAACAAAATTTGGGTGGGTGTTGTAAGTCGTGAATTGGAGAA[C/T]TGGCGAAGGGTTTAAGAGTTTTTAGATCGAAGGTTGAGAAAAGAGACGGAGAAAGGAGGAAGGAGGAGGCGGAGGCAAGAGAGTAACGGCGCCTTGGGGATGACGCGTGAAGTGCACGGATTTCTCTTTCTCTTTTCCCGTAAGTGAAAAACTGGAATTTCCTTTTTCTATTTTTTTTTTCAAACAAACCGAAA…
GN-M140	Aradu.A01	17103249	17103249	C	A	+	SNP	1	GATGACCTCGTGCTTTCAAACGACAACACCTCTACTAAAGCCACTAGTGGTAATTGTTTGTGCTCTAGTTGAACCAGTTACTTGTTGGAAAAAAATCTTGTGACTCTATTACTTCAAATTTATCTTTTTGCAGGAAATGTTTAATCCTTTAATCAACAAAACCAAAGTTTTCTGCACAACAATCAACAGTGACAGAAGAG[C/A]TGAATTTGAAGGTGTTGTTACAGAACTAGTCCATGTTCTTATTACTAGCCCATGTTAAATAATGTTTTGACTTTTGTAGAAACACCAAGTGACAATGGATGGCCAGAGGAACTCAAACATGGGAAGCGAATTGAATCTCTATATAGTCACTGCTGCAGTTTATGGTGGAATGTGCATGGGGGTATTAACTGTGC…
GN-M141	Aradu.A01	17271109	17271109	T	C	+	SNP	1	GTCATCAGATTTATGACCTGAATCTCGATTCCTTGACTGCTTTTCAGTTTCATAAACTTGGGGGATTCTTCCCTCTTATGGAACTTGAGTTCTGAAACTAAATGTGAAAATTTGATGACAGTGAATAGGATGGATCACTTTGCGGGAGCTGAAGAGCATCTTGCTCAACAAAGACTGAGGCAGAAGCTTGATGAAGTCAA[T/C]GTAGCTGCTCAAAATAACCTTGCCCCTATCCAAGACCATGTCAATTTCACTCTCCAGGTTTCTTCTTTCTTGACTGCTTCAATACGATGACAAATTTTGCACTTGCAAGCTTCCTATTCTATATAGTTCATTGTTTGATTGGATTTGACCTTTCCAGAAAGCATATTTCAAATGTGCGTATGAGTGCTTTGATA…
GN-M142	Aradu.A01	17798650	17798650	T	C	+	SNP	1	TTCTCTGCGTGCAATCAAGGTGAGTTTTTTCAATTTCTTTTAGTTATTCAATCATTAATTTTTAATGATTTAGCCGTTTGGGTGATTGTTGCTGCTGATCCTGGTTTGATGCAGTTGCAATGGTTATCTTTTGCTGATTTTGACCATCTCTACCTCGTGCCTCTTCTGGCTTTGGTTCTGTGATCGGAATACTGTGACAT[T/C]TTATTGGAACACTGAGCTTTGGTTCTGTTTCTGGACTTTTGCAGATTGAGCTTTTATTTTCAATGTAGTGTAGAATAGATAAATAAATGTTAATTGGAATTTGTATTTGTATAGAATGACCCTTGATAGCAAATTTGAAAGCAGTTGGAATTTGTGTATAATTGTTGCTATTGTTTTAATGTAAGTTTAAGATA…
GN-M143	Aradu.A01	18615156	18615156	G	A	+	SNP	1	TTTCGATATGTACATAGCCTTCTCCTTCCTATAAATAGAGATATAAAACGTCACAAAGTTACATACTTCTTGTGCTCTAACTAGCTAATATATATTATAGTGACCCTCACATACATAAAAGAGAAGAAATAGTGATATGGGTGAGGAGGTGGAAGTGGTGGTGAGAGAGTTCGAGCCAAATAAAGACAGAGAGGGAGTAG[G/A]AGCTGTTGAGAGGATATGCGAAGTTGGACCCAGTGGCAAGATTTCCCTCTTCACCGACCTCCGCGGTGACCCTATTTGCAGGGTCCGCCACTCACCTACTTTCTTCATGCTAGTACTACTACTAAACACATATTCTCCATATCTTCATAATTTCTCCATTTCTTTTGTAATTTCCTTATATGTTCTCTTACCAC…
GN-M144	Aradu.A01	18818905	18818905	G	A	+	SNP	1	GTATTAGTAGTTGTTGTTGTTGTCTCTTCTTCTACAAGAATCTTTGCTTCCTCTCTCATTATTCTGCTCCAAAATGTGCTTATTATGTCCTCATCTAATTAATAATCAGAAAAAAAGTATATAATTATATTAGTATTATTATTGCTCTTTTATTTGTGATCTTTGCAATAGTATAATAAACATTGTAGCATGCAGTACCT[G/A]AAAGTCCAAAAATGCTTTCTATATTCTGGTTCATGCAGAATGTGGGGTTCAAGTTCCACAAGCTCTGACGAACAAGAAGAATAATATATAAGAAGAGATCATATAATTATTGAAACTAATAATTAAGATGAAAATATAATATACCTTTTCAAGATCACTACTACTAGTCTTGGAATATTGTTGATCCAAAATAA…
GN-M145	Aradu.A01	19284001	19284001	C	T	+	SNP	1	CTATTTGCTGATGCTGGTCTTATTTGCATCACGAGTTTAATTTCGCCCTACCAAAAGGATAGAGATGCATGCAGAGCACTAGTTCCAGAAGGTGATTTTATTGAGGTATATTCCTACTTGGTTAACAATAGGGTGCTGTATGATGATGGACCTAGATAAGTGTTTCTTCATAGCTAACATAATACTCGCATATTGTAGGT[C/T]TTCATAGATGTGCCTCTGCATGTGTGTGAAGCTAGGGACCCAAAGGGGCTCTATAAACTTGCTCGAGCTGGAAAGATTAAAGGTATGTAAGTCAAATTTTCAAGCTACTGCTTGCGATCAAATTTACTATTATGGTGTTCAATTCGTAGTGTGCAAAGCCTGTACCTCTGAATTTGCTATTTTCTCATTTCTGT…
GN-M146	Aradu.A01	19560541	19560541	A	G	+	SNP	1	AATGTAGGTGATGAGAACTCCTAAGAAAGGGTCAGTGGGGACTCTCCTAATTCATTTGTTGTTGGCGACGTCCCTGATGAGGGTACTACCTAAGATGTTGTTCGAGATGGCCCACAAGCATTCTAAGAATAATGTTGACATGAGCCGGGTGTTACCTGCCAAGCGGATCCTACTAGAAGTGATGTTACTCCTATCCGAAC[A/G]GTATTTCCTAGTGCAGGTACAACTGTTCTCCTCCATTCCTTTTTTTATTATTTTGTGATTTGCATACATGATTTTGCTCATACTGTTTGCTCATGTTGAGTCCATCTTTCAAGTTTCGAGCACTTCTAATATCACAAAGGAACCCTCAGCTAGTGCTTCTTCTGGTGTGTTCCATTGTTTGTTTTGCTTTTTAA…
GN-M147	Aradu.A01	19878311	19878311	G	A	+	SNP	1	ACTATTAAATAATTTGACTAATTTTACTAAATTTTTATTTAAAAGTTTTTAACTATCAGTTTCACGTGAAATTGACTGTATTTGAGTTTCTGCCAAGCCAATAAATTATTAGAATCTCAATATTAACTTTGGTTTCAAAATAACAGCCAGCTTATTTAGTTTTCAACCAATTAACTATATATATGTACCTCCCAGAATTC[G/A]ACACTAGTGACATCGTATAATCCACCATGGCTGAGAAGCACCATAGCAAAGTATCCAGGGTTGCTGCTACTTTCGTGGATCTTAATAACAATCTTGCCATTGCAAGGAACTCTCTTGTATGCAATATCAAGAGTACCGTATTTTTTGAGCTCTTCAGATGCATTAAGACTCACACCCAAACTCTCAAAAGCGCG…
GN-M148	Aradu.A01	19994530	19994530	A	G	+	SNP	1	TTCTTCATCTAAGTAGCTACCTAAATACTGCAATAAAAACTATGTTATATTTTATATGGAAAAAAAGTACTACTTAGAAAATGTGACAAAAGAAAAAAGATTATTACTTGACAAACCAAATAAAGATCTAGAAAATTACGAGTCATTTCTTTGTCTTCCTATTCCAAGAGCTTCCAAAATGGAAAACTCAGACACCTTAG[A/G]CCTAATCGTACTCTCAATCATAGAAAGAGTCATGTTGAAGCATCCCTTTAAGGTACAAGGCCTAATAAGTGGTTAGGTTTGAATTCGTATTTTGATAAATAGTAAAAATAGTATAAATGAAGATGTAAATTGATGTTATAAATGTTTGAATATAGAAATAATATACCAGTTGCTTAATGTTGAATATTTTATGT…
GN-M149	Aradu.A01	20275266	20275266	A	G	+	SNP	1	CCAGAACCCGACTCACAATCCGAACCATCCACTCCCACTGCTCGGGGCGTCAAAGAAGACCTCTCCGAGCTCAAACAAACCATCTCGCGCCGATTATGGGGCGTCGCTTCTTTCCTCGCCCCTCCCTCCGATCCCGAACCAAAATCCGAACCTCAGATCTCGGATCCCGAACGTGCTACCGATGAGGACCTAATTGCAGG[A/G]ATCCGAAGCGATTTCGCCGAGATAAGTGGAAGGTTCAGGAGCGGAATCTCTAAGCTCTCTGAAAACAAGGCCGTGTCTGAGATTACCAAAATAGCCTCCAATTTTCTCCAGCTTGGTTCTGAAGAGGAGCGCTCTCTCAGCGACTACAATCTAAACGGCGTCGTTGGATTTAATGAAGACGTAGTTTCATTCGC…
GN-M150	Aradu.A01	20495617	20495617	C	T	+	SNP	1	CAACAAAACAAGATGAGTCAAGCTGTAAATAGCATTATCCATACCACTGATGCTAAGGGAGCCCAACAAAGAGCTGAAGAGGTGATATCTAAATTTTACTAATTTATAAACTTAATTTAAAGATATTTATTAGTTGCTATATTTATAAGATATGTTATTTGTGACTACAGTTTGAGCAAACAGAATAAGAAATTGACTGT[C/T]TTCGTCTTTGGGAGCTTACGCATACCCGTGCTAATGGACAAGCTTGTAATGAAGAAACTCAAGAAAAACTTGTAAGATATGTTATCACATGTTGTGAGTTTTGTTTATTATTTTGATAACTTCTCAAAATTATTTCTTCTTTCTTTGATAACTTGTGTAATTATTTAAATAAGTTCTACAAAAGATAGAATCAT…
GN-M151	Aradu.A01	21225010	21225010	C	T	+	SNP	1	CGTGGGCTGCATATACTCCGAGAACGACACCGTGGTTGCCGCGGCGACCAAGATGTCAAGCTTCGGCCTGGTGTCTTCCCAAACCCAGTACCTCTTGTCCGCCATGCTGGAGGACAAGAAGTTCACCAGAAAATACCTGGTGGAGAATCAGAAAAGGCTAAGAAGACGTCAGAAGATGCTTGTTTCGGGGCTCGAAAAAT[C/T]CGGCATCAAGTGCCTAGAAAGCAATGCTGGGTTGTTCTGTTGGGTTGATATGAGGCACTTGTTGAAATCAAACACATTCGAAGCAGAGATGGATCTATGGAAGAGGATTGTGTATGATGTGAAGCTAAACATATCGCCGGGATCTTCGTGTCATTGCTCGGAGCCAGGGTGGTTCAGGGTGTGCTTTGCTAACA…
GN-M152	Aradu.A01	22135490	22135490	C	T	+	SNP	1	TCAATTTAGTTTTCTAGGATAAGTTGTATTATTTCGTCTTGTTCATGCTTATTTGTGAAAAATCCAAATGTATATGAAGTTCTAGTTACAGATTTAATTAGCTAATTTAGGGTTTCAGATTTTAACTAAATGATGGTTTATTGTGCTTTTGTGTAGGGCGGAATGATGAGGCTGAAGACATATGCCGGTCTCAGTTTGAT[C/T]GCAACCCTGGCTATCACATATCATGCATTTAACAGTAGAGGCCAGTTTTATCCGGCAATGGTGTATCTTTCAACTTCCAAGATCAGCTTAGTGCTTCTTCTCAACATGGGTTTGGTTATTATGTGTATTCTATGGCAGTTGACTAAAAAGGTATTCCTGGGTTCTCTTAGAGAAGCTGAGGTAGAAAGGCTTAA…
GN-M153	Aradu.A01	22138376	22138376	T	C	+	SNP	1	GTCGAACACAATTTTGCTTACTTCAAGATTAAATAATCATTTTGCTTCGGAACAGGAACAGGGACTACCACTGGAAGCACAGCTCAAAATGAGGTTGGCAGTGGTGGGGCAACTGATAATTTGAGTCAGCATCAAGCCCGACTTCAAGCTGCTGCCGCAGCAGCAGCTTCAATATATGAGAAGTCTTATGTTTATCCCTC[T/C]CCAACATCTTTAGTATGGTATGAATTGTGTTTAGACAATATCCCTGTTTTTTCTACACCTGCTTAAGAAATCAGTCTTATGCTGTGCATTTTGCTGGTTATTGATAGTTTTGTCCAATAAATACATGAAAAAGTGTGCCCTACTATTTTTTCTTAATTTTTTTTTTATTTCGAGGTCAGTTGTAGTTTATAAAG…
GN-M154	Aradu.A01	22159504	22159504	G	A	+	SNP	1	TTCGGTCGAGCATGAGTTGGATTGTTCTGCCTTGATCAGTATGCCTGATATGAGACTCAGACCACGTGGCTCTAAAGTCTTGCTCAAAAGTGGCTGGTCGTCCCAAAACACATAATAAAGAAGATATGATAGCAGTATTAGAAATAATGAACCACCACCATTTCTAATGAGAGGATAAAAGGTGGCCATAGATTATGGAT[G/A]ATATTAGTATATATGGTATGTTGAATGAGAAAGAAATTAAAACTTTTTGATGCTGTTGTGGCTGTGGCATGGAATGAGGGGAATCGTTGGTATTTATATACATGTGGTTTAGAAGACAACAAAAGTGTAAGGGGAAAATAATAATATCGTTAATTAGTTGAGAAGTAGCATTAGTACTAATAGTTTGAGAAAAG…
GN-M155	Aradu.A01	22368953	22368953	T	C	+	SNP	1	ACTCCGGTCTCGGTCCTTCTCTCGCACCTCTGCCCCTTGCGAACTAGCCTTTTTAAGGTGCAGTTTCCCACTTTTCTTAGGTACTTAACATATTGTCATAATTTACCTCTCCTCGTTACTCTTTTTCAATAGACAACCTCTACTCCACACTACATTTGTTATGCTTTTTCTTAATCTGCATTTTATTTGTGTATATTGAT[T/C]ATATTCTGATATTTGCAGAGCTTAAAAAGAACAAAAAAAGGTTAAATTAATTTAAGTTTCGGGCTTGAAATTCCTCAAGGAAGAGAGAAAATTCCTAATAAACAACTTAGTCTTACAAATGTCATTTTCATGCAGAGTATTGCACATTATGCAAAAAGATGCTCAAGAAGATCCTGCAATATTTTTCGATACGC…
GN-M156	Aradu.A01	22371643	22371643	A	G	+	SNP	1	CGGTCTTGAGGAGGACTCTTGTCTGGTATGATAATATAAATTCACTCGTCCCACTGGAATTTTTGAGGGTATATACCTTAACACCAGATAGAAGCTTTCGTAGCTTTTGCAACCATGATGCTTTCAAAAAAAAAATAACCAAGGGATAAAGCTTGGCATTGCTAGTTAGTGAGTGTAGTAGTTATTGATTTCAAGAATTT[A/G]GGAAGAGATCTGTAAATAAGTTCAGCTCACAAGTCTCCATAAAATTTATTGTGGACATTATATGCACCAAAAATAGAAAAAGAATATGAGCCCTTTTTAGCTCGTGAAATTTCAGAGACCAGATGAAGTACTTATCTTTCCTTCCTTAAATAAACATCTTCATGCATATGGAAAAACAATGAAGATTTTTCATA…
GN-M157	Aradu.A01	22372906	22372906	A	C	+	SNP	1	GGAGCAGCAGACTCAATATTAGATTCTCTAATCTTTGCATCATCACCTGAACCCAAAATTTTGTTCCTGTCCTTGTAGTCAATGAACTGGTTGGACTCGTCCGTATCATGCAAAGGGGCTATTGGTTGTTGGTTATCATCTGTAACCCTGTCCTCTACAGCCCCAAGCCACTGGGGCTTTGGAACCGTGTATACAACATT[A/C]TCACCCTCCACTTTGTCACTTCTAGGTTCTGACTTGTCCAAATCCATAGTTGCATCTCCACCAGGTTTTCCTTCTTGTATGGAGTTATCTGCCTTTGCACAAGTGTCACTAATTTTCTGGGTTTCCACAAGTGGTTTCTTGTTATCGACCATAGTACAAGGTTCAATGATTTTCTGGGTTTGTGCTTGTGGTTT…
GN-M158	Aradu.A01	23331774	23331774	T	C	+	SNP	1	AAATCATGTTGGCACAGATTCATTTCTACCCAAAATCAATTCTACAAAATCACTTCTATTTAAACTCTAGTTTGCTCAACTTAAATCAAAACACAGACATAGTTGCTGCTCATGAAAGTGCATCTGTTCACTCACGGTTCATTAACAGTGTTATAAACCATAGATAAGAAAAGTAGTTAACACCGTTTGTTGAGTTTGTG[T/C]GTCCCTTTCACTATAACCTGTCATTGGTATCCTGAAATAACAAGACTTCCCCATGATGTTTACGCTGCTCCCTGGTGCAGAATCAGCACAGCAATAAGCCATGAGAGGGAAAAAAAAGTTTCAGTGATACAGAAAGAAGAAAAGGACTTCATATAAGAAGAAAAATACTCCCACCAATCCTACTATACAGGTTA…
GN-M159	Aradu.A01	23332169	23332169	A	G	+	SNP	1	CAAAAACCATTAAAGAGAAAAGATAGTAGAAAAGTAATATCCAACCCAACCATTAACTTATAAAGTTAGAAAGAAAACCCCACACGTCGAAAGGAAATTAATATAGATATATGAAACATTCTTAAAATGCAGATTAGATGCTAAGAAGATCTGGTGGCGGTGACTTGGGAGGGTTTTGATTATCTTTAGTATGCTCTTTC[A/G]ATGATGTGGCCATTGGAGACTCTAAGCTGTTTGATGATGACAATGATGAGGACTCGGTGATTGTTGAATCTCCCTGCTTAGATCCCGGTGGCTTTGGAAGCTCGGTGAGAATTTGAACCACTTCGCGCATGGTTGGGCGCTCTACGGCTTGTTCTTCGACACACAGCATGGCGACATAGAAAACGTGCATCACC…
GN-M160	Aradu.A01	23333331	23333331	T	C	+	SNP	1	GCGGACATGCATTCAGATGTTCCAGAATCTTGGAGGAACTTGGCAAGCCCAAAATCAGCAACATGAGCTTCAAAGCTGGAATCAAGAAGGATATTGTTCGACTTGACATCGCGGTGCACAATAAGCGGCGAACAATCATGATGCAAGTAACAAAGCCCCTTTGCAGCCTCCACAGCAATCTTGTACCTTGTGTCCCAATG[T/C]AAGTGACCCCCTTTCTTCCCATGAAGAACCTCACCCAAGCTTCCATTAGGCATGTACTCATACACAAGAAGATTCGTCTCGTGGTTCGAACAGAACCCCAACAACCTAACAATGTGCCTGTGTCGAATCCTCCCCAAAGTTTGAATCTCAGCATTGAAACCATGATCATGGGATGATCCTCTACTCATAGCCGG…
GN-M161	Aradu.A01	23333877	23333877	T	C	+	SNP	1	GCGCGCGCCTCGCTCGCCTTCTTCAGGGACCGCGCCTTGAAGATTGCCGCCACAGCGAACAAGATAGAGCAAACAAGAAGCCCAATAACCAGCAATAGCTTCAAGGAAGAAGACAGTGGACCCTTAACATGAGGTTGACGAGGGCCATTGACAACACCGTCTTTGCAAGGACCTAAATAAGGGCCACAGAGTTCGGGGTT[T/C]CCCAAGAAAGAGGTATAGTTGAAGTAACTGAATTGGCCAGTGCCAGGAACCAAACCAGAGAGATTGTTGTAAGAAAAATCCACCGATGTTAAACTCTGCATGGAAGCAATAGATCCCGGAATTGGACCAACCAAGTGGTTCCTTGAAAGGTTCATATAGTTCAGTATCCGCATTCCAGTGATCTCATTTGGAAC…
GN-M162	Aradu.A01	24483916	24483916	A	G	+	SNP	1	ACTATAAATTCAGGAGATCAAATGCGTGACATGATCCACGACGCATTCAATTTGCCGGGACTGCAGAGCGAGGATGACGATTCCATGCATGGGCATGCTGGAGACGTTGCGGATGGGTTGCCGTACTTATCTAATGAACCTAGTCACGAGGCTCGTGCCTTTCAAGACTTGCTTAATGACGGCGAGCAGGAATTATATCC[A/G]GGATGTTCAAGATTCTCGAAGCTCTCTTTCCTGGTTAGGCTGTACCATATAAAGTGCATGTGCGGAGTGAGCAACAAGGCTTTTGGATTGATTCTAGAGCTATTGGGGGATGCATTTGAGCATGCACAGATTCTGAGGACCTTGCACGATGCCAAGAGGATCATAAGAAAGCTGGGTATAGAGTACAAGAAGAT…
GN-M163	Aradu.A01	25013754	25013754	T	C	+	SNP	1	AATGACAAACGTGAGTGGATGAATGGCAGGGCAAAATGATTCTATTTAGCTGAGCTTTTGAAGACGAGCAGTGGAATAATGTTCATAGCCACTGAACTTAAAAACTGAGTTAACTAGAAGAAAGCTAAGGGACTTCTTTTATGAAGGAAGTGGGAGACTGAGAAGCAGCATTGAGTTTTTTGGCAGTAGAATGGACTTTA[T/C]AGTTAGTGATTCCATTGTATTCAATGAAAATAATTTGATTGCTGAAGATATCTCTAAACTAGAAGATGCGTTTAAGCAGCTATTGTCATTTTTCAGGTTTGTATATTTTTAGCTTTATGTTGTTCATGTTGAGCCAAAGATTCATTGCTTGTGTTGTAATCACTTGAAAGATTTTTTTTTTCAGTACCACCCCA…
GN-M164	Aradu.A01	25853153	25853153	A	G	+	SNP	1	ACTCCAATTTCACAAAATACAAACCTGGACGTGGAATAATTAATGCAGCAAACATATTAACTTAAGCTTTCCCAGATAAAATACAATTATATATATTTTTTATTGTCAATGGCAAGAATATGCAAATACCTGATAAACATAGGGCTGAAAAGGTGTTGAGAAAAATGGTGCCGCCATTGCTGAGACACAGGAATTACTTT[A/G]ATGTTACTAGAGAAATAAAGGGCCTATTTGAATTAAAATCCAGTAAGATATCAATAGGGTTTTAACCAAAGAATGTTAACTCTATTATGCAATAATTTTTCACCTTAGGGAATTCAATTGAATATGGTATACATAATTTTCAAATAGCATTTTCAATTAATGGAAAGCACTTTGAACATTATCACTACAACAAT…
GN-M165	Aradu.A01	27202094	27202094	A	C	+	SNP	1	AACTTGAGCTTCCTCAATTCTCATCCATAGAAAAAATATAAAATATCAAATATCATTTACCTTATTAGCTTTGATTTGCCAATTTTTGTTAAATAATTTCCCCTCCTATATATGATAGGTTCAATTTCGGTGAAACTAACGAAATATCAAGCAAATTAAGCACCGTTAAAAAAACCTTAAATAATCCTAAACTCTAATTT[A/C]GTCCGACTTGGTTGGAGTCCCAAACATACAAACAAACAAATAGGTAAGGTATTATATAATTTGACGCAGTTCTTGGACATGGTTCGTAAGGTTCATGCAGGGTTGAATAATGGGAATGGGAATTACTTGAAGAAAGTGAAGGAGTTTCCAAGGGTTGCATGGAGAAGCATATGGAAGGTTGGGCGTGATGATCC…
GN-M166	Aradu.A01	27805747	27805747	T	C	+	SNP	1	CATAAATAGTAATCACATCAATACTTAAAGGAATGACGTTCACGCTAATTGCTTAAAAAAGAAAAACAAATAAAAGTATGAAACTCTCATTATTCTTCCTGAAAGAAAGCCATGTCCAAATAAACTTCATCTGAATTTTCTTCCCCAACGAAACAGTTTAGCAAAACAATTTAGGGATTTACAGTAAAACTGTAGGATAT[T/C]TTAATCCCGAAAGCTCCAGAATTCGCTGGCTATTGAATGAACTCGGCCAAAGGCTTTTCTCTGTAGTCAGGAACTCAAGCAAGATTGCAAAGCAATTGGCACAACTTTTGATCATGGTGCCAGTGCCACAAACGCACTTTGATATCATTTTCTTCAGCTATAATTTCTGGTGGAGAATTCATATTTTCACACAC…
GN-M167	Aradu.A01	28386325	28386325	C	T	+	SNP	1	TGTTGCTACCATTATAGTCCATGGCTTCAAGCTTTGGTTTTATCTCGGCCGCGGAAGTGGCGTCTCCTTCAAGGAGAAGAACCTTGAGTCCCTTTGGGAAATCCTTCCATTGTTGTAAATCATTGACAGTGCAAACCATAGCTTGCTTGGCATCGTTTCGCCGCACCCCACAGAAGAAGAAAGTGATGACAGATCAATAT[C/T]ACTTCTTAACCACCATCCAAATCCAATTCCTTCTGCAAATTAAGTTAACTGATCAATTGTTTCAAGGAACTATAGTAGAAACACTATTGCATACTTATGAAGCTTATAGCAGATAATAATGAAGAACATATTGTAGTGTGTAAAGATCTCATATGTTGATGACACTTTCTAGTTTCAACAGAACAGCAATAAGA…
GN-M168	Aradu.A01	28715207	28715207	A	G	+	SNP	1	TTTTTTTAATTTAAATGCAAGTTCTATGTAATATTCCCAATTTTCTGTTATGTTATTGAGGTTCATTAAGTCAGATTTTAATTTTTCTGCAAGAAACTATTTGAGAACTTGTGTTGGTGTTTCTTTGGGCGCTTTGAGCGTGTTTGCTAATATGTAGATATATATTTTGGTCATGAATTTTCGGTATTGTGCAGTTGGCT[A/G]TTCGCAAGTGCCCTGAATGTAGACAGCCACTACCCGAAAGCTATTCGCCTCCGGCAGATGAACCTTGGACGACTGGGATCTTTGGATGCACTGAAGATAGGAAAAGTTGTAAGTAATGCATTAATGGTCAATGTTAATAGTCTGTTTATATTTTTTTATGTTGTAATTGCCTTCAGTTTGATATAATCTAAACT…
GN-M169	Aradu.A01	28747733	28747733	G	A	+	SNP	1	ATTGACAATGAAATTCAGCACTAACCATTTGAAGTCCATGGTATTAGACATCGAGAACACTGAGCCATGTCAAAAGCTCTTGCAGGGTATGGAAGATGGATGGTACCAAGAACACCAATAACAGCTGGAACTCCTCGTTCTAGTGCAAACTGAACTTGTGCTTCATGGTTGTCCTTTGGGGCAAAGGACATAGTGAGCAC[G/A]TTCCTCTTTAACATGTAGGCTCCCCAGCTAGCAACCTGCATAATTGTTCATACTTTATATTGGTATGGAAAATTATGACTCAATTTGAAGGTATCTTAAACTGAGAATAAGTAAACTGCTCCATAAGTAACAAAGAAATGACAATTCATTCTAGGCAACCTCAAAACACACACAAAACACGAGAAATCCAATCT…
GN-M170	Aradu.A01	28977310	28977310	T	C	+	SNP	1	TTTGTCCCCACTGCCATGCAAGCCATATGCCATGATCATAGAGTTCCATGATACAATGCTCTTAACTGGCATCTTGTTAAAAACATCTCTAGCCAGATCCATAGCCCCACATTTTGCATACATTGTCAGAAGACAGGTTGAAAGCAAGACATCAGGTTTAATGTTCCTACTTTTGATAAAAGAATGAACCCAAATGCCCA[T/C]ATCAATCCTCCCTAAATTAGCACATGCTGTCAGCACGCTCACCATGGTAGCCTCATTTGGCACAACTTCGCCACTCTCCATCATCCTCTCAAACATTCTCAAACACTCACTGAACTTCTTGACCCGCACATACAATGCCAACATGGAATTCCACGAAACTACATTCCTCACAGGCATCAGGTCAAACAACTCAA…
GN-M171	Aradu.A01	29757221	29757221	C	T	+	SNP	1	TCAACTTTATAAAGCTACCTCTCCAATCCGCCTTCCTAGGTGCCACCCCAAACTGATCCAAAAATTCAGCTTCTAGGGCATCAAAACTACTTACGTCACTTCTGGCGCTGGAAGACCATTAATCGGAAGACCAAGTATCATAGCCACGTCTTCTACTGTGATGGCACACTCACCAACCGGAATGTGAAATATATGCGTAT[C/T]GGAGTGCCATCTTTCGATCAATGCGTTGATCAATACTCCTTAACACTAGATTACTCTAATCTAAAAAACGTTAAAACATCAATCTCCCATATATACCCGTCCACAATAGAATTGTATGGATCTGACGACGATAAATGATTACAGTCAATATCCACGAACTTTACATAACTAGCCAAATTTCACATCAATAAAAA…
GN-M172	Aradu.A01	30087450	30087450	A	C	+	SNP	1	TAAAGTAAAGGAAAAATGGGCTCATTGCTATATGAAGAAGGTGTATACTATTGGAATGCGAAGTACTCAACTTAGTGAAAGTTTTAACAGTGATTTGAAAGATTTTATGCGGTCAAATTTAGACATAATACATTTTCTCAAACAGTTTGAGCGAGCTGTTGGTGGCAAGCGATACAAAGAGCTACAAGCTGAATACAATG[A/C]AAGACAAAAGCTTCCTAGACTTAAGATGATTCATTCGCCGTTATTGAAGCATGCTGCACAGGTATATACTCCTAATGCATTTGATTTATTTCAAAATGAGTTTGATTGGAGTTCTGCTGCATATATTGTTTCTCGTACAGAGAACAATCAAATGTTTGAATATCAAGTTGCTATTTTTGATAAAGATGGAGAAT…
GN-M173	Aradu.A01	30390745	30390745	A	G	+	SNP	1	ATCAAGCATTTTGGGTGACAAAAATTCACTCTGTTTATTTTTGGTGGGGTCATTTTGGTACTTTACTCCCTTTTTCATTAACAATTTCAATTCCTTGAAAGTATAATTGTAGGTACCTGAATCTCTAGCCCCTCATGTAGATACGCTAATCCTTGAGCAGCACCAAGCATGATCTCCAATCTTGTTTTCCAAGTAAGAGG[A/G]GGTAAAGTTTTACTGAAGAGGTGATCTTCAAGGCTTCTGTTGGGCATGAACTCGTACACCAACAGCCGCTGGATCCCTCTTTCGCCATCCACAGAGCAGTATCCCAAAAGCTTAACAAGATTTGGGTGACTAACAATGCTTAGAAATTGAACTTCCGCAAGCCATTCTTTATGACCCTTTACAAGGAAAGAAAA…
GN-M174	Aradu.A01	30634098	30634098	T	C	+	SNP	1	TCAACAGAAAAAGAGTAAGCAGCATCCAATGGTTCAACACGACACCCAATCTCAATTCCATCCAATACAGAATTTGCCTTCTTTTTTGCTTCAACTTTTTTACGTTGGACAATTTTCGAACAGTTCTCACAGTTCCAACCATTTTCATCTGAGAGAAGCTCAGGTTTTATAAAATGTGCCAAGCAACTCTCTACCGAAAC[T/C]GGAGAATCTGTATCATCGACTTCATCTGGATCAGACTCACTGTTAAAAACAGCTTCTGTAACCTCATTAGATGAAGGCCTAGGAGCAGGACCAGCAAAAACTTCAGGTTCATTGAATAAATCACCAAAGCCTTCGAATGCTAATTCTTCTTGACCATGGCCCAAATTCGAACAGGAAGCCTCACCATCCCTTCC…
GN-M175	Aradu.A01	30634875	30634875	T	C	+	SNP	1	GAAGACAGCTCTTTAGCAACATTGCTTATTTCCTTTGAAACCAATACTGTAGAATCACCACAATCAGAAGGGGCTGCCACCTCTCCCGCAACCGACACATTGGACTGAGCAGGGGAGGTTGACTCATGGACAGATGATTGGTTTGATATACTTTGACCAGCTATTGGATCATCATCCCTGTTAACTTTGACTCGGGTCTT[T/C]CCACCTTTTTTTGGTGGAAGTTTTGCCTTTTTGGCTCGAATTGCTTGTTGTGCTTTCCGAGGAGGGGGTTTCTTAGTTGGAACAGGCAGTGAAAGATCTAAAAAAGGCTCGTAAACAGTTGAGGAATTTCCACATTCAATGCACCGTACAGTACTAGATATCTGACCCCCAAATAAATCATCAACTAAAGTATT…
GN-M176	Aradu.A01	31111997	31111997	C	T	+	SNP	1	TAAGGAAAATCAAATACTAAGAATTGATGGTAACTTGGCACCCACTGTGGTTTCTATTGCTTTACTTTAAGAGCACAAGAAGGCAGAGAGTTATTAGAGGAATGCTTATTAATCACAGAGAGGCACAAAGGAAAGGGTCACCTCAGCTTAGTGACACACATGATAAATCTTGCAACTTCATATTCCCAATCGAAGAATTA[C/T]GCAGAGGCTGAGCACTTGTTGAGAAGAAGTTTGGAAATAATGATAAAGCAGAAGGGAAGCGATGACCCGTCAGTCAGCTTTCCAATGTTGCAACTTGCAGTTACGCTCTACCATTTGAAACAAGATGAAGAAGCTGAGAAACTGGCACTGGATGCTTTGCGCATCCGTGAGAAGACTTTTGGAGAAGATTCTCT…
GN-M177	Aradu.A01	32391431	32391431	C	T	+	SNP	1	CCTTCCTCAAGAAGATTTTGAATAAACTGTTTGCCAAGCATTAAAACTAATAGTCACTAGTTTCATGAAATAACATAGCAGAAGATCAGAAAGCTTGTTGAAGAGAATACAAACCCATTTCAGCGGTCCGGGTGCATTGCCTATTTGGTGCATTATTTCATCATTAAAAAACACAGGATGCAAAACAGATGACAAAAGAG[C/T]AGCAATGGAAGAAATTCTTCTCTTGTTGCAGCTTATATGCAGTATCCAAGAGGAACGGACCAAATTCCATATCGACTGATAAGATAGAAAGTCATTAGATCAGTGAACACTGCTGGTGAGATGCAGAGAAAATAAGCTCGCAAAAAAAATACGTGGCACTCCAATAAGCCATTATGAAGCAGAAATTGTGTGCT…
GN-M178	Aradu.A01	32400004	32400004	C	T	+	SNP	1	AAGTCATGTCTCTGCCCACGAATTGAGATTTCAAATTTGTGATTCGTAGGAAATGCTTTGTGAACAATGGGAAGAAAGAAACCAACAGCACAAGACCTGTGATCCAGACTATGCAAAAGCATCCGCTCAGTCATATTACACAAGTCCCAAATCAAAGTTTCAACAAATTTAATGGCAATACACCGTTCCTCTCCTGCTGA[C/T]TTAAAGAATGTATGTGTTTGCGCACATTGAAGGGCGCCTTCCATAACTAGAGACAAAACATTGCATGCTGTTTTCAATGTAAAAGTACTTGAAGAAGACAGCAATAATTCCTTGTCCTTTAGTGGATCTATTATGACATCATATGAACCCTGGAAAGATGGTTTGCTACTCCATTCATAGAAATCTAAATCACC…
GN-M179	Aradu.A01	33211496	33211496	A	G	+	SNP	1	ACTTACCCAAATAGCCTACCCTTTTATCTTCCATTGTTAGCTAACTTTGAGCTTATTTTAATCCCCTTTTATTTTTAATTTTAGCACATCACTACCCCTAATGTAATCTTTTTGAAGAAGGAAATCAATAAGGTGCAAAAGAATGTCTTTAGAGTATTTAGGATGGCCTTGGATTCCCATGATGTGATCTCCATATCTAA[A/G]CATCTCAATTCCAGCTTCTCTGACCAAGCAATCACCTTTGCCTTAGCTGGCAGCTATTTTACCTAAAATAATTAAATCCCATAACATCAAAAGTTAATTATATTACAAAATCTTAGAGTAAACATATATAATGTAGACACACATGCATGATGCAATAAGCATAAAAAACATAAATGAAAGAATGTCTTAACCTA…
GN-M180	Aradu.A01	33819473	33819473	C	A	+	SNP	1	ACCAAAAAAAGAGGACAGAGATTTGTCAACATAGATACTGATTTTACTGTCAACAAATCAGTGAAGGAGAAGGTAGTCTTCACAAATAAACTCCGGTTGATTCGCTGTATTATTCTTTGTGATTTTGTTTACTAAGTCTTTGTTTCTTCTATGTAGGTTATTAGGCTTCATTTGCTTTTAACAGTAAAGGAATCAGCCAT[C/A]AATGTGCCTCAAAATCTGGATGCTCGCCGCCATATCACATTCTTTGCAAATTCCTTATTCATGAATATGCCGAAGGCTCCCAAAGTTCGAAATGTGTTGTCCTTCAGGTTAGTCATTATGTTTCTCTTTTCTTTCATTATAGCTCTGTTTCTTTTATTTATGTTTATGTTCACAATTTATTGATTGATCATTCC…
GN-M181	Aradu.A01	34783583	34783583	C	T	+	SNP	1	CAAACAAACCCTGGCCACGTCGCCCCCTCCCTCCTCTCACTTCTCTGATCCTCTCCTCTATTTTCTCTCTCCCGCCAAATTCTTCGCTCCCCCACCCGCTTCTTCTTCTCTCTTTCTTTCTTTCTTTCTTCTCCTCACTCTCCACCTCCACATTATTCATTCATCCATTTCTCTACATTCAAGCTCATACCTAAACTCCA[C/T]CATCAATTAATTCATTGAGTAACCATCAGTTCAATTCAACAAAACGTATGCTGAAGAAGTCAAAATAAAGATGTCTCTGCCTTCAGAAGCAATGAGGGGAACTCCCCCCGGAATTCTCCTAATAAGAGCCCTAAGAGGAAAAGATTGGAACCTCCGAACATACCGTTATATGGTTCTGTTAATAACTTTCATGG…
GN-M182	Aradu.A01	34786214	34786214	G	A	+	SNP	1	AAATGTTGGACAGCAGGAGTTAAATCCTGTATGCATGTATCATTGCTTCTGTTTTTGTTCCTTCATCTCCTCTTACCAAAATATTAAAGGAGTTGCAACCTCTTGTTTGTTGCTATTGATGATTAAGCCAAATTCTGCTTGAATTTTGAACTTAGAATGTATCCACCTGAACCCTGCGGTTCTTCTTTTGCAGCTCAACC[G/A]CTTCTACAGGAGCAAAGGTGACGGTAACAGTGACACTGTTGAGTGCCTCATGAATATTCAAATATACTTCTCCAACACTTGAGGCTGTATCTGTAATATGAGAGAAAGTTGCAAGGTTTTTGTTTTCGATAGATTTTAGTAGCCATTTTATATGTGTGTTTCTCTTATGATGTATATTCCCTAGTGATAAGCTA…
GN-M183	Aradu.A01	34829098	34829098	C	T	+	SNP	1	TAAAGAACATTTGTACAAAATTAGGAATATCGGTGAATAGCAGTATTTGCCTTGTTCTTTGTCCAATTCTCATTTTACATTATGCATACACCTTCACGTATATTGATTGCTACTGTTTCTTTGGAACGTAAATTTTGTTTGCTTGTATCCAGAATTGTATCTTTGTAAGGGCATAAAGTGCAGAGGTAAATGGGTATTTT[C/T]TTTAAAACTTTATTTTGCTTCTTTGTCTATTGGGTGTATTCTTGTTATGACTCGTATGCACAACAGCATAGTTATCAAACTCGGATCGGTCGGTTCGACCAATTGACTGACCCAACAGGGCACTAAACATGAATTCAAAAATGTGTAATAATAGGGGTTTCAAACCAGAGTCCTCGTTGGAAACCCTAACTCTG…
GN-M184	Aradu.A01	35371533	35371533	T	C	+	SNP	1	AACTTTCTCTAACATGTCAAAAAGCATATTTCGTTCTTCGAACGATTTCATGCATATAGTATCAAAAATAACATCGAGTATCCTTTCAAAGCTGACATGAGCACTACACTATCTACGAATGTCATAACAACCTGGCAAGTAAAGATGGAAAATTAGTTAAATCTTAATTTTTTTCCAACAAGACAATTTATCCTTACAAA[T/C]AATCTGAAACATAACCCAATTATGGTTTTTCCTTTCAAAGCTAAAAACTTTGATGAACCTATTGGGCCTAAAGACATAAAAAAGATTATGGAAGAGTCCAACTACACAAATAAATATTTACAAACCTTGGACTAGAAATTTAGATCTAGAAACTTCAGCTCATGTGAAGCCTCTTCATCTAAACCTTTAGAAAA…
GN-M185	Aradu.A01	36346883	36346883	T	C	+	SNP	1	TTGATTTAACCAATAATTTATTAGTTAAATTAATAAACGAATAAATTAAAAATATGATCGATTTTCGATTCCCGATTCAGTTTTTATAACTACAGTGGAAACAGACAAAGTAACAAAAGCAGTCCACGGCTCCACGCTATAAACTACAAAGAACCTCGAGCTCTTTCTTACTTCTATGTCCACTTCCTTTTTACAATTTT[T/C]CAAATCAAATGAAAGAGTGCCCCACCGTATGCGATCATAGTGATTAGTGACTCTATTACTTCGCCACGTTACACACACTCTCACCCCCATAAAAGGGCGCCATTTGCCTTTGCCTCTTCTCTCATTTTGAAAAAACTTCCCAAACCCAATCACACAAACAAAAAACCCTGCTTCTCCCTTCTCTTTCCTTTAAA…
GN-M186	Aradu.A01	36347976	36347976	G	A	+	SNP	1	TTAGAGAATTGGGCTCATTCGATTCCAGTTTTTGCCAGCGCCGTTAAACGTTCTGGTAATGCCGAACAGAAAACTGAATCGAATTTGTATATACGTATTCTACGGTCGTATCTGAGCGCGTATGTCCCAACCTACGACCTCAACGCACACCAACCCTACCGTAGCTCGATCCTTCACTACGCTGGCGGTTTTGATGCCAA[G/A]GTTGTGGCGCGTGCTCAGTTTCTGGTTTCTGCCTTGATTCATTTCTGGCTTGTTGATAACGATTTCTCGCCGTTTCCTTTGAAAGATTGCAAGTTCCTTGGCGTCTCTTTCCGGCTCCGGTCGGTGCTGGGAGAGACTCCACCGACTCCAGGGCTCGGTGAGGTGGTGAAAGTTTTTGTGAGGTATTTGAATTT…
GN-M187	Aradu.A01	36636332	36636332	G	A	+	SNP	1	CAAAGGCCTGCCAAAATGATCCGGCATATTAAATTTGTATGCATATGTAGGAAGCAACCACAAAATTTATATAACAAACATTTAGAATCCGAGTGGCGAAAAGAAATCCTGTAACATAGAAATGTAGGAAGACCAACCTGTTTTGATGGATGACTCCCCTTGAATGATGGCAAAAGACCATGGTGAATGTTAATTATATC[G/A]TTCCCATAGCTCCTTAAGAAGTTTCTGGATAATATCTGTACAAATAAATCAATGGTAAGTGTTAATACTTCAATGTTCTCAGATATTAGCACTTAGAATTTATCTACAATAAAATATAAATAAAAATCATGTGAGCTCCTATAACTTAGAAGCAAAGAAGAACAAGTTCTTCCAAAACAGTAAGCACGTTGTTT…
GN-M188	Aradu.A01	36636601	36636601	G	T	+	SNP	1	TTCAATGTTCTCAGATATTAGCACTTAGAATTTATCTACAATAAAATATAAATAAAAATCATGTGAGCTCCTATAACTTAGAAGCAAAGAAGAACAAGTTCTTCCAAAACAGTAAGCACGTTGTTTTAGGCATTGGACTCCGTGCAAGGAAAAAAAGGAAAGAAAAAAGAATTTCAATAAGTTATTACCTGCATATACCT[G/T]GCAAGTACTAAAAAATCAGTATTCTGAACCAACTCCAATATCTCCCCTTCTCTTTTCTCTTCCTTTGTTGTACTTAAACAATGATAAGGAATACCATGCCTTTCAAGAAAGCGAATCACATGGGTGTTTGAAGCTCTATGATGGTTACTGTTTAGCACATCAAAAAGATACTTAAAAACTAATAAACAAATAAA…
GN-M189	Aradu.A01	36894469	36894469	C	T	+	SNP	1	ACAAAAAGACAAAAAAAAAAAAAGAAACATTACCCAAGTTCACTGTACAGCTATATATGTACATATATGCATGTATTTGTTGTATGCGAAGAAGTAATAAAAGGAGACAAAAACAAGATTCAAATTAAACAAGAGAGGAAATTACAAAGAAAGGGGTTGAGTGTGAAATTCAGCGATGCTCTCTGAAACGAAGAAGCCTA[C/T]GAAGAAGAGTGGGAGGCACATTCTGAAACTTGCCTCGTTTCTTATTAAACGCACTCTCTCCAATGTAAAACGCATGCAGGTAATCAATTAATCACACTACCGTAATTAATCACACTGGCAAATTTCATCTGCTTTAAAAAAATTTAGAAAAAAGAAGATATATTTTTTATAAAAATGCTCAACGATGACAAAAA…
GN-M190	Aradu.A01	37078773	37078773	A	G	+	SNP	1	TTTTTCTCCTCGTTGACAGAATTTAGCAAATCAATAACATCTATCCAAAAAAATAAACATCAATAAAATTTCAGTTCAAAGGTGCACACTTCCATAAAAATCAACCAAGAAAAAAAGGCAATAAACTGAAACAAAAAAAGAAAATAAAGAGGATAAAGAAGATATAAAGTCACCTATCAACTAAGTAAACATAATCTTCA[A/G]TCATTTTCAAGAGCTCATCAAATGGATAGAAACTGAAACATGTCTTGGGAATAGCATCATCGGAGACAGGAATAACAGTTGTACGGTTAAGAAAAACTAACTTAAACTCATGTTCTGCTGCCCTATAATTGCCTTGGTTTGGAACAACACTAAAATTTGATATTCAGTATGTTTAACCCTTAATAATATTCTCT…
GN-M191	Aradu.A01	37213760	37213760	G	A	+	SNP	1	TGGGTACCCAGAACATATGTATCTCGATCCTCAATATCCGGGTTGGTACTATGACACAATTGCCCAAGAATGGCGCTCATTAGATAGTTACAATTCATCAGTTGAATCCACAGCTCAGGGACTGGAAAATGGGCATGCTTCTACCGGTTCTCTTTTGTATACCGATAATAGTTTGTATCCAGAATACAGTCAAGCTGGCA[G/A]TTACGGCTCACAGGACATTGGTGGCCAAGCAGCTGGGGATAGTAGCTGGAGTGTTTCGTATGGTGTTAACCATCAGCAGGGTTGGGATCCATACAAAACTGAGAATGCTAATAGAAGTGGGGATCATGTACCATCTGTTGGAAACAAGCAATTTGATCATTCTTATGGCTCAAATGCTTCTGTAAACAAAGATC…
GN-M192	Aradu.A01	37255915	37255915	G	A	+	SNP	1	TTCAACCTAATAATAAGCTCCAGATCTTGAAAACAGACAGATAAAAAGCTACAAATCGCACTGATGAACTTAAAATACACCGGCTTTCATGATAGGCATGAGTGACCACCGACCAGAGTTTCAGGAAAGAAGCATACCTGATCATAACCTTCTGCTCCCGAATCCATCACACATTGCATATTAGAAAGGCAGGAACCATC[G/A]TTAATCTAGATACAACAAACAATTTGCTCAGTCGAATTACACAAGTTCATTGCCACATCACAGATAAAACAAACTTGAAAGGACATAGCATTTTCCTAATTTCGTATCTCACTTGAGCAGCTCCACTTTATTGGTTAGGTAGTTATACATTAGTTACTACTTGGTTACTCTTACTACAAGCTAACAAACCAACC…
GN-M193	Aradu.A01	38063398	38063398	G	A	+	SNP	1	TTAATGCCATGGTCCTTTAGATTCTGCACTGGCCACAGTGATTACAAATGGTCCACCATAATGATTCTCATAGTTCAGGTTGCTGCAGTGGCAATTGGTACTATTTCCCCTGCTTTTAGATGGTTCACTGCCATAAGTTATAGATGCCCAATCTTGAGACATAGAAGTACTAAGAAGAAATTACAAGTGGAAGGATATTG[G/A]ACTGCTAGGCTAATTCTAATGAAAGAAACGCCTCTTGGTTTTCGAATTCGGAATAGGCAGTACAGAAAGTTAGCCCATGATGCAAAAGTGATCCTGTTCAAGTTCTTGATTAAACTGCAGATAGGGATTGTTCTGACGTGCAAAGCAACACAGTGTGTTTCCGTGTCCCTCATGTGCTTTGTGTTGGCAGGTTG…
GN-M194	Aradu.A01	38341121	38341121	A	C	+	SNP	1	CTAATGCATTGACACCTATCCTTCTACACATGTAAAAATAATTTTCTTTCTACACCATAGAATCCACCATATTAGTTTTGGTCTCTACACATTTGATAAGGTAATAGCTCACCATAGACCATTGACTTGGGCTAAAGCAAAGTCCTTACCAACTTCCTTTCCCAATACCATTATCAAGAGGCAACACTGAATACGTAAGC[A/C]TGTCAACATCTGCAGAAAGGCAACTCTTATTCAAGTCAGTGATAAACTCTGGCTTACTTTTTTTCATTTCTTTTCTGAGTAGCATTATTTTTCTCTCATAATCCAGCGAGACAGTATACAATAATCAGGTTTCTGTTTTCCTTAGAATCTTAGCATTGTAAAAGGAATAAATTATGTAAATCTAACTAGTTGTC…
GN-M195	Aradu.A01	39331455	39331455	T	C	+	SNP	1	GTTGATTGACAGGGTTGTTGAATATCAAGTCAAATCTGCAGCACAGCATCTGATTAAGGAACCATTGTCTATTGATTCTTGCAACTGCAATTTCCCTCTATGCCAATGCTCTTCTTGCATCTTTACGGGAAAAGGTTTTAGCATTGGAGAAGGACTTGCGTAAATCAAAACAGGAGACCTCTGACTATCAGAATCTTTGT[T/C]GGCAGTTGGAAAAGGTATATGATTTAGCAACTATTCACAAAAATAGTAATTGTGATTTGTGAATTAGAAGGCTTATGTAAGACACTATCACAATTCGTTAAAATGTTCCAACAAAATGGACTTATCATACATTGTACATGAGTTTGGAATAAAATGCAATTAAGTCTTAAAAATGACAGAATCATATACAGTAA…
GN-M196	Aradu.A01	42214291	42214291	T	C	+	SNP	1	TTAAATAGAAGAAAGTGATTAAGTAAATATCTTGGTCAGGCTAAGCAATAATTAATACTTGGAATGCAGGATTTGAGGAAGGACCTTGATGCTGGAAAAGATCTTGGGATGCCTGATGGTGTTCTCATCAATGGAAAGGGTCCGTATAGATATAATGATACACTTGTTCCCGACGGCATTGATTTTGAGCAGTTTGATGT[T/C]CATCCTGGTAAGTGGAAGAAATTTAATATGAACTCTGAGTTCTTTTGTTTATTATCTATTTTAACTAATTGGTGGTTTTGTTAGGTCTGATATCATTTCATACCATTTGGGTCAAAGTTAGAGACTTGAATGTCTCCTTGTATAGTTCATGTAATGTTGGGGAAAAGAATCGTCTTAAGTTGCACATGACCTTG…
GN-M197	Aradu.A01	42645772	42645772	A	G	+	SNP	1	CCAGCATTAGGGCTTTCAAGCTGAGGAAGTTGGAGGAAGTTGTTGTTATTATCAGCAGCGTCGTCGTGACGTGGCATGTTCATGTTGTTGTATTGCATTGGTTGATGGAATTCCGGTTTGCAGGGTAATTGTAACTGGTGATGGTTGTATGAAGAAGCATAATGGTTGTTGTTAATTATTGGTGGCTTTATTGGGGATGA[A/G]GATTCAAGATCTTGCATGAAGGGAACTTGTTCATCGTACCAAGAACATGGTGAATCATAGTCTCCAATTTTCCTCACTGTTGCCATTTTCTTCTTGAACACTCTACATACAACCCACCCTTCTTCCTGTTGCAGTTAACCCTAACTTTGTTAGGAAATTAGTGCAAAAAACAATTCATCCTCAATAATGAGTAA…
GN-M198	Aradu.A01	42650249	42650249	A	G	+	SNP	1	AAACACGCACTAAAACTTGGTTTTGATGGGAAGTTATTGATAATTGTTGAAAGGCTTTTTTGTAGTGACACTACAATTTGTGGAATGGAAAGAGAAGCAGACAAGAAAACAGCACTGAAAGAAAGGTAATTAAGCGAACAAAAGAACAGAGAGACAATAAGAAAAGTAGTAGTAGTTTTTGTTATGAATATGATCCTCGG[A/G]AATTGAACTTGAGAAAGAGAGTGAAGATCAGATCCCGAGGATTTTGGTGATAAAGAAAAAAAAAGTGAAAAAGGTTTGAAGAACGGAGAAGATGAGAGAATAGGAAGCAAAAGGAACAATAAGGAGATGAAAACTATATATAGCAAGGTATTATGATAAGATGAAAGGTAACCCTAATAAAATAAAATTTAATA…
GN-M199	Aradu.A01	43352924	43352924	T	C	+	SNP	1	GATCACACTACCTTTCTGGCTGGCACTCTCAGCCTCAAAGAAGAAAATGAGGTAATAATATGCTTAATTTTCGTCTTTCACTTTCTCATTGACATGTGACTCCAATTTCAACTTGTTTCTCATTCTTTTGTTTTGTAGGTTCATCTGATTCGGCTTTCATCGAGTGGAACTGAATTGTTCTGTGAAGGATTGTTTTCGCA[T/C]CCGAATGAGATTTGGGACCTTGTCTCATGTCCTTTCGATCAACGGATCTTCTCAACCGTTTACTCTAACGGTAATCGACTGTGTTTTACGACTTATTTACTTCACATTGAAAAACATTTTCAAAGTATGTGCGTTTTTTGCGTGTTTTGTGAGCTTGAGAGTTGAGATAGTTTATGCATCGTGTTAGCATCCAC…
GN-M200	Aradu.A01	44553275	44553275	T	C	+	SNP	1	TTTTGTTAGGTTCTTCGTTTTCAGTATACAGTAGTTTTATTAGGGTTTACAATTGTATTCCTGATTTTCCACTGGGGTTTGCGTGTTTTAAATATGAGTTTTGTAAACCACCCTCTGCTGAATTGCTGATCACTTCGATCTTTGTTCTCATTATTTAGCTATCACCAGCCATGACTGCAGCAGCTTCAGGAGAAATCGCT[T/C]GAACTATTGTCGGCATCTTAGGTCTCTCTCAGGTACTCTAATTAATTAGTTACTTCAATTCTATCTACTATATCATCATTGATCTTAATTACTTTCTTTTGTCTTGCCCAGGAAACATAATTTCTGTCTTCCTGTTCTTGTCTCTAGTGTAAGTTTGATATATTTCGCCTTTATTCTTAACTATTCTTTTTTGA…
GN-M201	Aradu.A01	44802720	44802720	A	G	+	SNP	1	ACACCAAAAAATGGCACCAATTCAAATAAGGCACACCGCAGAAGCTAAAGAACAACACTTTCTCCATAAAAAAAAAAACAGAAAAAAGGGAAAAATCATAAATGAGGTCAGACAGTTACCCGCAATGCAGACTCTTGTGAACTTTTCCGTAGAACTCAGCGGAGACATTAGGTTTACACGCAAGGGAATTAGGGATACTT[A/G]GAGATTGAAGTTTCAACCCAGAGTAGAGTTTTGTGGCGCAACTGCCACATCAAAAAGAGAAAAGAAAGAGTCAGTAATTTATAGAAACTGTGGGAAACGCACAATGGGAAGGAGAAGCAAACCTAGGAGGTGCAGCAGCGTTGATATAGGGTGCAACCGCCATATTAGCTTTTTGAGGTAACGAAGAGATGGGA…
GN-M202	Aradu.A01	44921375	44921375	T	C	+	SNP	1	TCTTCTTAATCACTGTATTTTCAGGGGATGAAAGTGATTTGTATGTAATTTTCTTTGATGAAATCGATGCTATTTGTAAGGTATGGAATTTCTGAACTTTGGACCAACATGAATCATGCAATGTGTTATTTGTCTATTTGTTGATTACTATTAATTCATGATCATTGTGTGTCAATGTTAGATTCTTCAAATTTTCTATG[T/C]TACTAATATTATGTGACCCTCTTTCGTGGGATTTGTAGATAGTTAAAATAGATTCATAAAAGCTTCAGGTGAAATGTTTTTCATGCAATTTTCTTCAGATTTATTAAGTTATATATTTATCATTGATGACTCCTCAAAATTATAGTACAATGAATTTTAAATATTAAGATTTAATTTAATACGAGTTTCCTAAT…
GN-M203	Aradu.A01	46862701	46862701	T	G	+	SNP	1	CCTTTTGCTAATTGTCAAACTGGTCCGGAATGGTTGACGTAATCTCTTACCCCAGCTGGGGTTACACAAAAGGAAAGCATCACTATTTGGTCACAGTTCTTAACTCCTCAATTACTTTTTGCTGGATTTTCGGGTGAGAATGACCTAAGAACAACGGTCTATATGCCAAACGCAGTTTCACGACAATTTGGGTTAGCTCA[T/G]GCCATTCCGTCTCCATATCATTTTCAAGAATCACAACCTTCGCATGTCAAAACTATTTCATTAGAAGACCTGCTGCGTATTCAGAAAGATAATGCTATACGGAGAAATAAATTCCACCTATTCCCTTTCAAGCCTTGTCCATTGCCACCTATCATTCTTTTCTTGGTAGAAAAACTATTACTCCTCTATTGAAG…
GN-M204	Aradu.A01	47253784	47253784	A	G	+	SNP	1	ATTCTTGCCTCTATCTGACCTTGGTATATTCATGCTCTTATTTTGGAAACAGTTAAATTGCTTACACCAAAATTATTAACAATTTATTTCATTATCTGGAAGCTATTTGATTTTCAATAAAGGAACATCCTTCAACAATTTCAGTTGTGTGCAGAAATGAAGCAGCATGATTCCATTGAAGTTCACAACAATTTAGCAAT[A/G]GATAATTCAGTGAATATGCTAAAGGAAACCATGGTGATGGATGAATCAAATGTGTTAGGAACTTAGGATACCCACTGAAAGTTGTAGATCATGAAGAATGAGAAGAATACATGCTTAGTTCCTGAATCACCTCCACCATGTTTGGCCTTTGCTCAGAAAGCTCATGAGTGCACATCACTGCAATCTTTGAAAGA…
GN-M205	Aradu.A01	48577588	48577588	T	C	+	SNP	1	TGTTCACAATGTCATGGAACAGTAGACGCTGAAGATCTTTGCAAAGACAGATACTAGAATTTTAAAAAAGTATGCAGCTATTAAATCTGGAAATATGCCTAACAATAGAACCTCTCCAAGGAATACATCATTTCTTTGTATAAAGCAACTCAACAAATAGTAAAACAAAAGCTCTGAAACTTAGCCTAACCAGTCTATGT[T/C]CAGGGTATAATAATGACAAATAGACAGAACACTTGTAAAGATTTCAAAAATGTTCCTTGAAAAGATCCAGCATCCATTTTGGACAATTTTTCAGGATGATTTCCAACAAAACATGGCAGATAATATCTAACCTCATGCTAATTTAAAAGAATAGGGGACCCAAAATAAGATTCGGATGTAAAGAGACATTTTCA…
GN-M206	Aradu.A01	48667837	48667837	G	A	+	SNP	1	CACACAATAAAGAAACAACAACGATGAGCAGCAACAACATGTTTTCTAAGGGTAAGAAATCCGGTCATGAATGTGAATTAAGGCCAGGTGGAATGCTTGTTCAGAAGCGTGATTCAAACTCGGATCGAAACTCCGATTCGGCTGCAATGTCCACCATCATGGTTAAAGTGAAATATGGATCTGCATATCACGAACTTCGT[G/A]TTAGTTCGCATGCAAGTTTTGGTAAATGCAGATTTCAAAAGTTATTCTCTTTTCCTATGTTTAGGAGACTTAACTTATTTGGAGAAGATGGAAATATAAAATCTTAAAATACTTTTGCTATATGTTCTTATTTTTATTTTTAATATTTTTTATTTTCAAAGTTTGGTGAAAATTTTTTTTTATACCTCTTAAAG…
GN-M207	Aradu.A01	48668802	48668802	T	C	+	SNP	1	TTTATTCTCTGGGTTATGAATAAGATAATATAATGATAAACAAATAATATTTTAATTTCTCTATTATATCGTCTGTCTTAATATTTCATATCTTGGAACAATTATAATGTGTTCCATTTTACAACGATGATGATGAGTTGTTTTGGGTTATGCATGGTTCATTTTGGGGTGCAGGGGAACTGAAGAAGATGTTGAGAGAA[T/C]GTACAGGGTTGCATGCTCAGGATCAAAAGTTAATGTTTAAGAAGAAAGAGAGAGATTCAAAATCATATTTGGACGTTGAAAGAGTCAGAGATGGATCAAAGTTGGTGCTTTTTGAGAAAATTGAGAGCAGAGAAAGAAGGATGCTTGAGACCTTAAGAATTGCAAAGAAGGAGAAAACCTCAAAATCCTTGAAG…
GN-M208	Aradu.A01	48957572	48957572	T	C	+	SNP	1	TTAGACTTTATATCTTCCTGAGGCAGAATTCACATCATTTGTGATTTTACAGACGCTTGAAACTGTGAAGATGTTATGTCCAAAACAAGCCCTACTGATTGGGATGAATCACGAGTTTGATCACCATCAGGACAATGAATTATTAATGGAGTGGTCTAGAAGGTACATTGCTTGTCCATCTTGACATAGTAAAAGCTTAG[T/C]TGTTAAAAATAAATCAGGCGAAGCACCCATGGTAACAAGATCGTGAGCAAAAGCAGGATGTCCTTATCTATTCCTTGTTTCATAGTTTTTTACTTGCATTAACATTAATTGTTATGGCTGAAAATGTTTGTTGGCTTTATTAACACCGAAGTTGTATTGCTATGACTGAAATTTGTTTGTGTAATTCTAGTTGT…
GN-M209	Aradu.A01	49778328	49778328	A	G	+	SNP	1	GACTTGTTTTTGGTTTGGTTTGGCTACTAAGGGCCATAGACATATTTTCAAATGTTACCATTACACTTACAGGTTGACTAATGAGCAGAGAGCAGCAGTTGCGGACTATTTTCGTGTCTACAAGGTATGATAGTTTTGTACTAATAATCTAGTTTGCGAGTCATGTATTAAGTATATCTTTGATTTATATTCTTTCCAGG[A/G]AAATGAAAATAACTATAAGAAGGTTTCCTTGATGGGTCAAGTTCTGCATCCCTTTCTGGCGTAAGTTCGATATTGAATAACTGACCTTCCTAGCTAAATCCATAATTCAATGTCCTGAATAAAATTTCATATCTGTAGGAGATCATATACTGAAGTTCTCAAGGAATATTTTGAGACAAAACTGCTTACAAGTC…
GN-M210	Aradu.A01	49780603	49780603	G	A	+	SNP	1	AGAACATGTAAACTATAACACAAGCATTGATAAATTATGTATAGTCGTTGAATTTCGATTTTATTTTAGGCTTCATCGGATAGGAGTTAGTATGGGATTGTATTTGGATGCTTCATCATATGGACTTATGAAAGGGAAGGGAGATTCTGGGTTTCAGGTCTATGTAATGTAATGCATAACTCAATTACAAGTTATAACAC[G/A]GATGCGTGCATGAGCTACTAGTTCCATTTACAAGTTATAACTTATAACACAGATGCTTACATGAACTACTAGTTTCTTTTTCACCATAGTATATGACCTGTGAATGGGTCCTAGACATGCTTTACTATCATCTTAAACTTGAATGAATGATTTATGATGTAGGATTTTGGAAGAATGCACCATACGCTATCTAG…
GN-M211	Aradu.A01	50295740	50295740	G	A	+	SNP	1	ACTTTTGGTACAAAAACAGAGATATGAGGAGAGAATATAGGTTGTAACCATGGTCGATGGTATGAGCAGTAGGTGGGGCATGTTCATCACCAACATTTTGGCTACCCTTTTCTTGGTCCTGTTCAAGGCTCAAAGACTGTGATTTAGCACCTTCTACTTCCATGGAGATCGGAGAATGTCCAAAAGATCTCAAGAAAAGA[G/A]AAACCACCCTTTAATTTGCTCCTGAAATATATGTATATGAGGAAGAACACATGCAAATAATTTTGGTTGGTGGATGGTTTATATCATGTATAAGGTGAATAATAACACCCTTCAAGCCTCAATAATCAAGATTTAAGAATTAATTTTTAAAAAATGAAAATAAAAATAAAAAAGTGTCCAAAACTCGAGAAAAG…
GN-M212	Aradu.A01	50377540	50377540	T	C	+	SNP	1	TTTCAATTGATTATTCACCTTATCCTCAATCGTTGAGGAATTGAGGTTCTTCTTCTTCTTCTAGCACCCCTCCATGGCAACCATGCCTCTCTTCAAGTCCTTTACAATGGCATCACAATCATGGCTACTCTCTCCCCCGTCACTCTTTTACACCAAACCCAAACACTGCCCTTTTCACTCACTTCGTCATTCTTCTAGAC[T/C]ACTCAGATTTCAAGTTGCATCCTTCAATTCTTCTTCGTTCCTTTCACTTTCACGCTCTCTATGCCTCACCAACAGGACCATTCATCATTCTCCTATGCTCACCTTTGTCGCACAAGCGTCAGATTGGGCTCAGCAACAAGAAGTTGATTGTGAAGAAGAAGAAGCAACGTGGGAGAACGAAGGCGAACCCAAAT…
GN-M213	Aradu.A01	50389038	50389038	C	T	+	SNP	1	CCTCTGCATAAAAAAATGGCTTTTGTCAACATGATACACACTATATACAGTCATAACAAGCATGATTGTTTCTCTTTAAGTACGGACCTGTGACGAAAACCCGAACGAGTTCACAAGAAAGCTTTAGTGCATTGCCATTGACTGTATCAGAAAACACGGACGCGTGTGTATTTTTCAAAATGTCCAGTTTGCCATAGTAA[C/T]GTAACTATAGCATGACATGATAATAGAACTTCTACCAACTAAGAATGATATAAATTGCAAATGGGTATCAGTACCAGAAGTTGGCCGACTCTTCTTGGAAGTTCCAGCTCCTGCCTGTAGCAATAAAAGACGCGCAGATTATTGACACATTCCAATAGTAAATAGCTAACATGTTATAGATTGCAGAAGTTACT…
GN-M214	Aradu.A01	50653071	50653071	A	G	+	SNP	1	AGGAAAAACATGAATTTGCATCAAATTATGATAAGGCTATAGCAAGAACTGTTTGGAATAGGACAATGCTTGATCGCTATCCTGATATTTTGAAAAGAAAAGAGCTTTTAAGGAGGCAAACTCAACTAGTATTGCTGACATTAAGGGTCATGGACCTAAAGCAATGAAAGTTGAAGTTTGGAATGGCTTAGTTGATTACT[A/G]GTTAGATTCAAAGTGAAAAAACAAGTCTGTGGCTAGTCAAAAAAATAGGGCTACTATGCCTGCTCATAAACTACACACTGCAGGGTCTATCAGTTATGGCGAACACAAGAGAAGAAAGGTATAAAGAAAAATATTGCCTATCTCAAATGATTTATGATAGTATATTCTAATAAATATTGTTACAGGAAGCTAAG…
GN-M215	Aradu.A01	51079742	51079742	A	G	+	SNP	1	AAGTTAGCCATGAATTCGATCTCCTTTCGACCGGCTAAGATTGTTCGGCCAGTAAAGTAGCTAGCAATATGCTTTGCAAACTGACGAAAACAAAAGGATTCAATTACAATAAAGATCATAGAAATTACAACATAGAATCAGTGCAATTGGAAATAGTAATATTGATCCACTCCGGCATTACCAATATATCCTCTCCAAAT[A/G]GATGAAGAATGGGTAAAGGCTTTTTATCCATCATTATACCCAGCAATATGCCCTCACGTATCATACCAGCATTCCCAAATTTCAGAACTAGAACAGAAGCATCAAACGTATCATACCAGCATTCCCAAATTTCAGAACTAGAACAGAAGCATCAAACGACAAAGGACAACTAGCTATCAATTGTCCATAAAATG…
GN-M216	Aradu.A01	51355237	51355237	G	A	+	SNP	1	TAAATTTGTTAATAGTTATGCCGAGAAAATGAATTCAACAGAGAAATTAAGCAACACTATATAATTTTGTATATATTACATATCAACTCTTCTGTACTTGTTTTCTCTTAGACCATTGACATTTACCAACATATTCGGTTCTAAGAGATTAACTGTCAGTGGTTGTACAAGTAGAGAGCAAAACATCACAAACAAAATAC[G/A]AATAGTAGAAAATAATCCCCAAAAGAATGGAGGAAGAGAATCCTAGGAGACTTGAGTCCTAGCAATTAACAGAAATGACCATATAGTCTATATAAAATAAGGCCATTCATTTTTTGTTTTGTTTTTAACTTCCCTCCCTCTTTGATTAAATATTTGTTTTTTCACCCCTTTCTTAAGGTGTCATGATCATAAAA…
GN-M217	Aradu.A01	51817478	51817478	T	C	+	SNP	1	TGTTGGGAATAAATCACCGAGTGAAAGCTGTAGTAGCAACTATGGAGGTAGAGGGTTGGATCTGGCTGGCAAGGTGCCATCTGTTAATCATTTGAGGGACGGGGAATTGTGCTATTTATCTTCGCAGTTAGGGAGGGTAGATAACTTGAAGCAAACCCGAAAGTCGCAGCGCAGGACTACAAAAGTTAAACCATCTGAAG[T/C]AACAGGTGATACTGTGAGCCATGTAGGTAGTCCACACCTTTCTTTTGGTGATGCTCTCTCAGCTCATAGTGCTTCAGTACGAATAACTCAAGATGCTTTGGATAATCTACATGGATGTGGAATAAGCTGTTGTTGGTCAAAATCACCAAGATTTAGAGAATCAAATCATCATTCTGAAGTAGAAGATCTTCCTT…
GN-M218	Aradu.A01	51820150	51820150	G	A	+	SNP	1	TGTTCCCGAAGAATTCTACGGAAATCGATGCCTTCTGACGACCAAGGAAGCGAATCAGACTATGCTGATCAAACTTCTGAGAAGCCTATGATGAAAGATCAGACTCTAACTTGTTCCTCTGACTTTGGTTCTCGGGTGCCACTACCTGATGTTGTAGCAGCTTTGAGAAGTTGCGAAGGTAATCTGCTAAGCTCGGGGAA[G/A]ACATTCTTGAATATGTCTACTCAAGAGACTCCAAGGAATTCATGTTCTAGAGCTGATTCTCTTAAGGAAGAGGAATTCAATCAGGCCCATTTACCTTCGTCAAACATCGATTTAGACTATCAATCTAAGTGTTTTCCTCGAACCTTCTGGCTTCATAAGAAATTCTATTCATCGCATGCATCGGAACAGAAGGA…
GN-M219	Aradu.A01	51994978	51994978	A	G	+	SNP	1	ATTTTAACCTTATTTGTGGTTTTTGAAGGCACCTATCAAGCCATCTGTGATGGGTATACATCCACCTACACATGTCATGAATAACCCAGCAATCAAAACAAAAGCTTCTACGCCCCGACAAAAGCAGATGCAAGTTGGAGTTGATGAGCTTGCAGAAATACCTGGGGATTCCAAGTCTAAATCCAAACGTAAATCTCACC[A/G]TCAGAAGAATAAGCTTGCAAGTGTACCTCCATGCACTCTCAATAACAAGGGCCTGCCTCTGAAACCTGTAAGTCTTTCTCTATTTTTTTTTTATTTGTTTATTTATTTTAATGTTTTGTATGCTAATAATGTGAATGCTCTAAAATGGAAATAACATGGCTGTGTACTAGCTATGATGGTATGCCTAATTCCAG…
GN-M220	Aradu.A01	53269518	53269518	C	T	+	SNP	1	TTGCTAGGATCAACCACAAATATTAATATATTAAGCTTCGGCATAACGGGTAAGAGCACAAAAAGGCTAGTTTTCACCAAATGCCTTAACAAGTGTATTCCTGTAAAAACGAAAAAAACCTCCATAGCCAAAAGCAAAATTAGATCCATCATAGCATGTTTCACATGTTTTCAGTAACAATAAATATAGATAAACGAAGA[C/T]CACAAATACCGTAATCTAAGATAAACCGATCAACAGATCAAATATAAAGTCAACTATCGTCGAAAATTGAATCAATTCATCTCCAAAACATCAATTAAACGACCAAAATCTAACAGATCTAACAAAAAACAACAGAACGATTGTTATACAAAATTTTATTGGGAAACGAGCAGAACAACGTTACCTGAACCCAA…
GN-M221	Aradu.A01	54782034	54782034	A	G	+	SNP	1	TATTTCTCAGAATAAGAAGTAGAAGAAGAAGAAATCAAAAGTTGAGGACTGGAGGCTGTTAATTTTCCCGGGAAAAAGCAGTAAAAGATAGTACTATTTTTTTTTTTCCTGTCTCAATTATAGTTTTGTTATTTTTAATAAAATAATAATGAAAAATGCGGTTATTGCCTCGCTTTATGAGATGAAGGCCTTCAGCTTCG[A/G]ATTCACTTATCTGAAGAAGATGGTGGACCCCTCTGTTTCTGTGTTGTGTGTGTTTCCTTCTCACTTTCTTTCCTCCCAGCATCTCATTCTCATCATTTTATAGTCTTTCGCTTTTTCTTTTACAAGCAAAGAAGGACATTGAACACATTCTCAACTTGCCGGATTCTATCTTATTTTATTGTTTTAATTGTTAT…
GN-M222	Aradu.A01	57365211	57365211	T	G	+	SNP	1	TATAAATTTAGTCAGGATAAATTTTCATCTAATTTTTATCTAACTTGTATTAGAACATTCATAGTATTTTAAAAAATAAACAAGTTCATCGTATTATCAAACTAAAAGAAAAATATTAAAAACAAACAAGTCAACTCAAAACATAAACACAAATAGTGTATTGATACATTAGATATAAACAATCGTATCAAGTTCACTTT[T/G]TTCTCATTCTTGTTTTTTCTTATGTTTCTTCTCGATCCAAATAACATTCTCCTGCAGAGCTAATTTCTTGTCTGTGGGCTTGTCTATCATTCTTGAGCTTTTTCTTAGTTGATTTCTTGTTATGATCTAATTTTCCTCGTCAGCGACTCTGACTTCCTTCTTGAAATCATCAACAGTTTTCTTCTTTTTCTTAC…
GN-M223	Aradu.A01	59013471	59013471	C	T	+	SNP	1	TTTCTGCTGCATGGTTACTGTTTGCTCTGCTCTGCTCTGCTTTTATTTATTAGTCAACTGATCTTGTTTCACATTTGGATTGTACATTTCAGCTATGATGAGCTTGGGGTCCAAAAAATCATACCCGATACAACATTCATAAAAAAATGGAGCCACAAAATTGAGGCAGTTGTTATAACACATGGGCATGAAGATCATAT[C/T]GGTGCGTTACCTTGGGTAATGTTTCCTTCTCCATGGAACTGCTGGTGTGAAGAACAATACCCTTCTTGACTAGTTATTTTTGACATATTCCCCTAAGTCTCTGCATTTTTGTAGAGGGATATATCTATGACCTAGTTTTTGATGCATTCTTCCATAATGAACTTAAGGTTAACCTAGATAGGAACTTGCAGTTT…
GN-M224	Aradu.A01	59579074	59579074	T	G	+	SNP	1	AAAGATTGTCGTGGACATATAGGTATCTTTCATTGAAGAATTGATCATCAATCTTGTGCTTTAGGTGATGTTGTTAATGGACTGATCACTTGCAATTTGGATATTAATATAAGACTCATACTGTTCTATAGATGAAAAATCCTAAATAACACCAGAGTAATAGATTCAATGAATTCAATATAAAAAGCTGCCTCAAACGT[T/G]CATGCATCTTTTGTACCTTAACTGAATGGCCACATTCTTTTTTAGTCAAGTAACAATGGCGATGCAAATGATAGATGAAGCTAAGTTGAGTTTGAACTCCCTATAAGTGTGTTTGGAATACAATAAAATGAGACAAATCCTTTTTTAAAATTTAAATATAAGAGAAATGCTTTGATTTCAAAATCTCATGGAAT…
GN-M225	Aradu.A01	60003986	60003986	A	G	+	SNP	1	GTTTTTTCATTGCTGAACTTAGGTTACTGCAAAACAATCAGTTATCTGGTCCTATCCTGGCTGAGATATGCAAGTTGTCAGAGCTTCAAACTCTAGACCTTTCCAGTAACCAGTTTGTTGGAGAAATTCCTAGTTCTTTGGGCTTATTGTCTCAACTAAGTTACTTGTGAGTGTGTCATAACAAATAGATAGATGATGAT[A/G]TTATTTTAACCTTGTTTTTTTTTGTTCCCCTTTAATTTAATTTTATTCATTAATGTTTCTCTAACTCCATGGTTCCTAATTCAATCATGCCAAGCTTTTCAGGAAGCTCAACAAAAATAATCTAACTGGATAGGTCCCTCCACTTGTTGCTAACTTAATAGGTCTTTCATTCTTGTATGTCCTCTACTCGTCTA…
GN-M226	Aradu.A01	61145666	61145666	T	C	+	SNP	1	TGGACATCCATAGAAGCTGGTAAAATCCCGCACCTACATAATTTGTCTCTGGTATTACAACTTTTCCATCAAAATAAACCAGTTTAATAACTCAAAACACGCAGTGGTGCTAAACCATCCCATTATTTCTTCGTGAACTTGAAATTTTTCAACACCTCCTCACCTGCCATATCTGCATCTTATCTTCATCCCTCTGAAAT[T/C]CATAAATCAAACGAACATCTGCAAATAACGAATGAACAAAGAAACACTTAGAAATCAAAAGGGTCATTAGAATCTATGACATTACAAATAAAATTGTGTTTTGTAGCAAACACACAAATATATTGGTTATTGAACCTCATTAAACATGCAACAAAACTAAAGTGCAAATCCATCAAAGGATTCTCAAAGATAAG…
GN-M227	Aradu.A01	61155880	61155880	A	G	+	SNP	1	TCCACATGGCCTTCTTTGAAGGCTTCTCTGGTGTTGAAGGAACCGTTGCTTGGATCTCAAGTAACACATTGTGTGCAGCATACCCAAATGCTATGGTCCCCAAACCGGTAAAGAAGTCGAAAACGTTGCCTATCGTAGTTGAAGATCTTCCATCATATTTCACATCTGGTAAGGCACCTTTATGAGCCGAACTTGTCCAT[A/G]CAATCGTTGAGTAGCTGCAATTTTCAAACATGTAACTAATCAAGTTCTTAACTAATATAATTAATTACCATACTAATATATATTATCTTAGCATACAATATATATAAACTTTTACGCTGTGTTTGGATATTGTATCTAGCACAAATACAAAGATAAAAAACAGAAAAACAAAAATACATATAATGACTGATTTT…
GN-M228	Aradu.A01	61705180	61705180	A	G	+	SNP	1	GTGCAAATTTCAAAATAACCTAGAATCCATAACTTGGCCATATCACATCATTTATACAGGACACTATGTACAATCCCTAACAAAGTACAAACAAATAAAATGAAACTACGAAACCATGATAGTATTTGGACACAGCTCAAAAAATGGATGGGACACAGACAGCATCTTCACATCTGATTGAAACATTGGATTCAGTGCAT[A/G]TAAGTTAACTACTTCTTAGATTAGTAAACTATTTCACAGTAACACCAGCAGCTCTATTAAAACATCTCGAAGATCACGGTTCTTGAGAACCTTGGAAGTTGGGCGAAGCTCCTCATTGGCAACATCATCAAAACTTTTTTCAGATTTTTCTTAACTTTTCTACCCCTGAGAGGATTGGAAACAGTCTCTTTCTT…
GN-M229	Aradu.A01	62270891	62270891	T	G	+	SNP	1	CATTACTTCTCGACCTGATCAATGTGGCAGGAATGACTAGTAATGCATATAACTATTGCTTGTTTGGGTTGCACTGAATTTTGTCTAATTTGATTCTTGATCTGTTACTTATTTCATTCCTTCTTGAATGCTACAGCTATATTTTGGAAGTTAAGGAGCTTCAATTTTATATGAAGAAAATCCAGAAGGGAAAGAATGCT[T/G]CCTGATTGTTCCATTCTCATACTTGTATTTTGGATGGAATGGAATAGGTCTTATAATGACTTTAGTTATCTACATGTAATATTTTGATGTGTTGTGTACTTTTTGAAAAGAGATTTTATCTGGTATTACATGTAATGGACAAATTACACTCTATTTTTATTTGTGTTGTTTGGACTAAAAACATGTCTAGCTTA…
GN-M230	Aradu.A01	62703252	62703252	T	C	+	SNP	1	CAACTTTCACAAATAATGACCCGAGCCCCAATGAGTTGCTTCCTCAATAGCATAAATGTATTCTTTGTCGTCATCAAGCAAGCCGCATGCATAGCATGCATCTCAAAATGATGAGTAAATAACACCATTGTAAGTTCGAATGTCTGCATAGCTTGTTGGTCCCTTTATAATATTTAACAACCTTAAATAATAGAGCTCAA[T/C]AGATGATGGTGGAACAAAGATCATCCTTCCAATGACTTGATGACTTTTCCTGGGTGCCCAACCTCTAGGTGACGATTTCCAAACAAACTTGCTTGGAAACTCGTTGTAGGTTAGTTCTCTAGCTATAGCATATTCTTTGTTTGCTGTAAACCAAGCTAGAAACATGGACTCTTTAACAGTCGCCTTTGCAACTG…
GN-M231	Aradu.A01	62778932	62778932	A	G	+	SNP	1	AGGTTGTCCTAACTTACAGGGAGGATCCCAATAGTATGATGTATAAATAAATGATAAGAGAAATATCTGAGAAATTCAAATTATAACCATATTTTCATGTTACTGTCTTGACTGAAAAAGATTCTGAAAGAACAGTTGTAACACTGTCATGACATAAACATATTTAACTACCTGGGTTCTTGAAGGAACTAAATAATCCC[A/G]GGCACCTTCTGGCGTGGATTTAGACAGTATTGGAGTTTCAATCTACCTTATGACTAGAAAAGGGTAAAGATCAACACTGGAATACCAACCGCCAAGTATCAACAACCGAAGTAAAGTAGCAAGGGAAGGTGGAAACATGATAAATCATCAAAGAGAGAAAATAGCCGAAATGATGAACTAACAATCAGAGAACA…
GN-M232	Aradu.A01	62930558	62930558	C	T	+	SNP	1	TAATGGATATCAATGTAATTATATTCTTTATTTCTCCTTAAAAGTAACTCTTGAAAATTAGATGGGACTATTTGGGCTATTTGATTATGCCTCTCAATTTACAAGGCATAATGAATTGAATCTGAAACTGTATATTGTAGGGCAGCCTCTATTCCAAGGGAAAATGGCAACAAGGCCTGCCTTCAAATGAAGTTAGTTTA[C/T]AATAAATTGGCACCAATTTTTCTGTGTGTATTGGGATGGATGGAATGTGTTTGTCCATGCCTACTTTTCAGTGAATTAGAACTTTTTCATATGATTGTGTTTAAGGTTTGTGTCTCTACTCCTTATTCTTTCTCTACAAATTAGTTTATAGCGTCCCTCCTCTGCAATTTCATAACTTTTATTCCTTTCTTCAG…
GN-M233	Aradu.A01	64313273	64313273	A	C	+	SNP	1	GGCCACGCTTTTAAAGCGTGGCAATAACAAGAGATACGGCCGTTAAATCACAAAGCTCACTATCATTGCTGTCATGTTGAAAAAAAAATTCTACTGAAGTTCACATATCAAATACCCAACACATTTAGAATTGTATCAAAGTTAATATTAATTATTAAGAGCTAAATCCAAAATAAACTATCTTACACCAGTAATCAAAT[A/C]ATTCCATTTGTAGTATCTTTCTATGATCTACTGTACCATAACCAAAATAATCATTCTAAAGACATCAATTGAAACCTAAAAGGTTGTCAAGAATTATACAATGGCATAGGAAACATGAACAATACTAAACTAGTAACACAAGGTGTATTCTGAAGTGATCAAGAAGCAGGAAATCAATTAGCCTAAGCATGTTC…
GN-M234	Aradu.A01	66110707	66110707	G	A	+	SNP	1	AGTCCTGTTTGGTGATTCCATAACGGAACAATCCTTCCGACAAGGTGGTTGGGGCGCTGCTCTTGCCAATGCCTATGCTCGCAAGGTCACACTCTACTCTCAGCTAACTTTCTGTTAGAGTTAGTTTGTTAGTTAGTTAATTAGTTAGCTGGTTTCATGTAACTGTTTCTTGATCTATATTCTCCTCTTCAGGCCGATGT[G/A]GTTCTTCGCGGTTATGGCGGTTACAACACTAAGTGGGCTTTGTTCTTGCTCCATCACATTTTCCCTCCGGTACGCTACCATTCTTTGCTTAATTCGGCTCATCATGTTCTCAATTTTTCAATGTATAGATCCGGGAATCAATTCGACAGGGCCAAATATAATTAATTACTTAAGTATAAATGTAGTTTAAAGTA…
GN-M235	Aradu.A01	66112789	66112789	T	G	+	SNP	1	TTATTACCCCCACTGTACTATCCATCTTTTCCAAACCTCTATTTAACTATTTCTCCTTCAATTATGTCCATCTATAAGTCTATCTTGTACTCGTGTTAGTCGTTACACTTCTTGCCATCATGGTCATCTATTGTTTGTTCACTTAGTTGTTACTGAGAATATCTACAAGAACAATTTGGCCCTGTCCCACTATGTGGATT[T/G]GATAGATCAGACAGCACTATATTGTCGTGTCATGTACCTGTAAGTATATATACTCAAGAAAAAATATTCTGCAGATAATCCTCTATTGATGTGTGATTATTACCAAGTTATTAAAAAAATCTGCTGTATTTAGACCTCAAAAAGATCTCATCCCACTCCAAATTGTTACTGTATTCTCTGGTTTAGGGTTGCTC…
GN-M236	Aradu.A01	66133379	66133379	A	C	+	SNP	1	GGGTCAACACGCATGTCTTGCCTGAATTCGTTATAAGCTTTAAACTTCATCCCTCAAAAGGTTGGTGCATTCTGTTTGCATTAATATTGTTACTGTTTTATTCGCTAATTCAGTTATTTTGCTATGAACTAGAAGTAATAGTAATATACTCTAGTAATAATGTTGCATGTGCTTGATCTTTTCGTGATTTTGTTGTAGGT[A/C]ATGTGAGGATTGAAGAGCCTTTGAAACCTTCTTCCCCTTGGATGCCATTCCCCGCTCTGATTTCTGTGCTTTCTAAGATTTTGCCTTCCTCTGATATTGCCTTGATTTCCAAGTTTCACAAAGATTATAAAGTGAGTGCTTCATAACTTGTGTCCAGAGTTTCGACATTGATATTCTTTTTTTAACTTGGACCG…
GN-M237	Aradu.A01	69516887	69516887	A	G	+	SNP	1	CAACACTTCATTTCAAAGTATTCTTGAGAATTCCTCTTCTGAATGATTGTAATGTCTCCCAGGAATTCTTGGTGTATTATTCCTAGAAACTGTGAAGAAGTACCATTGATAAGCTGGAGCCTTTCATACTCAGACAGGTTTCTTACTCATTCTCGGAGGTTACGAGTCATCCGATTTATGAAATATGCAAGGACTTGTCT[A/G]CTTGAAAGGTTTGGATTGGCCATGGTGGTTTCAATCCAAGCACTGAATTCATTTAACCTTTCTCTGTACCTTACTAGTGGGATATCATCAAAGGTGAACCATTTGTTAGAAGTTTTGACTATAAAGGACCCTGTCTGCGTTTGGCTGGATGACGTTGTTGGTTCATCTCTTTCAGAGGTTATTTCTTCCTCTTC…
GN-M238	Aradu.A01	71573796	71573796	T	G	+	SNP	1	GATATAGGCAATAATTAACTTCATTATGATGAAATTTTAAACAGCAGTAGCAGTTATATATATCATTATGTTGGTAGATTGAATAAAATCAATCAATTAATTTAGTCAAATATGAGTCTCCTTTTTTTCAAGTGCTCTTAATAACTCCTTTGCAGCTTTATAATTCTCCCGGGCAATTTCTTCACATCGGACAGTAGCAA[T/G]CATAACCTACAAGTTGATCAAGTGATAAAGCTTCAACAGAGATTAGTCCTTGAGAAGAGTTGGACCAACAACAAGCAAACTCTTCCAATCTGAATCAACAAAAAAAATTACCAAATCGTGAGAAGAGTTGGGCCAATAGCTCGCATAGCAGTTAAAAAACAATTCAAATAAAGCAAGCAGGGAATTTCAATTAT…
GN-M239	Aradu.A01	73598213	73598213	T	C	+	SNP	1	GAAATGTGATCAAGGATTAAAAGCAGTCAAAATTCATATTTGCATTATTATTTAAGAGTAAATTTTTGCCACTGTTGCGAAACTGACGATCAACAAATATTTTTCCATGCATATGTACATAATGATGTGAAGAATTTGGGGATTTATACTATAGATAGTTCAAAGTTCCAACTCTGCTATTTCCAATCACTATTTCATTT[T/C]ATCTCAATGTATGCAGAGGGCGGCGAAATTACACTATATTCTGTGTTATTTGTTGACCGAGGTTTGCATTTTTCTTCTCGACAATTATTTGAAGTGGTTGTAATGAAAATGGAGAAAAGCAAACAATGTTATCACCTTTTGAGGGATCATCTCACTATATGGATATGTTTTGGATGTGAGCAACCATGGGCCAA…
GN-M240	Aradu.A01	75105751	75105751	T	C	+	SNP	1	ACTCTTTTGAGATCAAGTTACCAATCTAGATTGACCCAGATCCGAAGCTGTAATGATCTTTTCATAATAAACCTCTGGAGTGTATCTAATTCAGGATAATATGAATATATTAGTCACCATACTAAAAAATAGCAAGCTATCCCATGATATTAAAATCCAAAACACAAGGAAAAAAAGTTACATTTTGCATTACCTATGAT[T/C]AGATAATTCGTTTGTCGCGTTACTTTGTTCGTTGACCTCCAATGATAAAGTGCTTCCACTAGACAAATCTATCAGATTATGCGAATTATCCCCAACCAGTGTCCCATCTTGGTCATTGTTTTCATCACCATCTGATAAAACTGATAATCAGATGGTTCAGACCCAGATAGAACCATCACATCAGCTGATGAGTC…
GN-M241	Aradu.A01	75823182	75823182	C	T	+	SNP	1	TCTGGAATCACTGTGCAGTGGAAGTATTTGCCGTTGCTTTGTGAGTTTTCTCAAATTCATAAGTTTAGTTGGGGTTCAGCTTGCCTTGCACACATGTATCAATCCTTATGTCGGGCATCTATATATGATTGTAAGGACATGGATGGTCTTCTACCGTTGCTCCATGTTGGGCATGGATACGAATGTCGTCAATAAGATCG[C/T]TGTCGATGGATACTAACTTCCCACTTGCTCGCTTGCAGTCTATATTGGGTTCTGAAAAATCAATATCTTCAATTTCTTCAAACTCAACGTATAACTTGATTATAATTCGATAAGTGAGGCTCGTACTCTAGTTTGATGGTAGGTCGAAAATATTTCTTGTATACCAACTTCATCAGCTACATGCATTATTTGAA…
GN-M242	Aradu.A01	84358254	84358254	A	G	+	SNP	1	TCTTCTGAAACGTCTTGAGTCTTTTCCCGAGACAAACCTGACGGATACACCGTAAGCAAACAAGTTATTAGAAGTCACAAATTTTACAAAAAACAAAGAACAAAATAGCGCCATGTTATAAACTGCTGGTTTGGCTTACGTTCCCATAGTTTTGTAAGACCTCTTTCTATAAGAGTGAATTCCTCCCGAGATGCCATTTC[A/G]AGTTCAACTTGAAAATTATTCTGATATCGTGCCTGCACAAGTTTAATGAGGTTGCAGCTGATAAGGTGCAATAGTTGGTAGCTAAAAGTCATCAACAACACTAACCAAAGGCAATTGCTATATACTTCAGCAACATTTAATGCTTCACGTCTCAAATTAAGAACATGCCAAAATCAGCGAGACCAAATAGAAAT…
GN-M243	Aradu.A01	85135895	85135895	T	G	+	SNP	1	TTCCTTATCTGCCAGTGGACCAACATCATCCAGGTTTTTCCATAATTTCTTGGTATTGACTGATTGTGGTTAGATTCTTGATGATGCTGATATGCTTTATTTACAGGCAAATTGCTCGTGGCATGCAAAGTAGAGGTGACCACCGTAACAAGGGAAAAACAAGCAATGAAGATGTTGATGGTTGGCGAAAGAAACCTGAG[T/G]TTGCTGATATCTCAGCTTTATCAGGTGCACAGTTGGAAGCAACTAATCTTCTTATTGGTGACCATCAGATCTCTGTTGAGAGCTATGATAGGTCTGGCTCATATAATCCAGTAAGGCGTGATGGAGAATCTGTTCAAACCAGGTCTGAACCAATTGATAGCCATGATCAGGTAATGCATACATGATGCATCATT…
GN-M244	Aradu.A01	88901515	88901515	G	A	+	SNP	1	TAATGACTGTTGCAAGTGTCAATAAGCTTCGGTTGATGTGGTTGCCTTCCTTCAATCTGACTCCACATGTATTTGTTTGAGAGATGCGTTCACTTCCAGCAAGATCCACAAAATTCTATTAAGTTACAGCACAGTGATCAATATGATTATCTCATTATCAAGAATTTCAGGTCAAGATATGCAGATATACATACCAAACT[G/A]GCAACGTAAGACTTCACATGGCCTGAACTTTCACGAAGGCTGCTCTCGAGAGTCTGAAATATTCATAGAAAGTTAGAAACAAATAAATACTGATTATGGAGAGAAGTGAAGAGCCTAATGGAGATGAAACACTTCAAATGCATACATATCATTTATAAATAAAAAGTACATTTCATTAGTAGAGCTTACCAGCC…
GN-M245	Aradu.A01	89114286	89114286	G	T	+	SNP	1	CATCGGGCGGCAAGGTTCCCGGCTTTGGTGCACCGTCGACATGGTAGTATATACGGCCAAGTAGCTTGGTTACAAGAGAGATACAAAACAAGTCATAGGCATCGGTGAAAAATCCCATTCCTGCAACGATAATTGCTGTGAAATGGTACCATTGTGTTTTTGCCACATCAAGTGCATTCAACACTTGAAGTTGATCCTTC[G/T]CCATCTATGTATAGTTATCTCTCTATCTTTATTTAATCCCAAATAAACTGCACCTACATACAACTGTTGAAAAGATAAAGAATGTCCAAGTATTAATATTACTAAAAAGACTTATTAGAAACTATTGTATTGTATGTTGTAACCTTGATGATTATATACTTCTAAGGTAGAGTGTACATGTAGCTATTTTAACT…
GN-M246	Aradu.A01	89418854	89418854	T	C	+	SNP	1	TAATGCATGTGGCTGTTGGCTCTGTAGAGACATGGCAGAATCTTCTGTTTTTGCCTCACTTACACCTTAACTACATAATATAATAAGCTTTTTTATTTTATTAATGTTATTTGTATAGGGTGCTGAGGATGAATTGAAACACGCAGTTGCTTTTGTTCGGCCAGTTAGTGTGGCATTTGAGGTGGTTGACAGCTTCCAAT[T/C]GTACGCGGGAGGAGTTTACACCAGTAAAACTTGTGGCAGCAAGCCAATGGTGAGGACTGAAAGAGAATACCTTACATTTGACATACTAGTGTAGTGCTCAAATGAAAATTTCATATCAATAACATATTCAAGAGTTCTAATGCATTCATTCTTGTTAGTTGTTTCTAATACATATTTGTTATCTTCAAGAGTTG…
GN-M247	Aradu.A01	89651670	89651670	A	C	+	SNP	1	AAACAGCTTATTCTGTGGTTAAGAAACTTAAAAATTATGTTAAGAAGTGCTATAAACTTAGCTTGGTGTTGGACTGTTGGTGCCCTTTGATCTTTACTAAGACGAATGCTTTCTTTAGATTTTGTGTTTGCCTTTTTGCTTTGTCCAACTCATTTGAGTATTTGGTTGTGACTTGGCAGTCTTTGCAATACACAAGCTAC[A/C]AGCAAGCAAACACTTCTTCTCCATGCCGATGGGAAGAAACATCGGGCAAAAGCCCGAGCATACCATGCTTCAAAACAACCACTGCCCCAGACAGACAAATCTGCACCTGATGCTAAGATTTTGTCGGAGGCTGCTCCTAATGAGGCTAGAGAAGGCAAAAATGCAGAGCAGCCAAAATTAGAAGAGTCTTCTAA…
GN-M248	Aradu.A01	89686289	89686289	T	C	+	SNP	1	CATGAAATCGTTATCTTGTAATCCATCGTCATCAATATTCAACCATGAACCAAGATCCTGACCTTGGTCAGCAAGATCGTCAATTCCTGGTAGCTGTAGGTTGGACAAATCTATAGGCTCGTGTTCATCCAAACCACCCAAGCCATACTCATCCTTTTCCTTGGCATTGCTATTAGTAGACGTTTCATTTGATTTTGAAC[T/C]AGATGGGAATGCTGCTTTAGGCTGCTCTGATAACTTGCCAACGAGGCCATTGACTGAAACAGAATGCTGTGTTGCTTTCTGCTTAGGCTTTGCTTTGGATTTTCTTTCTCCCTTAGCACTGGATGATGCAGGCCTACCAACTTTTGTAGTTCCATTTCTAGATAGCACCTCTCTGCCATGTCCCTTTCCATCTC…
GN-M249	Aradu.A01	91779555	91779555	A	G	+	SNP	1	ACCTCAGGTGCCACATAACATGGGGAGCCACACCGTGTGTTTAAGACATCATTAGGCTGTTAATGTAAACAAAATTTGACTATCAATCACAATCACTTATAATTGAACTGAAGTTATGATTTTAAGACCTTTTTTTACCTTTTGGAGTGCACTTAATCCAAAGTCAGACACTTTGAGGTTTCCTTTGCTGTCAAGCAACA[A/G]GTTTTCTGGCTGTCGGCACACCGAGATTCAAGATATTTAGATCTCAGACATCTTTAAGTTCACTTGGTAATCATTTCGGTATAGAAATACAAAGAAACTACGAGATATAAATTTGTTTGGAGAATGAAACAAATATAAACAAAAATATGTTTGTTTTAGAACAAAATCCAACTCTTTTCCTCCAAAAACTGGGA…
GN-M250	Aradu.A01	92470381	92470381	T	C	+	SNP	1	TTTCTTAGCCGGGGGAATGGGGTGCCTTGCTTGCAGTTCTCTATCCCATCTTCTAGCTTGCCACTCCGAAAGTTTCAGCCTCTTTTTCTGGCGTCTAGATTACGCTGGAATTTCACTTATGATTGTTTGTTCCTTTATTGCTCCAATTTACTATGCTTTCTTATGCAATCCATATGCAAGATTATTCTATTTGACATCAA[T/C]ATCTGTGCTGGGAATCCTAGCCATTATTACCCTTCTTGCACCATCATTTTCCTCGCCACGGTTCAGACCTCTCAGGGCCTCCTTGTTCCTCTGCATGGGATTTTCAGGCATAATTCCTGCAGCTCATGCACTTGCCCTGCACTGGGGACATCCACATATAAACATTGCGGTTGGATATGAGCTTGCCATGGCAG…
GN-M251	Aradu.A01	93137070	93137070	C	T	+	SNP	1	GACAATACATTTTTTGCCTATGGTACATTATATACTATTATTTAAAGATAATATTGAATAATCATTTTCCATTCAAATGATTACATGAGGGCTTAAGATATAATACAAGAGTCTTACTTGCAGTCCTCCCCAAATGCCAATATTCCTCAGACAGAAAACAACATTCTCATGTATCCTGTTTAGAAGTTTTTTTGTGTTCA[C/T]CCGTTTCTGGTGATCTTCTACATTCCTACCGAGGCTTGCTATGCACTGCTCGCACAAAATAAAGCAGTGTTGATGAAGCTTGTTTATCTAATTGTCTTAAGACCCATGTCAAAAGTGTACCTGATATTTGATCAGATCAAGATCTGCATGGTAAGTTGTATACAAGCTATCTGTTCCATTTGCAACTGAGCTAT…
GN-M252	Aradu.A01	94099592	94099592	G	A	+	SNP	1	AATAAAATCTTCGTGCAGGACTTGCTTATCCTCCACTGTACTTCTATAGTGGAGGAGTCAAAGAATTCCTTGCTACAATTAAGCAACATGTTCTTCTTCTGAGGTTAGCATCCAGCATTCCTTTTTATATTTTGTTAAAGTCATTATCTTTTACAGGTATGTGATTAGCTATATGATGAATTCTCAGATCCGGCGAAGAT[G/A]CAAATGTGTTCCTTGTGAATGATTCTCAGCATACACTGCAGGTATGTGCTATTTGTTTTTTTTTTATTAATGTTTGGGGTTGGCAACTGTATTATTGGTGCATGGTATCTATAACTTTTATCTATATGGAGGAATATCTCAAAAAATAAAGAGAAAAGTTTTCATNNNNNNNNNNNNNNNNNNNNNNNNNNNNN…
GN-M253	Aradu.A01	94219986	94219986	A	C	+	SNP	1	NNNNNNNNNNNNNNNNNNNNNNNNNNNNNNNNNNNNNNAACTGCCAAAAAAAAAAAAAGAACTGAATCTATGAAACACGATGAGAGAACGAAAACAATCAGAATTCGGAACTATAACGATAACATCAATCTCTGTTCTTCATCATCTCTAACAGAAAAATGCTGCAGCAACTAGTGAGATCAGAGTGGCAGAGAACCCGA[A/C]AGCTTTGAGAGACGAAGCACCGGAGTCCTTTGGTGGTGGGCTAGTGCTACCACCGGAACTACCTGCCGGAGAGGGAGAAGAAGGGTTGGAAGGTGAAGAACCCGGAGAAGGTGTCTCGCTGCCGGAAGGGGAAGGGGAAGGAGAAGAGGGGGTGCTGCTAGTGCCGCCGGTAACGTTGATGGCAAGCTTCTGAC…
GN-M254	Aradu.A01	94936198	94936198	G	T	+	SNP	1	ACAATAATAACTCCATTGTCACAGAAAAAAAACTTTGACATATATATATATAACAGAGGTACACAAATGCTGCCCAGAGGAAACCATGCTTATTTGTTTGTAAGTTCTAACACAACAATGGTGGCATAACACACACTCACATAGTTGCAGTAGTAGTATTGGAATCAAACGTGAAGTGTGGTAGGCTTATAATCAATGAC[G/T]ATGACTTTGTCCAAACAGGGAAGAAACAAGTTTGCATATTCAACATGTGCAGGGTGAGCTACATACTCTGCAACGCCTTCAGTACTCTCAAAAGTTGACTCAAACACGTGTGTAAAACCTTGATGCATGTTCTCAGCACTTACATCCTTTCCCCTGTAATAACGGAATCATAATTCCACATTAAATAAAATGAA…
GN-M255	Aradu.A01	95398841	95398841	C	T	+	SNP	1	CGTTATGAGGTCGTTTAATCTATATAGCCGATCTCGCCTTGTGGGGCAAGGCCTTGTTGTTATTGTCTAATGATTTAATGCTTTTCACAACATTGAAAGATATTAAACTAGTCTAGTATTTGATGACTAATTATTTCCTTGTCACGATCATGATGTTAGATTCGACCTTTGTTTGAGGAACATGGGAATGTGATTGAGGT[C/T]GCGCTGATCAAGGATAAAAAAACTGGGCAGCATCAAGGTATTTATAATTTTAATATGCTGAGACTGTTGTGATTTATATGCATCTTATTTCAGGTCCTTTGAGAGGCTGATGGGAGGAAAAATGAGCTCATCATCATCTCAGTTTGTTTTTGCAACAAGTTCAGGCTTGTTGGTTTTGGTTCCACCTTTTTTGT…
GN-M256	Aradu.A01	95725572	95725572	T	C	+	SNP	1	GATAAGTTGCAAGTGTTAAGTCGGACGATTCAATTTCATGGGAAATTACTTGTGGATGTAACCGGATTATGCACTGCTAAGGCTTTTTGTGAATACCCAAAGAAGCTGCAACGAAACTTGGATTAGGGTTTGTCCCACCAAGCAGAAGGCCATTTCATGTCATCAATGACAGAAAGTCAGAAACTGTGCAGAGCCAAAGG[T/C]AGCACATTATTTCCTTGTATTCACTGTAAAAATCTGATAGGCAATTAATTTGTGCCGGATTCTTAATTTTTGCACGGTTAATTTAGCGAATTTTGTCTAAAAGTTTCCTTAATATATATATATATAACTTTTCCTTTAAAATCTCACAGGAACTTGGTGTATAAAAAAATGTGCGGCGGCATAATTTTAATTTT…
GN-M257	Aradu.A01	97179228	97179228	T	C	+	SNP	1	CCGATTATTAGACTTTGTGGGAAGCTTGAGACGCTGGATCGTTTGTTACCTAAATTGAAAGCAGCAGATCATCGGGTATGGAATATTGTGTAGTAATATATGGCTATTTCTGAGAATTAGATGTCTATTTGCAATATTAGATGCTGGAATCTAATTTCCATCATTGTCAATGTTTTCTCAGGTTCTTTTCTTTTCAACAA[T/C]GACCAGGCTTCTGGATGTTATGGAGGAATACTTAAGCTTAAAACAGTATCGATACCTCCGATTGGATGGGCATACAACAGGAAGTGATCGTGGTGCCTTAATTGACTTATTTAACCGAGCCGACTCTCCATATTTTATTTTCTTACTCAGGTATGTTGTACTTATGTAAATTTGAGTACTATTTTTTGCTTTAA…
GN-M258	Aradu.A01	97406235	97406235	G	A	+	SNP	1	AAAATATGGAAAAATACAATGCTTCTTGATCCACTTTTAGAGAAGGATATTGATACTAGCTTTTAATATTGTAATTTGGACTTCAGTTGCTAAAGCATTGTTAGCAATCTATAAAGAAAGCTAAAACAACGTGCATTTTGATACATAGTGTAAAAGAATTGACTACTCACAACATCTCCAAACATGTCTAAGAATCGTCT[G/A]TATGAATCGTAAGCAAAGCGCTCTCCACTCTTTGCAGCCAAGCCAGCAACGACTTCATCATTGAGTCCAAGATTGAGAACTGTATCCATCATTCCAGGCATGGAAATCTTGAAAAGGTGGAGGAAACTAGTTAGTTATATTTTGTTAGCACAGCATGAGAAAAGAATAAAGCAAGTATAAGAAAAGAATGATAT…
GN-M259	Aradu.A01	98423582	98423582	C	T	+	SNP	1	CTGGGATAGGCAGAGCAGTGTGTGTGTGTTTTGCAAAAGAGGGTGCAACCGTTGCATTTACATACGTTAAGGGCCACGAGGACGGGGACAAGGATGACACACTTAAGATGCTGCTAGAATCCAAGACAAGTGATGCACAAGATCCTTTGGCAATAGCTGCGGATATTGGATTTGATGAGAACTGCAAGCAGGTTGTTGAT[C/T]ATGTTGTCCAAGAATATGGACGCATTGATATTCTAGTTAACAATGCAGCCGAGCAGCACTTGACTAAATCGGTCGAGGAAATCACCCAAGATCAACTAGAAAGAGTCTTCAAGACCAATATGTTTTCGCAGTTCTACTTGGTCAGGTATGGAAAATCAGGCATGGATTGTTGTTTAGAAAAGAGAATAAAATAT…
GN-M260	Aradu.A01	100079709	100079709	C	T	+	SNP	1	ACAGAGGATCAGTTTCAGTTGGATTCTTGTTTAGACTATTAAGCATTTCGATTCAGCTCGGTGTCTCCTCTGTGACAAAAACAGAGCTAATAAGAAGAGCAAGCCTTCAGTTTGAGGAGGCAACAGTCAGCGACCTGCTTTATCCCTCAAAATCTTCTTCGGATCAGAATTATTATGACATAGAGTTAGTTTTAGCAGTG[C/T]TGGAAACTTTCTTGAAGCTTTGGAAAAGAATGTCCCCTGGTGCCGTGGATAGCAACTACTTTTTGAGATCTATCAGAAATGTTGGAAAGCTCATTGATTCTTATCTTCAAGTGGTTGCAAGGGATGAGAACATGCTGGTGTCGAAGTTTGTGTCTCTTGCTGAAACTGTGCCCGGCATTGCTCGAGTAGAGCAC…
GN-M261	Aradu.A01	100112850	100112850	A	G	+	SNP	1	CCTATTCTAAAATACCTGTCTTCTTTGTTTCTGATTTGAATTCGAACTGATTTTCGCTAATAAATTTAATTGACTTGCAGAATCATGATAGGCAACTATGGAAGTTAGGGACATTGCCACCTGGTCTTATAACTTTCTGGAAACGCACTTTCCCATTGAACCGAACTTGGCATGTCTTGGGTCTTGGCTACAACACCAAT[A/G]TCAACCAAAAATTGATTGAAGGAGCTGCTGTGGTACACTACAATGGAAACATGAAACCATGGCTTGAGATAAGTATTCCCAAGTTTCGAGGTCATTGGACAAAGTATGTTGACTATGACATTGTATATTTGCGAGAGTGCAACATCAATCCTTAGATGGGTCTCATGTACATTTAAGCATCAAAGTTTTGTTGG…
GN-M262	Aradu.A01	101052213	101052213	A	G	+	SNP	1	TTCGTTCACTCTTATTACTTGCATAAGTCACGCATTCAACAACTGCATTTTATGATTATGATGGAGAATTACGCTTTTTTGCAGACACGGAGAAGTTCTACACTGAGGTTCAGGAAAAGATACTAGCCAGATACAACAAAACTTTCGATTGGAGCCTCAAGGCCAAGATGATGGGAAGGAAAGCAATAGAATCTGCTAGG[A/G]TCTTCGTTGAAGAGAGTGGAATTAGCGATTCTCTTAGCGCAGAGCAGTTTTTGGTTGAGAGAGAGGAGATGCTTCAGGAATTGTTCCCAACAAGTGAGCTCATGCCAGGTATATTTTGAAAACTAGAATTCTTGAATTGCCATTTAAGATCATTAGAGCTCTGCTGTCAAGGGTTACTCAGTTTTCTGTTTTCA…
GN-M263	Aradu.A01	101656568	101656568	G	A	+	SNP	1	ATTTAACTGATGATTCTGGTTGTGTTCGGTATATAGTTTGGGTATATCAGCATATGAAATAAGATCAAATAAGCATTGTGTATTATAAAAAGGATGAATCGTCGCCTGAGAGATTCGAACTCTCGCGGGGAAACCCCATGTACTTAGCAGGCACACGCCTTAACCACTCGGCCAAAGCGACTTGTTTATTCATGGTTCAA[G/A]TAATTTATATTTAATGCTTTAATTTTATCTATTTCTGCTGCATAAATGCATAATGCATGTAACGCTTATAAAGATGTATATTTTGTGGACAATTTATGGATAGATAGAAATGGATTGTTTTGATGCATTGTCAATAACTAAATCTGATTCAGTACTTTATAAAATTGTTAGGGAAATTTCTTCTATAAAGAATG…
GN-M264	Aradu.A01	102069848	102069848	A	C	+	SNP	1	TGATATACAACTTCTCCCACTTCAATACCAGTCTCCTCCCATGTTTCTCTTCTCACAGCTTCCTCCAAGCTTTCTCCTGCCTAAATGCAACAAGTGGATACATGCAAATTAAACTTCTACATGTGTGCACAACTGATTAAAACTATAAAAACTAGGAAACGATCCATGCAAAGCTAGGCCAATGAAACCTGGTTCCATTT[A/C]TGCCTGTTTTCCTTTCCTCTTCCTTCTGAGGAAAGAATGCAGCCAATCCAATATGCTTACCACTTAATAGCATCAAAGGAAGTCCAAATATCTAATAATTAAGTCCGTACAAACTGAAAAGTCTTAAATTCGGTCAAGAGATGCACCTCTGTGAAACCTGATAAGCAGGTCCATAATCGAGGTACAAACTTTGA…
GN-M265	Aradu.A01	103255142	103255142	G	A	+	SNP	1	GATGTAGTTGAAGTACATTAAATGCATATCTTAAAGCTAACATGTTATGTCACAACATGTACTACTGACGTGTTAAATTTAGTTATAAAATGGATAAAAGATCTTGGAATAAAGTTATGCCATGACAGCAACAGAATTTTATTAAAGGTTTCCCCAATAATAACCACAATTATAGAAGAATCTTTACCTAGAACCATGGT[G/A]CAAGAGGCCCAAGTAACAATCATGAACTCTTGAAACACCTCTAGAATATATTCTTGGAGCAGCTCCACTATTTAATAGCAGTATAAGTTTCTCCACTAAGGCAGATGCTGCAAACATTACACCAGCACTTTGCAGCTGGAAAAGAAAAGAAAAGAAACTCGGTGCAGGTTTCTTTTCAGCACAAGCAGGTGCCC…
GN-M266	Aradu.A01	103339543	103339543	T	C	+	SNP	1	GAGGATCTTTTTGCTTCTTCACTCCGCAGTTTTGCCAATTCTTTTTCCTTGCGTTTCTTCTCTTTCTTCAACCTTTTTCGCTCTAGATATTCTGGGTCATCATGGTGCCGTCCCTTGTGATCCTTATGATCCTCCCGCTTCCGTTTCTTTTCTTTGCTTTTGTGCTTTTCTTTCCCACGGCCCGAAGCTTCTTTTCTCAA[T/C]GAGTCTTCATCAGGGTCACGCCGTGCGATTGAGAGAGTCTGGAGGCTTGCATATCGCCGTGCATCAGCGTCTATGTTGTTGTCCTGGATAATGCTAGATGATGATGGATCCTCTGGCAAAGGGTGCGAATAAACCACACTTGAGTCGGCGGTGCATTGTAATTCTTTGACTAATTCATCGCCGTCACTCACAAT…
GN-M267	Aradu.A01	104200953	104200953	T	G	+	SNP	1	AGATTCCTAAAAAAGGATAAGAAAGAAAGAAGAAAACCTTGAAGAGGGAAATCTCGGAAGGTGGTGACGGTGATGCCGGTGACGGAAGCTTGAGCGGCGAATTCTTTGGAAAGCTTGGAAGCTCCAAACGACAGGTCATGAGATCGTTTTGCTGCCTCTTCCGCGAAGCTTCGAGCTTTGTTCCACAGCTCCATGCTGCT[T/G]CTTCTTCTTCGTGATTGGAAAGTTAACGTAACGAACGCTAAGGAAGGAAGGGTCAGTTTTCTTTTTTTTTTTTTTTTCGTTTTTTTGATTGGGAAAAGTCCAAGGAGTGGAAAAACGCAGAGCTCGCTGACCGCCACGTATTCCGCTTCATCACTCTCTCTCTAGTCTCTACTGCTCCATCCTTTTTTTTATTT…
GN-M268	Aradu.A01	104435555	104435555	A	C	+	SNP	1	ACTTGCTGGTAGACTTTCGTAACCAATAGGTTGTCCATGTTCATTGCTATCATATCAGTGCAACCATTTGTATGCTATTAGTTTACTATAATCGTGTAAAATATGTAGTATTGATTTTTTTTTTCTTACATTCATGATATATCCCTAACACTTGTCAGGGTCAGAAGATAAGCTCTTGAAGGGAACTTTTAACCTTTTAT[A/C]TGGATTAATATGTTGATTCTGCATCTCATATTAGATAGGTCGGTCTTTTAGTCCTCTAGAACAGTATAAAAGTCTTACAGAAAATGGGATGTGCTGTAAGAAAGTTCTTAGACTGAAGAAATTGTATTTTTTGCTGGAAATCATATCTCGCTAATGGAATATGGATTAGAATTGCAACTCAGAGAGTCAAGAGG…
GN-M269	Aradu.A01	105335186	105335186	G	A	+	SNP	1	GTTGCTGTCTCTTCAATCACATTGTTATACAAACGCCGGTTTGCTTTCTTCTCCACACTTGGGGGCCTAATTAACACTTCCTCCTCAGATTCTGGTTTTGAACCATCTACCTCTGTACCAGTCTCTCTTGCAATGCTTCTCATTTTAATTGCTTCTGCGATTTGGAATTTAGGTGAATATATTTCAGTTATGACATTTGT[G/A]GGAGCATTGATATCTCTAGGATTGTCATAATTAAGGGTGCGCACCGGCCTGAATTTGAGTCTCCTTGGAATGTTGTTGTTCTCGGGCTGAATTTCAATCACCTTTCCTCTCCTAAAAGTAAGCTTCCGAGGAGCAACCTTATTTGTTTCCCCAACTACTGTGCTCACTCTTGGCTTGACTTGATACCCCATCTT…
GN-M270	Aradu.A01	105900135	105900135	G	A	+	SNP	1	TAGGCGGGAACAGAAGAGGAGGAGTTGTTGGGGAAGGAACCACCAAAGACTCCTCCTCCTCCTCCGCTTCCGCCTGCGGCTTGGTTTCTTGGAACATCAATTGGATTGGAGAAGCAGGGCACGTAAGGCGATTCGTCATGGATGGTGTCGAAAGAGGGCGAGGTCTCCGTCAAGGGAGGTAGACCGGAAGAATCCAATTC[G/A]GTTCGGAAAGTGTCGAGCCTCATGATTCCAGAGATGTGAACCTTCTTGCCAGCTGAACTCTTCCGAAACACCCTGCAAATCACCCACTCGTTCTGCCAGAAAGATTGTTAAATTCCAAGTTGGAAAAACAGAGGAAATTAAACAGTAAACAGGGTATATCGGTTTACCTTTGCGGTTTTTGGGAGGTTATGGAT…
GN-M271	Aradu.A02	77665	77665	A	C	+	SNP	1	AAGCACGTCAACCTCCTCCTCCTCCTCCTTCTCGAGAGTCTACCATAATTCTGGATGAGTTGAGGAGAATCCATCGATACATGGAGGGGAAATTCACATCCATTCTCCAGGAACAAGCTCGCCAAAGGTATGCCATAGTTCATTTGTACGCCAACTTTTTGGTTCATATCTTGCCGTGTTGTTGTAACTGTTCTTTTGCA[A/C]TTTGATAATTGTTCTTTTGAATACCATGGTTTTGAGTATTGTTCGGGTAATTCTGTTATTTTTGTTTGTTTATCAAGAGCTGAATTGTGATTTAACATTGATATCATTGTTGATCATGTCTCTTGTTTATACATAATGACATTTAATTAAACTCTTCTTTTGATTTACCTTGTTTCCTTGTTTTTATGGATTTT…
GN-M272	Aradu.A02	92533	92533	A	G	+	SNP	1	CCATTTTCCATTTGGAGTTTACATGATACCAATGGGTGCAGTTTATTTTTAGTTATAATGTTTAAAAGTTCTGTAAACGTCAAGAATGAGTGGCTAGGAATGTTCTTGAGCACACCTTAAATGTGCTCGAAGAACATGCGAGTATTTTTGTCATACAATTCAAATGACATTAGAAAGCGCACCATGAATAGATTCGACTT[A/G]AGAGTTGTTCTATTTCTTGTGTCTTAAACCAGGGGAAACACAACCCATGAAATGGGCAATGCGGCTAAGAGTTGTTCTACATCTTGCACAAGCTCTAGAGTACTGTACAAGTAAAGGGCGAGCACTCTATCACGACCTTAATGCATATCGGGTTCTATTTGATGAGGTAAGCTTTATGTGCCTTGCCTATTTTA…
GN-M273	Aradu.A02	121585	121585	T	C	+	SNP	1	CTTCACAGATCCAACAACCTCAGCCTCTCCCTCCCAGATGAAGTAGACACCATCCCCAGCCTCACCCTCGCGAGCAACATACTCTGCTGCCTCTACACAACAATTCAACATTCAACAACACTAGAATTTCCACAAAATTCACTGCATCATTCTATGCTAACATGTTCTTCGAATTTACCATAGTGCTTGACAACCACGAG[T/C]TGAGATATCTTCCTGACTGAAGAGCGAGGAAGCCTCTGCACAAGAGGAACGCATCCCAAAAACTCAATCACTGCAACACAAAACAAACAAACAAACAATGTTATTGCATTCGTTTTCTGTTTTTCTCTTGATCCAAACGCTCAATTCTCTCACCTTGCTCGTTGTCCATTTCGCACTCGATTCAAAAACAAAAT…
GN-M274	Aradu.A02	179185	179185	T	C	+	SNP	1	TTAAGGAAACAGTTTGGGATCAAACTTCATAGATTGATTGGGATAAAAACAGCTGCAATATTTTTGTACTATTAGATTCTGAGCTATTTTATATGTTTATTTGGAAGGGAGATGGAGATCAACTAAAAGATGGAAACTAAATTAAGTTTCTCTGTTATGTTTGATGTAAAATATATTAGACTAAATTATGTCTATCTCAA[T/C]ATCATGTTTAGTTTAAAACAAATATGGAGATTGAGGAGTAGATTTAGAATTTGAAAAGTTAAATGATGATAATTTCGGAAAGAAATGTTAAAAGTTTCCGTCTCTATTCTTACAAATGTTAGTTTCAAAAAATGTTAGTTTTCTATATCCTTCTGATCACTAAATACAATACTAAGTTTCAATTTCAATTTCTA…
GN-M275	Aradu.A02	311724	311724	A	C	+	SNP	1	CTTAAGGTAAAAAAATGAAAAATGTTTTTTTTTTTTTTTTTTTAAAAGAAGGTTTGATATAATTAAAGCCCATACAGGTGGCTTTGATAAAATTAGTTTCCAAGGAATAACTGTCACGGCTTCTTTGGATATACTGCCTCCAAGTATGAGCCTTTTCTCCTCTGGTGCAACATCTGGGTCTTCTGTTGGTGAGCTATATG[A/C]CTGAGAGAGACCAACATAAGAAAAACTATGGTATAAAAAACAATCATTAACGATGAATTACAAAGTACACCAAACATTTATAGTTGTTCTGTCAAAATTAAGATGTTGCTACCAAAATAAAATTCATGAGTACAGCACAAGGTAACTCATTTTCGTATATATTTGGTGAACGGAACATTGTTTGGTTCTTGCAT…
GN-M276	Aradu.A02	314196	314196	T	C	+	SNP	1	GGAGCGAAAATTCCATCCGAATCCAGACAAAACAAACCTTAATTACCAAAATCTCCATATAGTATATAGCTAATAAACTATGCTCAAAGCAAATTCTAAGTTAAATAAACCTATGTAACTTCCTAGCTACTCCATACTCCATAGTTTCATCATTAATAGTAACTTTTTTCTGACATATCAATAGGTTCCCACAGAACACA[T/C]GTTGCTCCTCTTGCTAACAAAATTCGTTAAACAAACTACTCAAAACAACAGAATGATCAAGCAGATTAAATTCAAACAAAACAACCATCCTCTAATATAAGCATTTGGTTGTAGACTCTAGTAGTTACTGCCACTCTAATGCAAAAGAATCTAACATACACATACGCATTCATTTCAACAAACACATAAAAGGC…
GN-M277	Aradu.A02	320838	320838	C	T	+	SNP	1	TTGCTCAAAAGTTTTATATAGGTTAAAAAATCATACATATAAGACCGTGAAAGTTAGTCTCATATATATAGTTCAGATATACTCACTCCTATAATATTTTTAGAGGAATGCTCACGTAATGATATTTTTTTTATGAAGATGACATTGTAAATTTTTAGATAATTAATCAAATATATCAACTTATTTAATAGTTTACAATG[C/T]TATTTTTACGTGAAGATGTCATTTTGATAGGAGTATCCACCATATTTTTTATGGCTATATATGGAGAGCTGCACAAATGTCTTATGGAGGGGATGCAAATTTTCTAATTATTTTTTTGTTCATTTTGGTTACTCAAACTAAAACAAAATATCTTACTAAAAGATTAGAGTATCTATTACTTTATCAATATCACA…
GN-M278	Aradu.A02	334611	334611	A	C	+	SNP	1	ATGTTGATTGTTATGTTATCTCAGACTGTTCATCCAAGCTTTGGAGAGAGATACTTGTCTTCTATTCTGTTCCAAGAGCTTAGGAGAGAAGCTGAAAACATGCAGCCAGTATCTGTTGATTAATTAAATTAAATTGCCTTTTTGCCACCTCTGTTTTTGAGAGCATAACACACCATTTATTTTAAAGATATCAATAACTG[A/C]GTCTACTAATTGAACTTAAAAATTTTGACAAACAACAAAGTTTTACATAAAGAATTGGTGATAGTGATAACAACTGTTACTGTTCTGAAACAAAAGCGTGAAGTTTATTCTTTCTAAAGTCCTCTAAGGAGAACATATCCTTTAACTTCAATCAAAGTCTATCTTATGTTGAAATCTCATAATGTAAAAGACAC…
GN-M279	Aradu.A02	346323	346323	A	C	+	SNP	1	CTTATTATGTGAGATTTTTTCTATGTCAGTGATCCATTATTTGTGTTTTTAACTCTAGGGTCTTTCTGAGGAAGAAGTAAGAGCTGCTGCAGCTTGTGCAGGGGAGGAAGTAATGATTAGAAATCGTTTTCTGGAGATGAATGCTCCTAGGGACAGTTCATCTGTCAACAAGTGAGTTTGTGTTAGTTAATCTCTATTTA[A/C]TATGCATGTTTATGATGATTTGTTTTGTCGCAAAAATGCTTGGGAGATTGTAACTTTAGCAAATGTTGCTCAAGATATTTTTGCTTATTTTATTCAATTTTCAAGTGCCCTGATCTTGTTTATAATGTTTTTTTTAAGAATTTTATTAAATTGGCCTTGTTATGTGTAACAATGCTCCGGGTGCTTGATTGTCA…
GN-M280	Aradu.A02	351231	351231	A	G	+	SNP	1	ATTTGTGGAAGAGAATTGAGAATTCTGGGTACAGTAGTGGATCCGGGAACAGCCTGTTGGATTTAAGAAAGATTGACCAGCGGATTGATAGATTGGAGTATAATGGAGCAACAGAGCTTGTATTTGATGTGCAGTTCATGCTAAAGAGCGCAATGCAATTTTACGGCTTTTCGCATGAGGTGAGATTTCTGTCATTTTGC[A/G]CAATGAATTGGTGGTATTTTGGCCTTTTGGTGGCAGCTGTAGCACGGTTTTGGTGTATGTGTTCTTAGTTAACTCTTGCATGAAAAATTTTGATCTGTTGAAATATTGTTGCAAAATTTTACTATCAGGTAAGAACTGAAGCGAGGAAGGTTCATGATCTATTTTTCGATATCTTGAAAATCGCATTTCCTGAT…
GN-M281	Aradu.A02	357710	357710	G	A	+	SNP	1	CAATCATGGTAATTGGTAAATAATTGGTTATATTATATAAAGCAAAAATCCAAACAACAAAAAATCATACAAATATTTTTATGTCTAGAAGTAAATGTCATATTCCTAATGAAAATGTCAAAACAAGCATAAGGGAAAATCAACAAGGAACACTTAACAGGTAATTGAGTTGCAAAATAAGAACCAAAACTCATTTTGCT[G/A]CCTCAAATTAATATTCAGCAACACAAGCAATCAATCAGTAAACCAAACAAAACATCAGTCACAACATAAGCATCATATTGCTGCAACCGCAACCCCAAATCCAAATCCAAATCCAGAGCTACCAAAGTCAAACATCCACCATCAACAATAAAATAAACAGTGATTAAAAAAAAAAGGGAAGGAATAAAAAAGAA…
GN-M282	Aradu.A02	441928	441928	C	T	+	SNP	1	CATCACTATTTTGCCATGACCCACAACCAGCTCATTATGATGATGATAACATAATATGACATTAGAGACGAAATTTCCACAAAGACTACAACTCACACGTCTTGGAATCACATACCTTGTTTTGAAAACAAAAATGAAAATTACATGGAATGCACCTTCCAAATTCCAAAATAACATTCAAACACATAAAATTAGTAGAC[C/T]CTCTTTTTATTGAGTTAGTCGTCTTTGTCTTTTTGCCATCAAATTATTGAGGACTACTTCTTCACAATAAGCTTTGATACACCTACACCCAGTTCAGTTACAAACCCTGCAAAATCTGCATTTTCACTCTCCTTCATACCCGAATTCTGATCACTTGTTTGAGATCCTATCATGGCTGGTTCACTTGTTGGTGG…
GN-M283	Aradu.A02	527285	527285	C	T	+	SNP	1	CCCAAACCTTAGGAACCAAAAGAATACTTGTCCCTAATAGTCACAAACGCTCAATTTGAACGTTTATTTTATCCTATTTTAGATGTTTGTATTGTCTCTTAATAGGAACATGAAATGATGAGCAAAGTCAGAAATCAAAGCTATGGCAGAGGAGATTTGTCATTGAAGGCGAGAGGGAAACAGTGAGAGAAAGCATACCT[C/T]TTTCTTCCCCATTTGTACATAGAAACGGTTTAGCAATGCCAGCTTTGCTTCTCTAACTTGACAATAAACCACCGCCTTTGGAATTGTGTTCTTGAGTGTGTCTGACACCATACCAATATAAGATAACACGTTTGATCCAATCCTCCGGAAATGACCCTCTCCATAACGATCGACATTTGGGGCAGCATACCGAT…
GN-M284	Aradu.A02	540191	540191	G	A	+	SNP	1	TTCAAAAACCCAATTCCCCTGTTTCTTCATCACGGAAAGGGGACGGAAATGGACGGAAGGACCAACTTGAGGCACGCATTATAATTTAAGGGTATAATTTGGGTCAATTGAAAATTCGAGAGTTAAATTAAATTGGAGGTTAAATTTTAGGGGTCATTTTGAGTATTAACTCGACTACTCGAGTTTGTGACATGGTGATT[G/A]AGAAGTGTATTTACCATAATTTGATCTTACTGATTTCTCTGGCATCAATGACATTGTAAATTTCTTATATCTGTAATTAGACTTGAGTACTGGTGCAGTAATTTATAACCCACAAACTAACCGGCAAGTGCACTGGGTCGTACCAAGTAATACCTCAGGTGAGTGAGGGTCGATCCCACAAGGATTGATGGACT…
GN-M285	Aradu.A02	554115	554115	C	T	+	SNP	1	TTATTTTTGCAAGTGGAAGTCCGTTCAGGGATGTGGATCTTGGTATGCTACAACTATAAATTCTCCCCGCAAGCTAATCTTTGTAGTTTAATAGTAGTTCCTTCATAAAATATCCTAATGCAGAAAGTTTCCTTAATGGTTGCTGGAAATATACAAACCATGATAATTGCCTATAAACATACAATAAATTTTCTTAATGA[C/T]ACAGACACACTGCCATTAATATTTGGCTTCCTTTCTTCTACCAAAACCAGCAAACCTGATCAACAGAAAATTGATCCAAAGTTTCAGGACAATTCCAAACAATGAATTCCGTTGGAAATTAACCATAGAGCAGTGCATAACTAGATGCATATTTGATTTTGAACTATATTCAAGACAAAAGATTTGAGTTAAAT…
GN-M286	Aradu.A02	612761	612761	A	G	+	SNP	1	CAACGGAGAAGTTAGAAATTATTGCTTCTTGTAAACGTGGTTTTGTAAACAAAATCACTTAAACGCAAAAATTTAGCCAAACCAAAAATTGAAGCTTTCAAGAAATTAAGTACTTTTTCCCTTCAAACGTGTTTACCAAACACAGAAGTTTCCAATAAAGCCTTTATGGATACCAATTCTGTAGTGTAGATAATCCAATA[A/G]GATGTTTTTTTTAGTTTGGTTGTCATCCAATAATTGATTTTGGGATTAATTTGTTTTATGCAGCAACAAAGAAGGAAGCTGAAACGTGTGCAGCCTTACCATCTTTGTCTTTAAGTATCATTCCAAGCTTTATCTTTTTCTTGTACAAAATTTTTACAGGAGCCAAAATTGGCACAATTTGGCATCATTGGTTA…
GN-M287	Aradu.A02	615559	615559	A	G	+	SNP	1	TCTAACTTGGTTCATATTTATAATCAAATTTGAAAAATAATATAATCAAAATAAATTTATATTTATATTTAAAATATAATAAAAGTTTAAAAATACAACATTGGCTGATTGATAACTTTATTCATTATTAAAGAAATATGTACAGTGATAGATTTTTTGTTTTTGTAGAGCATTTTTGATAGTCAAAATATAAATGAAAA[A/G]TAACTAAATTAGTCGCTGAATTAGCTAATCATATAAAATATATATTAAAATATAAAACATATATTGAAAATAGATTAAACCATATATATTTATATATAAATATACGATAATTAATTTGATAGTTGATTTTTAATATAAAAATACTATTTTTGAATATCAAATAACGGATTCGATTTAACTATCTAGCATATTAT…
GN-M288	Aradu.A02	616780	616780	A	G	+	SNP	1	CTGGGAAAACCAAATTCTTTTTGGACTCAGAGCAGAGCTTTGACTGAAGATTATCATAATCATCCTTGTACATTGTTGTAACCTGAAAAGAATTGCATGGAATAGCAATGAAGGAATTCAACTTGTTTTTTCTTGTTTTTTAAATGCACGTTGAATATGAATATATATTGATTATAATAACAAGATTATTGCAAAAATCA[A/G]AGTAATAATGTAACGTACCTTGGTACCCCTTTCACATAAAGCATTGACAATAGCATATGAGATCTTGGTAAGTTTACCAGAAAGAAGGACTTGAGTTGTTTCTTTGGGAATGTTATTAAGAACAATAGCCACAACTAAGCTACTTCCATCAACAATCTTTATCTTAAGCTGCGGATAGCTCTTTATGTAAACCT…
GN-M289	Aradu.A02	663593	663593	A	C	+	SNP	1	AAGTTATTTGGATTAATTTCTTATTATCTTCCAAACATTATTGTATTTATTCTAACATGGTTCCCATATTGTAATTGAAATTTGAAAGGCAACATATAAATATATTGATTGAAGTAGATCTCGGATGTACATACATACATAATATATAGATATAGATAACTACCACCAAATATCCAGCCATCAATCACTTGCTTATAATT[A/C]ATTAACTTCAGCACAATACATAGCATACCATACTTAATTTGATTGTAAATAAGAAAAGTAAGGCAATAACTATCGAAAATATTTGGTAACCAAAGAAAATCAACCAAAAACAGTCATAACTTGTCTTATTTAATATTCATTAATTGTCGCAACAATTAATAAATGCTAAATAAGGCAAATTTTGGCTGTTTTTT…
GN-M290	Aradu.A02	665048	665048	A	G	+	SNP	1	AAAAATGTATAGAGATATAATAAAAAATTCGATAAAATTATAAAAACCGACAGAGTAATTAGCCTCTAAAATAATTATTACCGTCTGAGTGTAATTTAGGCCAATGACCAAATTAGCTTCAGAGCTGTTAAACGACTTCTTGAGCTTCACATAATCATCCTCATGCATTGTAGCAACCTAAAACAAAGTTAACAGAATAG[A/G]GAAGGCTTTAGATTTAAAATCTCAAAATAAATATCATCGCATTGAAAAATTAATGTATTTAAATATTGTATAAAAATTTTAAAATTTTAGATAAGTTATATGCAAATTAGGGATTACTCTTATAGGGTATGTTCTGCAGATAGAAATGTGAGTCCAATATATATAGGACCCAAAAAATTTAATGCAACGGGTAG…
GN-M291	Aradu.A02	671003	671003	G	T	+	SNP	1	TAATATTAGATTAAAATATCTGAATATGTAAACTCTTTGTTGGACCAACGAAAGCTACATAACCTATATATGTTTTGACCAATAACTAACTCCCACGAGAAACAATTAATATGATGTCTGGTAATTAATAATAATAATAATGTTTTTCTGTTGTTGTAGAAAGCTGCCAGCAGTGACAGTTAGGAGGCTCCTCAGAAACT[G/T]CATTTACTGAACACCCAACCTCGTGATATTTATATACTTCTATTTAAAAATTTAAATTTTTAGATAAATATCTTATGATATAATAACAGAAATTTGTATTAAAAAAATTGGAATTCAATTTTATTATCTGCTAAAAAAATAATTAACATAAAGTAAAAAAGTGATACCTACTAATTTACTGTAACTATAATTCT…
GN-M292	Aradu.A02	674324	674324	A	G	+	SNP	1	TTATTTATGTATTTTATTATGAGATATGTTAAAAAATTATTATCATTTATTATTTTTTATTATTATTTAGTTATCAATTTAATTTTTTTAATTTTGTAATTCAACAAGATACTTTATCTTATATTTTTAAACATTAATGGTTAACTAATGATCCCAAATAATAAATTTTGATAATTCTCTAATAATATTCCTCTTTCATT[A/G]TATCATTAAGTTTTTGAGAGAAATTATTTATTTTATGATATATACTAAAACTTTATCGAAAAGTTTAAAGTTTAATTTTTTTTATTCCAAAATGAGAAAAAAAACCAATAAGACAAATAAAAAAATATTATGCAAAAAGTTTAAACAAATCTAAAGAAATTTTAGTTTGAGAGATGTGCTAGAAATATAATCTC…
GN-M293	Aradu.A02	695772	695772	T	G	+	SNP	1	TATATTTCGAATGTTGCATAGAGGTTTGATGCAAAATGTAGACCTTGTATGAGAGTGACTGTTATTTTTTATGAATGATCCGATGGCTTCTTCTGATATGTGTCATTTCATAATTTTGTTTTATATATGTAGGAAATAGAAAATCATAAGTACTGAAAGTGGAGATGCAAAATATTAACTGAAAGGAAATAAGCCCTATA[T/G]AATTTAGTATACAAAAATACCTGTTTAACTCATTCTCAATGTGCATTTTGTATTCTAATATGTATTTCATATTGATGGCTGATTTTGGTGTGTACCTAGTATAGTTGTTTAATATAATATCAAAGTCCTAGTTATTTTTATAAAAGCCAAAATACTTTTATGGTTTAATATAGGTATGAGCTTGGACGCCAGCC…
GN-M294	Aradu.A02	736202	736202	A	G	+	SNP	1	TTGGATCTATTACAGGCATTGCAGGGTTGGCAGTAACATATGGGATCAATTTGAATGTGTTGCAAGCTCAAGTTATATGGAACATATGCAATGCTGAAAACAAGATGATCTCAGTTGAAAGAATTCTGCAATACAGAAATATAGCAAGTGAGGCACCACTTGTCATTCAGGACAGCAGGCCGCCGAGCAACTGGCCGGCG[A/G]CCGGAACAATAAGTTTCACAAATTTAGAGGTTAGTGATGAAATCCGAATCATGGATACTCAAAAGTATCATACTTTATGCAGGGTCCAGAAAAGACTAGTTATGTAAGCAGCATAACCTGATAAGTGCATCAGTATAATATATTGAGATCAAATCTTGTAGTTAAAGTAACTAGTTTACTTTTATGCATGACAT…
GN-M295	Aradu.A02	762593	762593	T	G	+	SNP	1	GAAGATTACGAGCAATCCGAAGCTCTGAACTGATCACTTCACAACAATAAAATGACCAAGTTGCATGCATTAGATTCATACAAACTTTTCCCACATTAAAAATTGCCGAGCAGTATTCCTTTTTCTATGTATAGATTCTAGACAACAGGATTCATGTATCTCAGTCATAATACCTAACTTCATAAAATTGAACATATAGC[T/G]AACAGTTGACAAAGACAATCTGTTTCATAATAATGTTATCTTCAGTGGCTCCTGCACCCTCTTCGAGCTTCACTAAGCCCTCATTCTTAATTTTTATATCATATAAATGCTCCAAGAACATACAAAGAGAAACTTCCAAGGGAAAGACCATAGTATTACAAACCCTACTTGCTTTTACATTTTTAGTACTTCTT…
GN-M296	Aradu.A02	765716	765716	A	G	+	SNP	1	TTCTGAGTTCTGAAACCAAAATTAACCCAACCTTGGTGGCCTCAGTCGAAAACAAAAATGCAATCTATATTTCAGATATCCTTGCTCCCTTCATCCCCTTTGGTTTCTAATGCAACTTCTATTCTAATTTTAAGAACCCCCCATCCCCAACAAAAAAACAAACAATCACCTTTGATAAAAATATTGTCATCCATACCCAA[A/G]CACAATTTAGCATCTCCTTTTGATAAAAATTTTCTACTAAACAAAAATCCATTTTTTTCATATTATCCCATAATCACGTCTTTAGAAGTTTATCCACACACTCTAATCTGATATTTCTTTCATTCCTTGTACAACCACTAACTCACCTGATTTCTATTTCAAGTACAATTGTTACCCGTTTGATGCCCCTCATC…
GN-M297	Aradu.A02	765992	765992	G	A	+	SNP	1	ACGTCTTTAGAAGTTTATCCACACACTCTAATCTGATATTTCTTTCATTCCTTGTACAACCACTAACTCACCTGATTTCTATTTCAAGTACAATTGTTACCCGTTTGATGCCCCTCATCTACTTTTTCTTTGAACAACAATCACTATCATTGAGATTTGAGAGTGACTTGTTTTATAGTTGTTCAACATAATTTTCTTTC[G/A]AGTCTGTGATATTCACAAATTAAACCTGAAAAACCTTTTCATGTCAACAGCCCAAAGGTGTAACTTGAATCCTAGATAAATAATTCCAACACTTTTTAAGATGGATCCATGGTTGCTAAATTGGCAAAATGTGGTAAGTTGGTAACACAAAGTCCCTGATTTACATTCAACACATTATCAACTTCTATGTTACT…
GN-M298	Aradu.A02	800818	800818	G	T	+	SNP	1	ATTTGAAAATATATCAAAGTATGAGTGAACGGCTGTTAGGTTGGAAAGGACCTGTTCAAGTCAGCAAAGTTTAGAAGGTAACCATGGATCAGAAGTGAAAGTACGCAATGATATGCAAAATCTAACCATGTATCTAAATGACCATCCTTTAAAACTGTTGCCTAATGTAAGCAGTCATAAATTGCAATTTGCTAAATATT[G/T]CAAGGGCATGTGGGATTAGGACAGAATGATGCTGGTTTGACTTTAGCAACTTACCCTACTAAATAACTTAAAGTGACAGAATTTTTACTGATACCAACCACTAAATTAAAACTATCTGATATAGATTTTGAATGCAAACACTTCATGTGTCAATGAATACAAACGTGAACAAATAACTTATTTGTATAGATTTT…
GN-M299	Aradu.A02	827749	827749	A	G	+	SNP	1	ATAGTCATAGTGTACACAGACATCCAATTCAATGTGTATTGTTATAATCCATCAATGTGTTTTCTTAATAGATTAATAGTCAAATTAGTCTCTAAAAGATTGGGCATTTTTCAAATTCGTCCTTAAAACATTTTTTTTTAAATCAAATTGGTCCTTCAAAGATTACGAATTAATCATATTTGTCTTTCAGTGACTCTATT[A/G]ACAATGCTTGTCAACGATTGATGACGTAAAATATTAACTGATAGCATATATGATATCTAGCATGTTCAATTGGACGCTGACCAAATATGTTTATGAAAATCTATCAATTTAGTCGCTAGATTATATAGGGAATATAGTTTATGAAATTGGAAAAAATGGACTAAATTAATAGATTTTGATGTATACCTAGTAAA…
GN-M300	Aradu.A02	869807	869807	T	C	+	SNP	1	TAGGTTTTGGAAAACCAGAAAAAAAAAAGTGCTGCATGTTTGGAACTTTCTACTTTTTGTCACATATTTGAAAGTTGAGTAAAGGTTACGCACTCTTTGATGTTATGTTTAAATAACAAACATCACTGGGGCCACTGCATGTTTTTATCACTTATCATTTATCACTTATCAGTGTCAGAGTCTTGATAATTTATAAAAAA[T/C]GATACGTGTGTACAAAAAAATCAGACGCTGTATTTATACACATTTTCGATATATCTTTTGTATTTCAACATGTATGCTATATGAGTGGCTAATTTGGTGGCTGATTTTTTCTGTACAAGCAAGAGGGATTGGTAGTAAAAAAAATTAAAAATGTGGAACTCAAGTATTTTGAGCATTATAGTGAATAGTGAGTG…
GN-M301	Aradu.A02	905188	905188	A	G	+	SNP	1	CTAATCATCTAGGTACCTGATGTGTCAAGTGCTGTCTAAACCCAGAACAAGGACCGCTTAGACCAGTTACTTAGATGATTGTGAGGTTTTATCCTTTAGACAAATGGTCAGGATAGGAAAGGGCATTTATCTTATTTTAGATATGAAAAATTTTAAAACTCTATAAGCCAAGGAAGAATTAGTCTACGGTAAAGTATTAT[A/G]TAATCCATGAACTCATATTTATGTGGGTACATATTGTTGATAATTGTTCTTGCAGCCATTGACAGGATATGGTGTAGGTAGAGTCCTAGAATCTGGGCACCTGGATTATAAGAAAGGCGATTTAGTGTGGGGAATTACAAAATGGGAAGAGTACAGCTTGGTCTCTTCAGATCAAACAACAACAACAACAACAA…
GN-M302	Aradu.A02	971199	971199	A	G	+	SNP	1	GGGGTTGCTGTTCTTCATGGCCGTGGAGTACACGCTCCGAATGGTTCCTCCTTCTTCTCCTCCGTTTGATTTAGGGTTCATCGCCACGCGCTCACTCCACCACCTGCTTCAAGATTCTCCTAATCTCAACACCGGTTTGGCCTTCCTCAATACGGTAACTTCCTCTCTCTTCAGATCTGTGTTTGTGGTGAATGTAAATG[A/G]GTCGGTGTCAAAATCTGATTTTGATTGATGAAAGAAAAAAAAAAGTTTAAATTTTGTGGAATCTGTGGGTTCAGGTATTTGTAGGAATGCAAATGATTTATATCATGGGGGCATGGTTGATTGAAGGAAGACCAAGAGCAACGATCTCAGCACTATTCATGTTCACATGTCGTGGGATTTTGGGTTATTCCACA…
GN-M303	Aradu.A02	1135908	1135908	T	C	+	SNP	1	GTTTCATGAAATTTTCCTAGTTTAATTTCATAGATATATGTTACCAAATTTTGTTAATATATGTAGGTTAAACCTAATGTCTCACATACTCCAGTGTTCTTCGTTAAATCACTTGCTGAAGATTAGAAATCGTAAAGTTGAAATCCTCCGGTATAAGCTATTATTAATAAGCTTTACAAATTGTATGAGAAAATGGATGA[T/C]AGCAATAGTATATAAACTTCATCAAGAATTTGTTAATGTTGAGATACGTCTCTTTTAACTCTTGAATAGTTCTATCTTACACATTATTCTTTGACCAAAGCTCTATTTAATTTGGTCATAGTAATTATAGAATTCAAACTAAATTGACGGATTATCAATGACTTTTTTTATAATTCTACTGCCAAGAATAATTT…
GN-M304	Aradu.A02	1147590	1147590	A	G	+	SNP	1	ACCTTATTGGTTGCTTGTGTTGGTGTTTAATGTTGGTAATGCTGGTGATGTTTCTAGTGTTAGCATCAAAGGCTCAAATCTTAACTGGCTTACCATGTCAAAAAGTTGGGGACAAAATTGGTTATTGGGGGTTAACTTGGTCGGACAAAGCTTGTCTTTTAAGGTCAAAACTAGTGATGGGAAAACCTTGGAGTTTGATG[A/G]TGTTGCTCCTTCTAATTGGCAGTTTGAACTAACTTATGAGGGCAAATATAATTTTTAGAACTATGTTGATTTAGAAAGTTTTTTTTAAACAGAATGATTTTTTTTTTGTCGCTCACAGTATCCTCCAACCCGACAGGTCAAGGACTAATCCGTCGCAAATCTGAACTCCATTTAAGGGTCTGCCGCTGGTCAAT…
GN-M305	Aradu.A02	1152891	1152891	T	C	+	SNP	1	TTGCATCACAGATTGTGTGATGGCAGAGCTTGAAAAGTTAGGGCAGAAATATCGTGTCGCTCTGAGGTAGATGGTTTATGTTGTGCCTTGTATTGTTGGTTATGTGGCCTATATCTTCACATGCTTGTGAAGTTGTGATCCAACAAAAAAAAAAAAAAGCTGTCTCTGTTTCTTCAGGCCTTCATCATCACCATGTGCTT[T/C]ATTAAAACTTCGGTTTACAAAGAAACAAACCATTGCTCCTCTGAAATACCTAACTTTTCAAAAGAAAAGTAGAGATACCCCATGAAATTTTATTCATTTATCGATTTTTCTTTTAAAATTGTAAGAGGCATATTGAGGCTCTGATTGAAATATATTAAATCACATTGCGTGAAACATCTCTTAAAAAGATGAGG…
GN-M306	Aradu.A02	1158344	1158344	A	C	+	SNP	1	ATTATATTTATTTATTTTTAATTTTTTTATGAGTTAGCAAAAGAGTTGTTCTGCAATGTTGGAGCCATGGCATTATGCTTGTGGGGTCATAGACTTTTCAATTTTATGTTTAGTTACTGTCTTATTCCTTTCCATAAAATGAACATTCTGCTTTCACATTAGAAATTTTTAAGACAAAGATGCAGAAAAATAAACAGAGA[A/C]TACTAGTTTATTATAAACAGTTTCTTGATTGGATGTAAGTCCTTTTAGGTTTTGGTGATTAGCCAACATTAAAAATATTTAATATGGCTGACATACGGTTGTAAAAATTATGAGTGACAAATTAGTTTTGTTGTTGTTTTTTTTTTTCATAAAAGCAACTCGTACTTTTCTTTAGGGATTATGTCTTTGACCAT…
GN-M307	Aradu.A02	1159895	1159895	G	A	+	SNP	1	TTAAGAGCAATACTAGGGGGCCAGCAACTTTTGTTATTGGTAGTCAGCAAATAGCCATTAATGATGATTTAATGGTGTGAGATTTTATCCAATGACTCACATTTCTCTGCTGGTTATATGCTGGCCAAAATTCAACAAAACTGCTTGTCCCCTAGACTTTTCCTTGTATTAATTCTGAATTGAAGGCACAAGCTACGTAC[G/A]GCTTATGGCAAATTGGCGAATTCACACTAAGAAAAGAACTTCATATCATATGCTATTAGGAAGAATGTCATGGAACCTTGAGAAACTTTCTGTGATTAAATTATTAAAAAGGGAAAAAATGCAAATGCGTATTGTCATAGTTTCGGCTTATTAGTTTGTATGAAAAAGTTGTTTATTGTCAAGAATGAAAGTAT…
GN-M308	Aradu.A02	1180501	1180501	G	A	+	SNP	1	CTGATGCAGATACGGCGCTTTCTAACTTGCTTTCTTATCCAATACATTCTACTTTACAAAGGTATAGCCTAATAATGTATGTGATATGACTTCTTTAGTGAATCTAGCTTTGCTAATATTTAAGGTCAACATCCTTCAGCTAATCGACGTTGTCTATAAATTATATCTATTTTTTAGATGTAAAGTATGATGCATAGATT[G/A]AGATTCCTGATTGCAACTTTGTACATGTTGCTGGCAGCCATGAAGCAGAATCAGTCATACAAGACAATCTCTCCAATTTTTTTGTCAGCCTGTTGGCTGCCTATGATAATGGTGAGCTGGTAGCTGCACTTGAAGAAGGCCATGATGGTTGGAAAAAGTGGGTGAAAGCATTCGGTAAATCCCTTAAGCGCAAG…
GN-M309	Aradu.A02	1211243	1211243	A	G	+	SNP	1	CATCACATATTCTGGACAGCACCATGTCATGCCTCGATACAAAACCCTACTTTGTTGTCTATCAGCTTCATTATACTAAAAATGCAGAATACATCAGAAATTCATCAATATTAGATATGTAAGCCTTTAATGAATTACTTATGCTTCAAGAATAGTTGAATTCATATCAATGCATGTTTGATCAAGACGTTACAGTTTTA[A/G]TCCTTAACAGTCCCATCCTTCAAAATTAAATTGAATTTCTGCACAAGATCAAATTGACCTGTTCATTATCCACTTTTACGCCCAAATCAGTGTTTCTTCAGGGGAAAGTCCAAATTAATCTCTCAATAGCTGTGCTGGTCCTTGAAACTTGGAACAACATAATTTACACTCATGCACTCACTCTCCCCTTCTCT…
GN-M310	Aradu.A02	1223017	1223017	T	C	+	SNP	1	TAAACCACTTACAAGGCTGCATTTGGTAGGTTTGTTAAGAGAGAAAATATAGAAACAGAGACACTACAGAAGAGTTGTGTCTCCAGTTTTTTGTGGACAGAAAATCAAAGATACTTATCCCAAATTAAAAGAAGTTCAATTTTGATGTTCTAAAAGTGTAAATTTACAATCATCCAATCAAATTCATTTAGATGACCTTT[T/C]AAGTAGTGGGATGTGGGTTTGAAAATTAGTTACTTTTGTTGAAGTGACAATACAAGATTGGTTGTCTGTGTAAAATTATTTTACACTAACAGGACATGAAAATTAAATTCAACTAAAAATACTTTTGGCTGTTTCTGTATTTATGTCCTCCAAACAATTTTGTTTCTCAGAATCTGTGTGTTTTTGTCCTAAAA…
GN-M311	Aradu.A02	1236371	1236371	T	C	+	SNP	1	TGATGTAGCCAGCTTAGTCACCGTAAATTCAATACCACCAGAGAACGCACCACCTATTTATAATGTGAACAACCATTATGACTTGCACAAAAAAATCAATAATAATGAGAAATAACATAAAGATAATTATAGTGTACAATTAAGATGATTGATTAAAAAAAAATCATAATAGATACATTGCTAATAGATTGGCATTGAAT[T/C]CAAAAGGTTTCATTAGAAGAATAGAGACAGTGAAACAATTTTCCTTTTTTCTTTTAATCAGAAATTTGGAAATATCCTCATATGTAGTCCCTTCTGCTTATTGTCTTATAAATAAGTTGTCCAAGTTCTTCACCACAATCTTCTTGCACATGATGCCCTGCCTGCAAAGTTGCAACAAAGTCAATCCTTGATTG…
GN-M312	Aradu.A02	1261916	1261916	G	A	+	SNP	1	CCCACTAACATTCTTTTATTCTCTTCATAGGTCATGCCTGCTGTGGTTAATGTCATGAAGGAGGATGCAGCCTTAGTAACCTTAGTTAAACCACAATTTGAAGCTCGTAGGTCTCAGGTGATTTTTTTTGTGTTGCCAACTGTAATTTTTATGGCTAAATATTCTCAACTTGGTTAAACTAAAATGGAGTTAGAGTCGAA[G/A]TAGGATCTTGCAGGCAAACAAAAATGTAACTACAGTTTTGCATTTTCTTCACCCACATTTTCCTCTTATCCTTTTATCTCTACTCGTCGTGTTACTGTTGTCTATTTGGTGAATTAAGATATGCCTCACAGTTTGGAACAGTTTATTTAGATAATTTCAGGGATTTTGGTAGGAGCAAGGAGTGTAATGTGTTA…
GN-M313	Aradu.A02	1262931	1262931	G	T	+	SNP	1	AACAAATATTTCTGTTTTTAAAATTGCAATATCATTTACTTTGCAGGTAGGAAAAGGGGGGATAGTGAAAGATCCTAGTATCCATCAAGAGGTATGTGATTTCTGGGTATCTTGTTAGATTTAATGTTCTCAACATTGTTCAAGTTAGGATAAAGAGAACTAGTTTAAAGACAAATGCTTAAGTACAGTGCTTTATATCT[G/T]CCATTCATAACTCCATTCCCTTATGTTCCATCTAATTACAAATTGCTAAATAAAAACTCAAACCGATTAATGCACCAAATAGGTTGGCTACATTATGGGTTTCTGCTCATGTTTTAACAAATTCTCCGTGGACAGTTATTCAAAGGTGATTGGACAGTTCTTTTGAGCTAAAAATGTAATTTCCTTTTAGTTAT…
GN-M314	Aradu.A02	1265460	1265460	A	G	+	SNP	1	ATTTAGATTCTGAGCGTATCTTTGCAGAGTGATCAGGAAGGTCCTTTTCAATTTCACCAAACGGCAAAGGTTGCCCATCTATATAAATAGTATCACCAAATCAAATATATTGTGAAAGTGAAAATCATTTATTTCAATAAGAAAACTTACTTGGCATAGTAATGTATAAAAAGGAAATATGCCTATAATGACCATTCATC[A/G]TGTAGAGAATAACAGTTGTTTTTACAATGCGACCCTCTCTATTTCATATTGAAAAATTGTTTTGACTTTTATCCATAATTTGATGAAATATGGATCGAGATATAAATTGCTTCCAGATATATTAATTTATGAATGTATCAAAAGTTTAAAATAACATATTAATATTGAATGGAAAGAGTATTATGCAAACTGAT…
GN-M315	Aradu.A02	1282373	1282373	C	T	+	SNP	1	ATACAATTGTTTAAGTGAGTAAATTTGGATCATAATATATACAAAACCAAAAGAGAAAATTTAGTATAACTTAATTATATTTAGTTAAGCCGACGACTGAATTGAGGATTCGCCCAACCCAAATTAGTTTTACATATATAATTAAATATCAAATAATACCAATGTCAATTTAAGTAAATATTACACCGTTAAATATACAT[C/T]CTATAAAAAAATATGTACTCATAGTGGCTCAATAGTATTTAAGGCTGATCTATACTTTCGAACTGAAAAAAAGCAACAGTAGTGACAAAAATCACAAAATTGTTCCTCCGAAAAATTTTAAGAAAATTGAATCATCAAAAAATGAAAAAGAAGATAATTTCTGTACTTTAAACTGGAAAGACACGAGAAACATG…
GN-M316	Aradu.A02	1283412	1283412	A	G	+	SNP	1	CGGGGACCATATCCCACGCCATTGGCGCGGGGTCTCTTAGGTTGAGGCTTTGTAGCTTCAGTTTCCCTCTTCTTGTCCGCTTTGGCCCTCTCTAGTTGAAGAACTCGCTTCTGGAGAGGGTCAAGAGGATACTGCTCTTCAAGTTTATGCTCTTCAATGCACTTGATTACAGCCTTAAGAGCAACTAGCTCTCGCTCGTT[A/G]ACCTCAATCTGAATTAACAGCAGGTTGTTAACAATATTTAAAAACAAAAACAAATTAGATCCACAAAACCAAATAAAACTCAAACATCAAGTGGGTAACCAAAGGATCTAAAAAAAACAACATATATATGCTTTTGTGCATCAAGTGGGTAACTTAGGGATCTAAAAGAAACAACATATATATGCTTTTGTTCA…
GN-M317	Aradu.A02	1359534	1359534	A	G	+	SNP	1	ATACATGGATAGTAGATATTTTTATGTATTGTGAATGTATTCTGAGATCTGATCTCTTATTTTCCATGAAATGGATGAGTCATTTAAATCATTGTTATTTTATTCTGCTAAATGATATATATTTCCTTGCTTATGCAGTTTCATTACTTTCCTGCATAACAATTATAAATGGTAAAGTTACTCCAATCTACTAAATTAAC[A/G]GTGTGACTGATCCTTTTCCTTGTAGAATGCGCGACACAATTGTATTAACCATGCGATTCTACCAGAGTAAGGTATTCTTTATATCACTAAGAATTGCTTATACATCAGTAACAACAATGAAGTATGTTCTTGTAGGTGTAGTGATGCAAGAAAATTGGCATACAAATAGTGAATTCATGTTAGTGTTCTGTTTT…
GN-M318	Aradu.A02	1399745	1399745	T	C	+	SNP	1	ATCAACTCTGAAACAATAACAAAATTAAATTCCTTATTTTTTTCTGATAAATTTACAAATTTAGTAAAAAAACCTGAATTATTTAATTTGACAGCTAGAATTAAATAAAAAATCATGTATCTATGTATAAATATTTGAAATTATTACTAATTTAAGGTAACTTAGGCTTAGCACAAATTAAAATACGAGTCAAATAACAT[T/C]TATTGTGCGATGAAGTTAGTTAATAATTCGGAGAAGAAAAAGAAAATTGAGTTGTTGAAATGATAATTAAGAGAATGGATGTGATGATCGGAGAAGATTTGAAACCTTCTTTGACTTTGAGGAGAGCTTCAAAGAGTGGCTTCTGGTTCTTCCTCTTAAGAAATTTTCCGGCATAGTGAAGAAGACGCTCGGCG…
GN-M319	Aradu.A02	1410953	1410953	C	A	+	SNP	1	TATCTATAAATACACACCATCACTCTCTGTCTATTATTTATTATTTTTTCAAAGGGAGAGATTGAAAACAGCATAACAGAAAAAATGTGGCCCAAAAAGTATTCATTTTTTCTGTTATCAGCTTTAATTTTCTTTTCTCTTTTCCAAGTCCCTACCGGTGCTGCTCTTGAACCCAAGAAGGTTAGCATGCTTTTATGTCC[C/A]TCCTTACTCATTCACTCTTCTATTATATGTTTTCGTTTTTTGTTTTGTTACAATGACGTGTTACATTTATTTATTGGTTTTTTCACTTTCTTTTTTATTCATGACAAAAATAAAAGTCATACATAGTGTACTTGGGATCACATGAACACGGTGAAGAAGCCACAGATGCTGATTTCGAACGAGTCACCCAAACT…
GN-M320	Aradu.A02	1437238	1437238	C	A	+	SNP	1	TTTCTTTTTTGTTTAGCAAAGAATCTGATATTTTCGGTAATGGAAATTGGTAGTGTTTTGTTTTGGATCTGGTGCGATGAAAATTTTTCCCTTTTTTTGTTGTGGATAGTGTTTGGATGCTGAGAAAATGTTAAAGAAAACTTGTTAAAATTTGGATTTTTAGTGCTGATTTTTGTTTCCATAATTTTAATTTCAGGTTG[C/A]AGTTAGAATTGTGTTGTAATAACTGTGAATTTGTATCACAGTTGATAACCAAAAACAAAAATGATTGATATGGTCGCAATTGTTGTTACACTGCAAAATCTTGCTTTCAGTTGAGACTTCACAATGGCAGTTTGGTTCAGCTATTTTAATTTGATAAGAGACTGAAAATTTATTGAAGTTCAATTTCTCAAATT…
GN-M321	Aradu.A02	1647773	1647773	T	C	+	SNP	1	AGTCCATAAATATAAAAAATTGATATTATTGAAAGATAAAATTAAAAATTACATGAATTATTCCTTTGGAAAAAAAAGTAGGGTACAAGTATGGGGATATATTATTATATTGTAAAAGTATAAATAAAAAAATTGAATCTTAAAATCATAATAACTTAATTGAGTAAAATATTTAAATATACCTAATTGAAAGAATATTG[T/C]ACTAATTTATTTCATTTGAGCATAAACTTTTACTTATATATACTTTTGGAACAGGCTTAAAAGTAATATTTATCATTAATATTTATTTTTAACATGGGGAATTATTTGACATATCAAGATATATAAGTACTGTTATAATTATTTTAAACAACTATAATTTATCATATTTTACTTATATTCATGTCAAATATATG…
GN-M322	Aradu.A02	1671526	1671526	T	C	+	SNP	1	TTCCATCACAGACAATCCAAAGTCTCCAAGCCACATGCACGTAAACCTACACTTCCAAATGCACCTTCTTCAACACTAATAAGAACCCCTGAAACATACGCAATCCCACCAGAGAAGATTGAAGTTTTCAAGTCACTTGAGGGTTGGGTTTCAAAGTGCATCTTGCCACTTGTCAAGCCCGTTGAGCAAAGCTGGCAGCC[T/C]GTTGATTTTTTACCGGACTCCTCCCTGCCGGACGAGGACTTCAACGATAAGGTGATATCGCAATTTTGTATTAAGAGTTGGATATTATCTATGTTTTGTTATTGAATTTCATATATACATCAAGTTTACAAAACAAAAAATTATAATGGTATAACTTTACTTAAATTGACACGGTTTATTGATATAATGATATT…
GN-M323	Aradu.A02	1674343	1674343	G	T	+	SNP	1	CAGTGCTTGCGCGAATATGTGGCACCATTGCTGCCGATGAAAAGCGTCACGAGAATGCATACACAAAGATCGTTGAGAAGCTTCTAGAAGTGGATCCTACAGAGACAGTGGTGGCAATATCAAACATGATGCGCAAAGGAATCACAATGCCAGCACACTTGATGCAGGATGGGAAGGATCCACGCCTCTTTAATCACTTC[G/T]CTAGAGTGGCACAACGACTTGGTGTCTACACAGTCGCTGATTATGCTGACATTTTGGAGTTTTTGATCGACAGGTGGAAATTAGAGAAGATACAGGATTTAACTTCTGAAGGAAGACGTGCACAGGATTTTGTGTGTGGTCTAGCACCCAAGATTAGAAGGTTCCAAGAACGAGCTGCTGAGAGAGCAGATAAA…
GN-M324	Aradu.A02	1693441	1693441	A	G	+	SNP	1	GTTCAAATTATGTTAACCTATATTACGTGTATATTAAAATCAATCATGTATAAAATATATGTTAAAATATAAATATATATTAAAATTAAATTAATTAAATTACTAATATATTTATACACAAATATATTAATAACTAATTTTAATGACTGATTTTGATATATAAATAATATTTTTGTATTATAAATGATCTGTTTGAGTTC[A/G]GTAACTTATGTGTAAAATAATTTTGCACTATCAATTTATAAAAAATTAGACAATAAAAAGTTTATAAATAATTACAAAAATATTATTTATACATTAAAATTAATCATAGTTCATAGTTTCAATGGATCCAAATCTAATAAGGTTCTAAAAACTAAATCGATGATCAAATAAGTAAAATTAAAAATTTATAAATT…
GN-M325	Aradu.A02	1853716	1853716	T	C	+	SNP	1	TACAAATTAGTGTCATTAGCAGGAGAAGGACTGGCTGCACCCAACTTGACTCGTCTTCAAGTCGTATATTGTTACAAGTTGGAGGCATTACCACGTGACATGAATAGTCTACTCCCAAGTTTAGAGTCTATCGGGATATTTAGTTGCCCAAACATTAGCAGGTTGGCAGAGGGTGGTTTGCCGCCTAACTTGAAATCACT[T/C]GCTGTGGGATTTTGCGAGCAACAAATGAGGGATCTATCATGGATGCCCAACTTCCACGCCCTCACTCATCTCACAATTCTTGGTTGTGATTGTGATACTGTGACGTCATACCCAGAGGTGGGTTCGCTGCCTCACCTTTCCTCTCTTACCAGTCTGCATATCCAAGAGTTTGATAATCTGGAGACATTGGAGTG…
GN-M326	Aradu.A02	1855037	1855037	G	T	+	SNP	1	TACAGGGTTATTTTATGTAAAGTCAGTGTATTATGTGTATGGAAAAATTTTTCTTTTATAACTTGTAGTATTATAACCATCAATCACTTTAGTTTCTTTATAATTTCTCTAGTTCTGCTTTGACTTCCTGTTTTTGGGTGTCATTTCTTTTCACTGCTAACTCTAAAATCAAACCAATAACAAACACTTAGTCTTGAAAT[G/T]TATATATATAATTTGTGTTTCAGGAGATACTTTGAAGATCAAGCAGCAATTGTCTTGAGAGCATTGCAGTTCTGGAATGGATCTTGAATGCCAGTTTCAGTCAAAACAAGCAAAAGAAATGAAGAATCATTTTCCACCTTTACTTTTGTTTTTCCAAAGAAAAAATAAGATTGAAAGATAACGGATGCCATTAT…
GN-M327	Aradu.A02	1987467	1987467	A	C	+	SNP	1	CAGTTGAGCCAATCCTTCACATCATGGTTATCCAGTTGCTTGAGCTCTGCATCATCAACAAGAGTTCCAGCATCTGTCAGAGCATTCTTCAGCCTTTCAACCAAGTCAGGGCTAAGCTTCTTGCCCACAACCAAGTTGACAGCATCAACAGAAATGAGCCTGTCTAGCACAACATTAATGAAGCCAGACAGAAAAGCTCC[A/C]CCAACAAGAACTCCAGCCATGATCTCAAACAATAGCAAAGTGATCAAACTTTCAGAAGAGGTAAGAGAACAATGTTTACAAGGTACTGAACTGAGGGGCTACTGAATCAAGAATATCCCAAGATATCCATGATTTCACGTGGTATTAGTCTCCGAGGTAAATTAAAATAATTCTAGCTGGCTTTTCACTAACTC…
GN-M328	Aradu.A02	1993223	1993223	A	G	+	SNP	1	CAACGCTTCAAATGTGCAGGAAGGTGGAAGTAACTAATTAACAATGCTGGAATAATTTTACTATTTTTCACAGAAAATTCCCAAATATCACTAATTAGTACATCTTCCCATTCCTTAACATTGTGCTTCGTCTGCAACATACGTCCAAGTGTTTCCACAGCTAATGGTAATCCCTTACACTTCTTGACAATCTTTCTTCC[A/G]ATTTCTTCTAGTATTGAACTCCCATTTGATTCTGGAAAACAAGCATTGTTTGCGAACACTGACCAACAACAATCTTCAGACAACTCACTAAGAACATAAGGGGGACAAGTTTGGACTACAGAGGCAACCTCTTTGACACGAGTTGTTACAAGAATTGTACTTCCCTTGGCCCCATATTGGAAAGGGGTCTTAAA…
GN-M329	Aradu.A02	2003662	2003662	T	C	+	SNP	1	AGCTAATGGTAACCCCTTACACTTCTTGACAATCTTTCTGCCGATTTCTTCTAGTGGCAAACTCCCATTTGATTCGGGAAAACAAGCATTGTTTGCAAACACTAACCAGCAACCGTCTTCAGACAACTCATTGAGAATGTAAGGGGGACAAGTTTGGATTAAGGAAGCAACTTCTTTGGCACGAGTTGTTACAAGAATTA[T/C]ACTTCCATTAGCCCCATATTGAAATGGAGTTATAAATTTCTTCCAAACATCACCATCATTACTCCAAACATCATCCAAAACAATAAAGAATTTCTTTCCCAACAATGTTTTCTTCAATTCATGTTGAAGGCAGTTAAAATCATCAGTATTACAACCATCTTGGCCTATAATATTCTTTGTAACCTCAGCAATAT…
GN-M330	Aradu.A02	2049881	2049881	A	C	+	SNP	1	GTGATTGTGTTGCTGAATTCAAAGAAAAGTGAGAGCAGAAGATCAAAGAGTGGTTCTAGAAGCAATTCATTTGAGTACAATGCTATAAACTGCAGAGCACACAGTGCATCATTGGTTGATTATGGAGGAGTTGGAGATGGAAAAACATCAAACACAAAGGCATTTGAAAATGCAATCAGAAAGCTGAGTGAGTATGAATC[A/C]AAAGGTGGTGCTCAGCTCTATGTTCCTGCTGGAAAATGGCTCACTGGAAGCTTCAATCTCATTAGTCACTTCACTTTGTATTTGCATCAAGATGCTGTTCTTCTTGCTTCTCAGGTACCTTTTTTTTGTTTTACTTTTATTTTTGCACGAGGAATGTTAGGGACAGTAATTTTTGTGATTTGTAGCTATTAATG…
GN-M331	Aradu.A02	2057145	2057145	C	T	+	SNP	1	ATTTTCAACTTTCATTCGGGCAGATTCGCAGAAAAGGAAATTCGAAGCCACAAAAAAATGGATGATATTAGCTATGATTACATCACTTTGATGGCACCAACCATATAACAAGATTATCTAAGAGAAAAATCAAACTGAAAATCAAAAACAGATTTTAGAGTAACAATCATCTCATTTTAACAACCCACATAATGATCTAG[C/T]TCAGGATTCTCAGTCAAAAATCAAAACCTGACACATTCATGGCCACAAAAACGATCATCATCACACCAAAATAACCAAATTTATTGTCTTCCTTTTTTAAAAATTCAAATCTCTAAATCAACAAACAGATATTCTCATTCATGAATTTCATGCCTAACATCAACTTCACTAAACACTAAAATGACAAGAAATCC…
GN-M332	Aradu.A02	2072499	2072499	C	T	+	SNP	1	GGTGCAAGAATCTGAAATCAGTTTCATTGTCAGAGCCATCACATGCTGCTCTTCAACGTCTCACCATCTTTAAATGCCCCAATTTTGTGTCATTCACAGGAAATGGACTGGCTGCACCTAACTTGACTCATCTTGAGGTCAGCTTCTGCACCAAGTTGAAGGCATTGCCACATGATATGAATACTCTTCTCCCAAGTTTA[C/T]AGTCTCTCGAGATAGAGGGCTGCCAGGAAATTTGTAGGTTGCCAGAGGTTGGTTTCCCGCCTAACCTGAAACAGCTTATTATTGGGAAACAATGGAGGGGTCTATCGTCGATGGGCAACTTGGACACCCTCACTCATCTTATCATTGAAGGTTATGGCAGTGAGAATGTGAAGTCATTTCCTGAGGCCGGTTTG…
GN-M333	Aradu.A02	2079323	2079323	A	G	+	SNP	1	GCAACTCAGAAGAACTTGGTGAAGAGAAGGAGATAAGGATTCAAACCCGGCATTTGTGTGTAAACTTACGTCATTGTAGCTCAAAACTTCTTAATTTGATTTCTAAAGTAGAATCTTTGAGAACATTATTATTGTTTGGCGATTTCATATCTCCCAACTGCAACATTGAAGCGGCAACTTGTGACATATTATCAAAGTGT[A/G]AATACTTGAGAGCTTTATCCTTTAGTAAACTTAATGTGGTGCATGATTCAATAGGAGAATTGATCCATCTGCGCTACTTGGATCTCTCTTGCACTAATATTAAGACATTGCCCGAGTCTTTGTGCAAGTTGTCTAATTTGCAAACATTGAAGTTGAATCATTGTTCTAAGCTAACTACACTGCCTAGTGGTTTG…
GN-M334	Aradu.A02	2118588	2118588	A	G	+	SNP	1	TGTCAGAGCCACCACATGCTTCTCTTCAACATCTCTCCATCTGTGAATGTCCCGAATTTGTGTCATTTCCAGCACAAGGACTGGCTGCACCCGACTTGACTGATCTCGAAGTTTTCAGGTGCTCAAAGTTGGTGGCATTGCCACGTGGCATGAATACTCTCCTCCCCAATTTACAGTTTCTCAACATACAAGATTGCCCA[A/G]AGATTTCCAGGTTTCCAGAGTGTGGTTTGCCGCCTAACTTGAAACAGCTTACTGTCGGGAGACAATGGAGGGATCTATTGCCGACGGGCAACTTGGATGCCCTCACTCATCTCACCATTATTGATGATTATGGGTGTCAAAGCATGATAAAGTCATTCCCAGAGGTGGGTTCGCTGCCTCACCTTCCCTCCCTT…
GN-M335	Aradu.A02	2121301	2121301	G	A	+	SNP	1	GAAAGTGAAACTGATTATTAAAAAGCTATGAGAAATTGTAAAGAAAGTGAAACTTATTATTAACTATTTAGTTGCATAGTTGATACTGCTAACTTGTAAGAGAAAGACATACACAAGACCAGATATCTTCAGTAGATAGCAACAGTAAGTAATTAAAAACAGAAAAAAGTAATGAATCTAACTCCAAAATATATAATATT[G/A]CAGAACTCTTGACAAGTGACAACATAATCAATTTAGTTGTGTGGGGAAAAAAGCTGAATAGAAAATTGATTATTTTCTTCATCAGTTTTGCACTATCATATTGTCTCATGTCTTGTATTTTTATAATGCTGCCTTTCTTTGGAAAGTTCACTCAGTTTAATGTTTTTAAGAAGATAATAGTTAAATCCAACAAT…
GN-M336	Aradu.A02	2401531	2401531	A	G	+	SNP	1	ATACTACATTGTAGAAAGGAGAGCTTTCAAAGTATAACACACAAAACCTGAAAACCACTCAACAGACTGTACATCATAGCCTCCAGAAGTTGACAAAGACACTCAAATTGTCCAAGGCATTCCAAGGATATACATACAAGCCTAACAAGGATTCTTCCTTACCTAAGGTCCTAACCATATATGCCTAAATAACTATATAT[A/G]CGGTATTATATACACATGTTTGCATCTGCATCCTACATTTTTCTTCTTCTAGCAAAACCTTCTGTCGCTTTCCACCTTCTCACATGTCTGATTTTGTATGCATCAGAAAATGTTCCATCTGCCAACACCTTAAGCAGTTAGAACAGCACTCTCAGATTTGAGCAACTTGCTGCAAGGATTGACAAACTTTGCCT…
GN-M337	Aradu.A02	2445634	2445634	T	C	+	SNP	1	TTCAGTAAAATTATAGAGACCGATGACAGAACAATAAAATTATTATTTGTGAATTAATTATCAATTATTATCCTTTTTTTTTTCCTTACACTTGTGAACTGTGGTAATCCATGATAGTCTTGAAAGTTGGCAATATCTCTGAATTGATGAAGTCCTTCAGGAGTGCAAATGGAAGCCTTGGGATTCTTCTTTAACCACTC[T/C]TCAATGAGATCAAAGCATAGCTAAACAAAAAAAAGGAACATATATAAAATAAATAATGTTTTAATTTTACAATATATATATATATATATATATGACCATAAAACAAAAAAAAATAATTATCAAATATATATCTGTAATAATTCACATTATCTTGTGAAACAATGATTAATATAAATACATGCAATATAATTAAG…
GN-M338	Aradu.A02	2458368	2458368	T	C	+	SNP	1	TTATACTAATGGCTAATTTTAGTATATATATATTGTATTTTTGTTGATTGTTTATTGGTGCAATTACCCAGTAAAAAACTAAATATTTGTTGATAATAAATTTGTAAGACCAAAAGATTTGCAAATAGCTACTACATTAATTTCATGATCATAGCCAAGATGCCATACAATCATAGAACAGACCAAATAATATTTAATGG[T/C]CAAACAATTTCGTTTTTAGTGGAAAGATACATATAATTTAATGAAAAATAAATAAAAGGTTATAACCAAGTTGTTGATTAGGCATATATAGTTCTATACCCTAACTATATGGAACCTTGGTAAACGCCTAATGCAGTGTACACAACACATGCATTTCTTGTCACTCTTGAGTAGTCCTCTAACCGTGTGTGTGA…
GN-M339	Aradu.A02	2462717	2462717	G	T	+	SNP	1	GTGGATAGTTAGTTTACTAAAATAAAATCAAGAGTGCATATAGTGGTTTACCTCTGACTTCATACGAAGCTCAGTTTGCATGGATGCTTTTTGACTCAAGGCCTCATTTTTTAATGCTATTTCAATCTTTGCTTTCTCCTTGCAAGCACCAAGCTGAAAGTAAAGTCATGTATAATGATCACTAATCTCTCATTTGTGCA[G/T]CTATGAATTCAACTAATATTTAACAATCTTCTTGCTGCTCAGTTCAAGTTCAAACTCATAAACTGACAAATGTTCAATGGATTTTCCATCCCAAACATAGCAGCAACCAAACAAGCAATTAACCAATCACCAGTGCAAAGTTTCAGTACAATTCTGAACAACAATCAAAAAGAAATCTCAAGATCAAGCATCTT…
GN-M340	Aradu.A02	2531723	2531723	C	T	+	SNP	1	TCTCATACATATTTTGTTGGAAATGCTCCAATGGGTCATATGGTTGTTCAGCCTACAGAAGACACATCTAAATCCACCCCTTTTAAGGTATACTTTTAGAAGCTTGACATGTTTCAATACGTCGGCATACGAGGGCATTTTCTTGAAACTTCTGAATCTAGCTTCTGGAGTGCTTATATCTGTTCTCTCCATGTGGATAT[C/T]GATTATACTTGCTCATTATTTTTTAACTGAAATCTTTTTTCAGAGATTCTTTTTCAAGTCACAAGTAATTGCGAAAAACAAGTTCAACATCGGAAAATGCGAGGATTTTGTTTGGGTGACAAAGGATGAATTGTTGGAGTACTTTCCAGAACAAGCCGAGTATTTAAACAAGATGATCCTTAGCTAATTACAGC…
GN-M341	Aradu.A02	2549667	2549667	G	A	+	SNP	1	GATTTTATCATTCACAGTTTTTAAGGCCAAAGATCCCATAGTTACAACTAATAATATCACACTCACAAACCTAGACTTTAGTGTAAATTTAAATCCAATGACTCCTAGTGTTAAGGTTAACATGTCTCTTTTAATAGATATGTCTATTAAGAATCCTAATTCTGCATCCTTCAAATTTCGTAATGCAACCACGGCCATAA[G/A]CTACCGTGGAGTGGCCGTGGCCGAGGTGAAGAATCCGCCGGGAATTGCCAAGGCTAGGCGGACATTTAGGATGAATGTCACGGCAGATGTATTGGCGGACCGGCTCGCGACTAGGCCGGAATTGTTTTCGGATGTTATGTCCGGGCACATAACCTTAAACACCTACACAGAAATTTCAGGGCATGTTAAGGTTT…
GN-M342	Aradu.A02	2572024	2572024	C	T	+	SNP	1	TGTTAAAGTTTGTTTCAAGCTTCAATATTTAGTTTTTAAGTTTTGTTACAGGCATGTATGGATCTTGCTGGCTATGTTTTCTGGGCTTGTTTTTAGTCCTTGAATCAGTAATTCTTATTGTGAGCTAAAAACCTCACCTCTTGTTCTTATCGCTGACTTCGTGGTGCTTGCTGGTAAATAGAATTGCCGGTTCATGATTA[C/T]TGAAAAGTTTTGTTCTTTACAAAAACAAAACTCAGGCTCTTTAGTTTTGCATACTTTTATTTGTTGCCAACTACTTTTTATATTATTGGTGTACTTTGACTCGTGATTTTTTGTGTGTTTACGATTACTTATTTTTAATTGTTATCAGCTAGTATTATGCTTTGATTTGGAACGAGGTTCTAAATTTACTAGAT…
GN-M343	Aradu.A02	2574020	2574020	A	G	+	SNP	1	TACCCCAATATCACACATTATGAGAAGGATCAAATATAACTACAAATTGCGGAAAGTGATGATACAATAACACAAGCAATAGTGGTACTTTTACAGACATCAACTAACATAAGTCAAAACAGAGCGAGGGTTTTGTGCAGAGAACGAAGGAAAAATCCTTCCCTTCCCTTCTGCATATTTCACCTAAAGCAATAATAATT[A/G]TACCTCTTTGCTGTGATTTCTCTGGAAATAAGTTACGAGTAATTTTATAACAATGCGCCTGCAACGAACAGCATAATTTGGATTAGTATAATAATTTGCAATCTCAACAAAAATAATTGAAACAAAGTCTCTCAAGTCTAGAATTCAATCAAAATTCATATTTACAGGACTTCGTTAATTAACTTTGATGAAAT…
GN-M344	Aradu.A02	2599790	2599790	T	C	+	SNP	1	GCCTGTATGTTTGATTTTGAGATAATAACTGTAACAATCAAATCCTTCTTCAAATGTTACGTTACAATATTGAAAACAATAGACCCAAATTAAAAAAAATAATAATTAAAAAAAATAAGGCAACCAATTTAAACTCATGAAAATATAGAAAGCACCGAATTTGCCACTCTCCTACTATGCCCAACAATATTATGCAAAGA[T/C]TGATGAAAATTTTCCCAAAAAAAAAGTACCTGTAGATGTCAAAGCTGAGTTCCTTGTAGAACAAATCAGGGAATTCTTCCCTCAAGGTTCGGATTGCGTATCCCAAATTCACATAGTAATTCTGCTTCTCTTCGTCCTCTTTGCTCAGTCTCGAACTTTTCTTAACATTCTGATCCAAACCCACATTCAAAACG…
GN-M345	Aradu.A02	2619134	2619134	A	C	+	SNP	1	GGTTAGTTCACCTAACTTTCACTCGGTGAAGAAAGTGTGTATGAATGTGTATCTATTGATTTTAGTTTGGAGTAAGAAAGGTCTATTTTTAGGTTAATTTTGAGCTAATTCAGCGGAAGCAAGTTGTTACTGGTTAGCTTAGCATGTGGTTTTGTACAAAGTTATAACTGTTTAAGTTGAAATGAGGTTATTATTAGTTA[A/C]ACTTTAATACTTTTAGATGTTAATAACTTTGATTTCCTTTGAAGGTATTTGGAGAACTATTGGTGGATTCACAGCAATTGCTTATGGTAACAATTGGAGCTGCTTTGGTGGAGATTGGTTATGAAATTCAGGTACATTTTATTATTCATTCTCTTTCCGGACTTCAACTGAAAAAGAAATCTTGAATTTAGACA…
GN-M346	Aradu.A02	2652642	2652642	A	G	+	SNP	1	ATAATAGTTAAATGCCACTAACATATACATTAAAACTTTGATAATAAAAATAAAATTACAAATATTCAAAGTATATACTCTTTTTAATATTACTGTATCTCATAATCTGTCAAACAAAATGCCCAAAGTATTTCTAAACACGGTTCAACATTGGCACGACATCCAATCACTAGTTATTCATTCCAACACAACATCCAATT[A/G]GTAGGTATAAATTTTAATATATCGTGATTAATAAAATTTATTTATAATTTTATATATTATTTTTTTATGTTTTCATTCTTTAAGTTAATATCTGAGAAAGATGTTAATTTCACAAAAAATTTGTTGCCGTAAACTAATTCTTAAAAATATAACATATTTTAATTTATATTATATAATATAATTAATTTAGTTTA…
GN-M347	Aradu.A02	2657448	2657448	T	C	+	SNP	1	TCTATTTTTGCGGACAATTCATCCTTTCCTGAATCAAATGGGAGTTCAGAACTTGAAGAAATAGGTAGAAAGATTGTCAAGAAGTGTGATGGCTTGCCCTTAGCTGCAGAAACACTTGGACGCTTGTTGCGCTCAAAGCATGATGTAGAAGAATGGAATAAAGTACTATCGAGTGACATTTGGGAATTTCCTGTGACAGA[T/C]AGTAAGATTCTTCCAGCATTGTTAATAAGTTACTATCATCTGCCTGCCTATTTAAAACGGTGCTTTGTTTATTGTTCATTGTATCCCAAAGACCATAAATTTGATAAAGATGAATTAATCTTGCTATGGATGGCTGAAGATCCTTTGCGAGCACCAAAGAGGAGAGAAACTTTGGAAGAAGTTGGTCGTGAATG…
GN-M348	Aradu.A02	2658438	2658438	T	C	+	SNP	1	TTGCACATTTTAAGCAACTACATGGTAGGCAAGAATGAAGATAGTGGAATCCAAGAGTTAGGAGGGCTTCCAAATCTTCATGGATCATTTGGGATTCAGAAACTGGAGAATGTTATTTATGTCAATCAGGCAAGGAATGCAAAGATAAGAGATAAGAAGCACATTGACGAATTATGGTTGGAATGGTCTTCAAGTGATGA[T/C]ATGGTTTCTGACACACAAACTGAAAGAGATATACTGGATAACTTGCAACCGCACAATGGCTTGAAAGAGTTGACAATATGGGGATACAGGGGTACAACATTTCCAAATTGGGTGGGGAATTGTTCATACCAAAATATGACTAGTGTATCTCTAGAGTCTTGCAACAATTGCTACTTGCTGCCTTCACTTGGACA…
GN-M349	Aradu.A02	2659687	2659687	C	T	+	SNP	1	CTCTTGACATTCGAGCTTGCCCGAACATTTGTAGGTTGCCAGAGGGTGACTTGCTGCCTAAGTTAAGGTCACTTACTGTGGGAGGTTGCGAGCAACAGTTGAGGGGTCTATCATGGATGAGAAACTTGGACACCCTCACTCATCTTACCATTGATGGCTCTAACTGTGAAAGCATCAAGTCATTCCAAGAGATGGGTTCG[C/T]TGCCTCAACTTAACACACTGTGTCTCTTTCACTTTCCAAATCTGGAAACGTTGGAGTGCAATGAGCTTCTCTGCCTCACTTCCCTCCAACAATTACATATTTCATTCTGTGACAAGTTGGAGAATATGGCAGGAGAAAAGCTGCCATGTTCTCTGTTACTACTTCAAATTAAAGAGTGTCGTTTGCTAGGAGAA…
GN-M350	Aradu.A02	2662773	2662773	T	C	+	SNP	1	TAACAAAATGACTAAAAAATATGTTCTATTCGACAAAATGATTCAAGTGCTTATTTGCTAATGGAGTCACTAACATAGCATATTAGTTGTTGACTAGGAATATCATTTCTCTAGTGTAAAAAAGAAAAAATATTATTTATACATGTGAATAATGAATAGGTATTTCACACTCTTCTATCACATTTAAATTTAATAATCAT[T/C]TCAATTATTTGCCTATTTAAATGTTTCAACTATTCAACTATTTATTAAAATATTAGCTGGGTTGTTAAAAATGTCTGAAACCTTCCTCAAGTTGCAATTTTAATATGTTGCATCTCTTGGAATTAAAAACACAGAAGAGTAACCTTGAAGGCATCTACCACTTGAAGTCAATGTCTATGCTATATTGCCAAATG…
GN-M351	Aradu.A02	2676245	2676245	T	C	+	SNP	1	ATGTTGTTTCAATTCTCTTTCGGCACCAAATGGCCATTCTAAACATTTAACATCTCTGCAGTTTGCAGGGATAAATGGTGTTATATATTACACTGCTCAAATTCTTGAAGAGGCAATTCTTCTTAAAGATATTGGCATTAGCTCCAAATCTACATCATTCCTAATCAATTATGTCAAAACCTTGTTGATGCTTCTTAGTA[T/C]AGCTTTAGCTCATAGATATCTTTGGAAGAAGGTACGTTTTTTCTTCCTTTTTTTTTTCTTTTTTGGTTTGCTTATATTAATCCTTCCCATGGAAACAAAGAAACACTTTAACATTTTGTATTTATTGAAGCAAATGGTAACCTTCCCATGTTTCCAGTATGTGATTGGACATAGACAAAGCAGTTAACAGAATT…
GN-M352	Aradu.A02	2682040	2682040	C	A	+	SNP	1	TGCTGAAGCTCTGGTCGCCGATGCGGAGCAGAAACAGTTCGGAAACGAATTTGTGAGGAAATGGCTTGATAGTCTCAGGGATGCTCTCTACACTGCTGATGACTTGCTGGAACGTGTCTTAATCAGAGCTGAAATTCGCAACAAGGCACGCATTCGCCTTCCTCGCTTCTTCCGTAATTTGTATGATTGGAAGATGGAGA[C/A]TAAGATAGAGGATGTGGTAAAAAGAATAGAAGATCTTGAGAAACATAAAGATACCCTTGGTCTCAAAGAGATTCCAACGGGAAGCTCCTCATGGAGACCTCCATCCACTTCTCTTGTCAAGGGGAAAGTGTTTGGCAGGGATGCTGACCAGCAGGCACTAATCAGGATGCTCAATGACAAAAATGATCGCAACT…
GN-M353	Aradu.A02	2684310	2684310	G	A	+	SNP	1	TTTACAAGAATGAAGGCCATCAACATTCTTCGCCTATTGCACCGTTTCCCTCATTGGAGACATTGGAATTTGATGACATGTCATGTTGGGAGGAGTGGCAATTACCTGACTCAGAAGCCTTTCCTCAGCTTAAGAGTCTTCAAATAAGAGATTGCCCAATGTTAAAGGGAGATATGCTTAGTCAGGTATTAGTGAGAATC[G/A]TTTCTTCCTCATTGGATGTTTCCAGAGTGCACGAACTGAAAATAAAAGAAGATGCTGAAAGATGGGATAAAAAGATGAGACTTGATGGGGATAGGTTATCAATTAGTGGATTTGAATGTGTGGTGGAGTGTGCATTTAAGGCAAGGATCATCCACCATCTAACTTCCCTCCAAGAAATACAAATCTCATACTGT…
GN-M354	Aradu.A02	2780784	2780784	C	T	+	SNP	1	GGTAAGAAGAGTGCAGTGATCCTAGCATCAGAAGCTGCAAAGATGGATCATGTCAATAGAGCTAAAGGTTAATTTCGTGTTTTGCTCTGTTTCCATCTTTCAATTATGTATCCATATTAATTCTTAAGAAGGATTTGGCATCACCACTGAGCATCACAGGCAAAAACTCTTCATACTTATAATGTGTCATATGTATGTTC[C/T]CTTTGTGATAAAAATGTTGTTTCGTGCGAGAAGGGAGGGGGATGATGAAATGTAGGCTGATGGTCCAAAGTATTACTAGTATTCTTTTATATCAAGCCACCACTTACATTGTGTTCCAATTGGCATGCAATCACTACTCTATTTCCTTTATGTATCCTTTACTTTTTTTTTGAAGAAACTAAATTGTTGCTTCC…
GN-M355	Aradu.A02	2842762	2842762	T	C	+	SNP	1	ACAAATTGTTAGTCGACTAATAAGATGAATTACTACTATAAAGATTTTATTGAAATTATTAAATTCAAAATATGGTAAAGTACAATATATAATATATAATTATATATTGAAGAAATATTTACCTGGAGGATTCCAAGGACAAGAATGATGATAGCTATATTTTTGTGATTATTGACATTGGCATCAACTTTCTTAGACAA[T/C]GCATAACCAATTAAAATTCCAGCTGTTCCGGCAACAAAGCTAATTGTTTGAATTGAAGCATGCAAATAAAACCAAATTGGATCCCATTTCTTGAAATGCCTTGCAATTATGTAACCCATTATCATTAGAATGCTCCATGATGTCATGTTGATTACTCCATGGCTTCTTCGGAGTTTTAAGTAAGAAACTTCACT…
GN-M356	Aradu.A02	2907720	2907720	T	G	+	SNP	1	TTCTTGCTGGTAGCTGATCGGCCTCTGGGCTATTACGATGCAGAGATCACTTGTTACACGGCAACACAAACATCATTAGAGTCCCGCATACTCGTACCAGATATTCAGGCCAACAAAATAATGGTACCGTACAAAGATGATTGGAGGGCTGAGTCTCCCGTGATCACCAGGCATCTTCCTGATATGGAGCCAAAACAACC[T/G]CACCTTTACATTCTCTTTCTGTCCATTGGAGAATACCTTGAAAGAATGCATACAGGTTATGGATTTGGTTTGAGGAGTTGGTCTGGCCGTTCATTGAGAATAGTGCAGGCTGGGTGTCGTCTGGTGTGCAAGGAAGATGTTCAAGATATTTATGGAAATCATTCCCATACTTCCTCTGTAGGGCCTAAGGAAAA…
GN-M357	Aradu.A02	2931093	2931093	T	C	+	SNP	1	GGTAGTGGTCAATTTTTTTTTTTTTTTTTTGGAGAATTAAAATACCGAAACCATCTTGCAATGCTAGATAGACAGGCACAAACCTTTCAATTGCAACACTAGTAATTCGACATACAACTTGAGGCGAATGTGACTGAAAATGTGAACAAATTCCCCAACATCTTCCCTCAAAACAATATTGCAAGTCCTTTTGCTTTTGG[T/C]GTCAATTTTGAGAACATTTTTCAAGAAGGAATTCGTTGCCTCTCTTCTAGCCAATGAAGCAGTTTCGCCATCCAAAGAGGCAGATGGAAACTCCCAGAGACCGGCAAGCAATCCTTCATCAGGCCTTTTTACAAGAATAAATTTGCTTGTCGACTGTTTTTCGTCTGAGATTGTATCAGCTCCAAGTAACTCAA…
GN-M358	Aradu.A02	2935520	2935520	C	T	+	SNP	1	CTATGAAATCAGAGTTGCATGCCATGCAGAGTCCACATATTTGACAAAGAAATATAGCTAGCTAATAGAAGATATTAGCTCCAACAATGTTTACCATAGGACAGTTTGAAGAATAGCTTACCTTAATCTGCTTTGTTTCTTGAAATCCAAGCTCCTCATCTATTCTTGCGCCTTTTAGTTTTCTGGTAGCAAAGGACATC[C/T]TTCAATAACTGGTTTCAGATTTTCCTTCTTCTTTATGTAGTCAGGAAGTGATCCTAACTTTTTACAGTTTACAACTGACAAAGAAGACAGTTGAGGCATAATCTTCTTGTCTCCACCATTAACATTGATTCCAGTCCACCCTTTCCACTCATCCAACTTTTTGAAGTGAAGCTTTCTCAATCTGGGAAATGCAA…
GN-M359	Aradu.A02	2938187	2938187	G	A	+	SNP	1	GCGTTGGAGGAGTCGGAGGCCTACAAAGTGTGACTTCTTCGGCGGTTGCAGTAGCTCAAATTCTTCTGAAACACCAATTAACTCATAGCATAGATCTTTAATGCCTTGAAACCATGACTTCACTCGTCGAACCTTCAGGTTTTTCTCTGCGTCTTCAATGACACCCTGGACAGCAACGGATATCTTTGATGCCCTCGACC[G/A]CATTTTTCTCTTAACCACCTTATGAGAATTCGCGTTCTTCAAAACCTTTACTCCCGCCATGATCACTGTATCGCCATTATTGCCCATTGTACATCACTTTTTTTGCGGATTATTTGAGTGTTTGAGCCCCTGTAATGTATGTATCTGTTTTCTGTTAGTTGGTTGGTTTGGTTTAGAGTTTAGACTTAAGCTTA…
GN-M360	Aradu.A02	3022973	3022973	T	C	+	SNP	1	GAACACTTGTCAGGTCATGCTTTTCATATGTATCATTTGACATCACCAGACGACACGTAAGAAACAAACGTCACACACCATTCTCCTCGTTCTCTTTCACATGTTTTGACCATCTTCTTTTTACCGGCTAATACGCTTATCACTTGCTGCAGAGTTACATTCGAGTTCCAACATAACGTTTGTGGTAGATCAATATATGC[T/C]GAGGGTACCGTTGATGCTGTACTATTTCTTGCTAAAAAGGTGCTCAAACTTGCCTTAATGTAAATTGCATTTTACACCTATATGTGATTAAAGTAGTATTCATTTCTTCAAAGATGCATTTACTACTAGATTGATTGTCCAGAAACCACCCAAAATCATGTCTTGTTTAGCTTTTGGTGTCAAAATAGATTCAT…
GN-M361	Aradu.A02	3096847	3096847	T	G	+	SNP	1	TTGTGATTTTGTTCGAAGTCGCATTTTCTTTATCCTTTTTTATTTTTTTGTGGTCATTAGGAACTTCCATTTCATTTCGCATAAAGAATCAGATTCTACATCGTTCACCACAGACTTCCGAATTTGAGATCCTTAATCCTTAGTTTGAGCTATTATTAGAGTAGGACTCAAGAATAGCATAAAAAAAAGGCATGGTTAAT[T/G]TACACAATATCCTTGTCGCCAAGTATAATATATAATATAATATTCACACTATTCTCGAGTCTAAGGCATAGATAGTCATAGTCCTAACTTTGCAAGAATGACTAGTTTCTAACTCTGAACATAGATAGTTAGATACACTAATCATCATTCAAGTAACTAATCAAAAGTTCCAATTAATACTTTGATCTCATGCA…
GN-M362	Aradu.A02	3218676	3218676	T	G	+	SNP	1	GGCAAGTATATACATGCTCCCCAACCTATAATTGTCAAAAAGGTTGCACAATGAATAACATTATAGATGTATTTATAAATTCATGTAATAAACTTGAATGCATTAAAAATGATACTTTTTTTGGAAACTTCTTTGTGCTTAGCTAAAGAGAAATCCAGAGCTCGTTAAAAGATCACGGATATACATCTTTTAGTTTAAAT[T/G]TACAAGCTCCACTGAATTGCAGTTTTGGCATTGTAAGAGCTTTGGCAGCAGTTATAGTACATTTAGTTTAGCATATACATCAAAAAAAGGGAAAGGTAGAGACACCATCTTTCCCTGAACTACACATAACTAATTCCTTCTCAAATCAAGCCATCATAAATTCATAATCACTTTATCTTTCTCCCAACAAAAAT…
GN-M363	Aradu.A02	3303081	3303081	A	C	+	SNP	1	CCTCGCCGCAGGGTGAATGTCCACGGCAAAGACATCAGCTATCCGAGACTGGAGTGCTAGGGCCAATGGCCGCCGTGACTGCTGCCACAGTCGGTGTGCCACACGGTGAGCCTGCAACGACAGACAAACACACAGACGAATGAAAAACAAACAAATAAATAAATAAATTTATAAACAGAAGCTGCAAATTGAGAAGGTAA[A/C]AAATGTGTCACAAGCAGAAAACTGGAATATAAATATATACACCAAATTTGAACAATTGGTGATAAAAATGGAAAGTTCTGAAAGTAAAGCAGAAATGAAGAATAAATTCACAATTTGAGAAACAGAAATAGAAGTTGCAAACAATTAAGCAAAAACTTTAACTGAACTACAAATTCACACAACTTGAGAATTCA…
GN-M364	Aradu.A02	3311274	3311274	A	G	+	SNP	1	CAGCCTGTGTACAAATATAAATTATGAAGAATTTCAAGTGCGCGCACCACAGTAATAAAAACCCCTGAAGGTACCAAAAGGTTAAAGAAGGAACATACCACAGTAATAAGAGTCTCTAACGCCTCAAGAGCGGCTATCCTAAGAGAAATTGGAATCGATGGATTGTTCTTGAGAACTTCTGCTCCCAAACCACCATCATC[A/G]TTCTCCTGAAGAGGACCACTTGCATTCTTATGCTTCCTCTTTCTACGACTTGGTGCTGGCAGTGGTCCAGCCGAGGCATTTGAATTAGAACCATTGGATGCTTCACCACTTTTATTATCTATGGTTTCTAGATCGGAAAATGCATTGTTAACAACTTCTTGTGCAAGGTACATAGCCATTCCTGTACAAGATGG…
GN-M365	Aradu.A02	3386787	3386787	A	G	+	SNP	1	TGAAACCACTTCTCCCAAAAGCTTAAGCTGATAGGAGAATGCACATGAATAATTATATCTCTAACAAAGTTTTAAACTTAGAATTGTTAAAGAAATATAACAAAACACAACTTTTTAACCTTCACAGGGATACTAATCTCGGTATCAAAATAAGCTATTGTAAACACAATACGATGCACTTGTTCGGTATAAAATCAATA[A/G]CAAAAGAAAGCATGCCTCGCCGATATTCCAGAGTTTGACAGAGCAGTCATCACTTCCACTAGCAAACATTTTTGGATCTGACAGAGAAAAATGAACAGACCAAGCTCTCTTTTGGTGCTCCATGTATTGAGACAATGGCTGACCAGTGCCTGCATCCCACATCTGAGTTCATGCATACATGAAAATACTATTAT…
GN-M366	Aradu.A02	3396148	3396148	C	T	+	SNP	1	TCCTGAGTAAAAACTGCAGCAGCTCCTTGGATACCCTCTGTTTCTGACTCTGCTAGAGCATTCAGATGAGAGCTTAAGTCCCAAACCTACAAATCAACTAGTTAACTATCAGATTGTATACTAGACCAAAGAAGGTACGAGGCATAGTAAGAACAAAGTGGAAGTTAACGTTTATGATTGTATAAGATAATCTAGAATAG[C/T]ATAGATGCATGTTTCATGTTAGTTGCGGCAAATAATTGAGTAATTAGGACCAATCAACCACATTTTCCTGGAGCTACAATTTATCATATCTAATCATGCTATTACTAGCTTTGAAATTTGTTAGAAATGTTGTATCCCGAACTGTTGTAAAACCAATTATAAAGGTGTGTAGTCCTATTTAGTTCCTATAATAA…
GN-M367	Aradu.A02	3398494	3398494	G	A	+	SNP	1	GTTGGTGTACCAATCCAATAGACGGCGGCGACACGCTGTGTTGTGGCGGCGGAGGAACACGCTTTATGGAATGGAGTTATGAGGCTGAGCTCAATAGATGGGCGAGAGAAGTTGAATGAGTAAGCTTGAAGCTTGAGTAGTGTCCAGTCACCGGAGGAGAGTGGCCGCCGTGAAGGTTGGGTGGAAGGGAGCTAGGGAAT[G/A]AGTGGTACAACTACTGAGTCAGACTGGCAGTGAATGCGGTGCCCCAATTCCCTAAAACCCCTAACTTGCTTGCTTACTTTCTCTCAACCGGGCTCAGCCCGGCCCATCCGGATAAAACCTGACCTTAATCAGATTGATTATTAGACCACTAGAATTGTTTAAAGTTACCAAGCTAGTAATTTTTTTTTTTACAA…
GN-M368	Aradu.A02	3649359	3649359	A	G	+	SNP	1	CATCACTCAAATTGAGTTACAATCACTTGCCACCACAAGAGAAGCAATGTTTTTCATACTGCTCTTGTTTTCCAAAGGATTACGACCTTCATGTTATTGAGTTGATTATGTTGTGGATGGCTCATGGACTCCTCCAACCTACACGTGAAGAGGAAGATGCAGAAGATATTGGAGAGAGATATATTAAAAAGCTTGTTTCA[A/G]CATCTTTACTTCAAATTGATGATGGAGATGATGCTTTTGGCCTCATCTATGATTTCCAAAATTCAATGACATTTAAAAGGCTCAAAATGCATGATCTTGTACATGATCTTGCACAATCAACAATGAAAGAATCGAGCAAGACAAGACCCATTGTGCAAGAGGGACAACAAGAAGCATCAATAGAATTGGCCTCT…
GN-M369	Aradu.A02	3838047	3838047	C	T	+	SNP	1	CAGAGCTGGAGTGTTGACATGTTGTTCAATTATACCCAAGTTTCTCCCTTCTTTTATTTTTTCATCCATTTTCTGTTTCATATCTTTGATTTTGTGGACCATCTTGATGCGAAATGCGAGTGGATTACTTGTGTATGAGAAGAATCGACGGACCTTTATGCTAATGCTTCCATATATTTTGACCACTTCATTACGTTTTG[C/T]TTCATACTCTATTTCGTCTAGTATGTCACCAGCATCATCAAATGCTTCTCTGAGTTGCTTCAACCACTCATCTATACTGTGGTTTTTTGCTTGCTTGTTCTCAGCATCTATGAGATATGCAACGATGGTTCTCAAAGAACTTTCAAACTTTTTTATTTCATCTTTAAGACCATATGCTAGAATAATCTCTTGGA…
GN-M370	Aradu.A02	3925994	3925994	A	G	+	SNP	1	AAACCAAATCCATAATCAGGACTCCTGTGCCTGCCATAATCAGGACTCCTGTGCCTGCCATAATCAGGACTCCTGTGCCTGCCATTATTATACCTGCGGTATCTGCCATAATCAGGACTCCTGTGCCTGCCATAATCAGGACTCCTGTGCCTGCCATAATCTGGGCTCCTCTGCCTGCCGTAATCGGGACTCCTACGCCT[A/G]TCTGGTCCATTATATCTATCATACACAGGGCTGTGTGGATGACCGTAGTCAGGACTTGGCCGCCTGCGATAGGCCGGACTCGGTGATCGGTCATAACCACCCCGTCTCGGACTGTCATACTTGTCACCCCTATCACCATCATCCCTCAGTGCATACTCCACAGACACCACCCTGTCCAGTATCTTACTGCAAAC…
GN-M371	Aradu.A02	3935672	3935672	C	T	+	SNP	1	TCATTACAAAAGAAGAAGTAAGATTTGAAAAAGCATCAGAACCACATTCTAAATTCTCATTCACTCCCAACATAACAACACAACACATTCTTACATTCTTTTTCAAACACAATATTTATATTTATACTACTAACAAATATGTAAGTATTAGTCTTAGTCTTCAGTCTTCACAGTTGCATTTCTTGCAGAAAAGGTTTCCT[C/T]CTAACTGTTGGAAAATTCCAATTCATGGGCTTTAACTTTGCTTTCTTTCCAAGCTAACAGAATTTTCAACTTCGTCGCTTTCTTATATTAGTACAAATTTTGTTCCTTTCACATAAATTAGACAACCCTTTATGTTGTTTTGTATGAGTTTGTCTGTCAGTGGTTGAGGTATGTAGTAATTATTTTCCTTGTTG…
GN-M372	Aradu.A02	3968785	3968785	T	C	+	SNP	1	ACTTTGCACAATTTTTTTTTATGCTATTATTCTGTTGTATTCTGAATTTCATTTTGGTATGCTACTATGATTGTTTTTACTGAAAATGCAAAGAGTCAATTTGACGAGGATTTTGGAACAATTTATGGTCTATGTCATGGCACTATAGTGTTATTTAATCCACGTAACCAAACCCATCTTGTAGGAAAAGATTTAGTTGT[T/C]GATGCTGGTGTTGCAAGGAGATATACACTAATTTAACTTACAACAACATAATCTAAGGTTTAACAGCAAATTCCTGAAGTTAGGGACAATATTATCTATGCTTACAATTTTAGGGACTTAAACGGGTTCATTTGATGTACTAACATATTTTTCCAAATTTTGGGGTGTACCTTGTCTTATCTATCATTAGCCGA…
GN-M373	Aradu.A02	4044330	4044330	T	C	+	SNP	1	GGCTACTAATTCGTGAAGTAACAAACGGAGAGGAGGAAGAAGCTACTGTTTTGCAAAACCTAACCTTTGGTTTATTTAGCTGGGAATTTTATAATCTCCATGGCTGGCACTTGTTGGGAGTCACCGCTACTTCTTTTGTAAACGGCATTAACTACCTCACTCAGCTGTTATTTCTAAACTTGATTTTCCACCAGTATGCT[T/C]TGTTGGTCCCTCCTTCTAAACCGGAATTGCTTTTGTTTTTGGCTATGCTGATGACTGTGACTACTGTTCTTGGCTTCTTGTGCCAGGTTTTCTTAATTGATCGCATCAACCGTTTCTGTATCCTGTTTGCATGTTTCTGCATCAAGGCTGTGTTAATGGTACTTGTTCTACTAGAAACTCCATGGAAGAAGAAA…
GN-M374	Aradu.A02	4128853	4128853	T	C	+	SNP	1	TGCTTTGACAAAAATGATAAACTCCTGAAGATAGTTTTTTTGCTTCGATTCATAAAAAGTAGATAAAAGTGCCAAGACTTTTCAAAAAAAAAATAATACTATTTGGTTTGTGCATTAGCTGTGAAATCTGTTTTGGATCATTCTCTTTGACTAAAATATCATCAATATACACTAGAATGTAAATAGAAGAGGATGAAGAA[T/C]AATGCACAAACAAATATGGATTAGAATTGGTACTTTTAAAACCAAATCTTGCAAGAGTTGTAGACAATGTACTCTATTAGGCTCGAGGAGCTTGGCATAATCCATATATAGCCTTATATAGTTTACATACTTGGTTAGGATTATCATTTGTAAAATCTTAAGGTTGCCTTAGATAAACAATAATTTACCATTCA…
GN-M375	Aradu.A02	4405527	4405527	T	C	+	SNP	1	CACCCTCCAAATATGCTTATCAACAAAGACAACAACAAAATCATCATGTATGTCTTTTTAGTTATCATCCTTTGTTGCCTTTCCTTGTAGTAATCTCCGATATTCTTCATTCCTTTAGACTCCGGTTGAATACTGTCTCGAGACACGAATTTAGTACTTGTAATTGCTTCTGTCATCTGATAAATAAGAGGTGCAATCAA[T/C]CGATCAGAAATTAAATAAAACCTAACTGCTTCGTAAATTAGATTCCGAATTACAAAAAATAATAATCCTACCTATTTTATGCAAAATTGTGTGTCTTAATAAAGATATTTAGTATTTTTTGAAGAAAAGTTAGACCTCCCTCATGATGAATAAGGACACAAGAAAACTTGCCTGCAAAAGGTGCTATATATAAG…
GN-M376	Aradu.A02	4431848	4431848	A	G	+	SNP	1	GGTATCGAGGATTGAACAAAATTCTCAGCTAAAGGCCCCAATGTCGACAGATCATAAGCTTTCCGACAACGCAGAGTAACCTACATCATCCCAATCAAACACTTTAACAAATCAAGATTGACATCAATCAATTGCACTTAGAAAAAATCAACTGAAAAGTTGGATGATATACATACAAGATATTCAGCTAATGATGATCC[A/G]TCAGAATGGGAATGAAGACAATTCCATGTCAAGTCGGCAATCTGAGCAGCTATCATCTCGCGCAGCATCTGGACACAGTTTACTGACAAGTCAATGGTGGCAGATGACTTCTCAGCCTCGAGCTTCCACAGTATGAAGAACCAATATGAAGCGTCATATAATGCATCCATGGCAAGGCGATAGCCTTGGACGGT…
GN-M377	Aradu.A02	4524756	4524756	T	C	+	SNP	1	AATATCTAATTATCAGTAAATATATTAGCAACTATTTTTATTATTATTAAAAATAAAATAAATAGGCACTAAATAATTTTTTTAGAAGCGTAATATATGTTGTCCCATTAATAAAATAGATAAATTTTGTCCCATTAATATATGTGGTCGTAATATATATATTCAAAATAATTTCTAAAAAATCACGTCATGAGTCAATT[T/C]GATGCATGCTTTAAAGATTTATTGTCACATTTTAGTTTTAAAAAGATACAAATAAGAGCCAAGCTAATCTTTCTCTTAGTTTGATGTTGATTTGGCGCCATTAGTTATATGCTCATCGTCACAAAAAAAAAATCATATCATTATTTCCTTTAAAATTATCTCAATTTCTTCACTAGGGCATTCTTTCTAAAATA…
GN-M378	Aradu.A02	4840279	4840279	G	A	+	SNP	1	ACAAGCCCAATTAGTTTATTAACACAGAAACTTTATGCCACTGTATGAGGTTTACTTGCATCATTATTTTGTTTTAAGATATTTTGAAAATATCTACATGTCACAATATGCTAATAAAAGTCAACTTGTATGGTAAGAATTTTAAGAGAAATGATGGTGTATATCAGGCTTATGTTAATTCATTTTCTTAGGGACTTGGA[G/A]TTGACGCACAAAGAACTAGCACAGAACTACCAGATCCATTTAAAGTGGAAGTAGGTATGCATCCTGAAGATGTTCCAAAAGAGTATGATGAAGAGATTTTTGTTCATTAATATTTTAGTCATTACCATACGTGGTGCAAAAGACAAGAAAGATTGCTTCCAATGCAAACATAACCTTTACAACGTCAAAAGTAA…
GN-M379	Aradu.A02	4866199	4866199	G	A	+	SNP	1	TGTCGAGGTAAAAAATATAGCTTAGATTGTCTCTAATAAAAAAAATTTATAATTTAAAAAAAATAGAATATCTCAAATTTAGACGTGCTCTTTTATAATAGATACTAGATAGAGCTCTCGTAATTGAACAAGCCAAACCAACATATAAATCGATTGAAGTTGGTTTGGTCTTGTTCTATTGCGAGTGTATACTTAAATAT[G/A]ACCGTGTTAAATTCGCATTATTTATATAGATATATGCTTTATTTTGGGTATTATTTTGATTAGTCACCTTCCATGAAAGATCTTGAGCCATGCAATTCTTGATAATTTCTGTAAAAGCTCCAGTCCCATACACCGCAAGAGCCCTTTTAACGGTTTTGGCAATTGCATCTACATCCGAAGGATCCACAGCTTCA…
GN-M380	Aradu.A02	4879940	4879940	A	G	+	SNP	1	TGCCTTCACTTTATCCATGTAAAACATGTTGCTGCAGAACATTTGTGGACTTGAGAAATACATAGATCTTGTCAATAGACTTATGAATACATTTTCTTTCAAAAAAGACATATATAAAAAAAAGTTTTGAGAAATGTAATTATCATTTATGAGTTGCAAAGTTGTCTTGATGGCAATGTTAGGAACCTAATTAATCATGG[A/G]AATATCTCTTAAACATTACGATTGAAAATGTTCCTCCTCCTTGTCAAACATCCTGTGGCAGAATAACGTAACCATTTCAGTATTTCTTTTTCACTGGTTGTGCCATTAAATAAAAAGGATCTTCTATTGAAAAATGAAAATATGCCTTTCTTATTTGAGCCTAGTTCTGATATTCCATTGGCCTTCAAATGCTA…
GN-M381	Aradu.A02	4892779	4892779	T	C	+	SNP	1	AGGGATGTCAACCACCATGCTTGGATATTAAGGATGGGAATCTTGTGGCCAATGCAACCTTAGAGGCAGTAAGGTTGGCATTGAAGGAGATGAACTTGCAGGAGTCCAAACCACCACAATAGCATTACCATAGAGAAAAACTATGTAAGCTTTAGGAATCAACTTTTTTTTTTTCTTTTAAACTAAAAAAGCTTTAGGAA[T/C]TAATTACTCTTGTTCAAAACTATTCCTTCAAAATTTATTGTTTCTATCTACACAATTTTTATGATGTGCTGCAAGGTCCATTGATGAGTTCTGCTTTGTTCACTGCGGTTTTCTTACTTAACCCGGTTGAAGGTTCACTAATCATTTTGTATTGTTGGTAAACTATTCATGATTAAATTAGTTTGAAGTCATCT…
GN-M382	Aradu.A02	5122392	5122392	A	G	+	SNP	1	GGATTTAAACAAATTAGGTTAACATATTTAACAGTCTTAACTCTTAATACATACATAATAAAAAGTTTTATGTAATTTTTATGATAATACAAAACAAATATAATAAATAAGTATTACACTAATTACTTCCGGACTATAGCAGCGGTTATAAACTATTGCAAATCAATTTTTGTTTAGTGAAGATTATTTTAATAGTTGTT[A/G]AAAATTATCGCAAAACTATTTTCTGACACTTAAAGAATAGCGCTTCGGAAAGCACCACTAAATCATTAAGCGGTAAATCAAAACCACCACAAAATAAAAATAAAAAACCGCCACAAAAAGCCGATGGCGGTGCAGTGAAATGAGAGTAAAATAAATATATAAATTCGTGTATATACCTTGAGGAAGTGATGAAC…
GN-M383	Aradu.A02	5192187	5192187	G	A	+	SNP	1	TATCTAAAAGCTAATATTAAAACTAGGAAATACTTGAATAAAATCAAGTTGAAAGACATACATAAAGATGTAAAATTTGCACCACTATAGCAATTGTATCAACATGCTACAAGGTTTCATTCCCAGATACAACAAAAAGAAAAGGTGAAAATAGAAAACTTAACGTGGTTTACTTAACCTACCATAAAAGAAAGACTTGC[G/A]AGCACATGCTATATGAACAATGAAGAATTTCAAGTGGCAAACAAAAATATCCCAATTGTAACCCCAACAAACAAAATAATGAAATACTTACTACTAAAGACCAAATTGAACTCACAAATTAACAATTAGTTTACATGTTAAATCTCATACTGATGTGTGATATTCTGTGTAGACATGATAACGCAACCAACGAA…
GN-M384	Aradu.A02	5245445	5245445	T	C	+	SNP	1	TATTATTATTAAGGAGTAGTCATGAATGTATTGTTTTCTTTAATACCTACACACTGCACACTAACTTGCTCTTTCTTCTTCCTTTATAGATTTAAATAGACACTTTCAGAGGCATTAACATAGCTTAATTAATTAGTAGCAATGATGCATATTATTATTGGTTTAGAACTTCTTGTGTTCTTACCTTTTTCTTGTTCTCT[T/C]CAACCACCTAATTTGCTTCCAAATCCTTGCAATGAAACTTGTGGAAAACTCCATGTTCCTTTCCCATTCTTTGTCAACTCTTCTTGTGCCTCAATCTCAACTTCTTTCAACCTTTCTTGTTCAAACTCCTCTAACCTTTTCCTCAAAATTGATTCACAAAGTTACAAGGTTTTAGAGTTCTTCAATGATGGCTT…
GN-M385	Aradu.A02	5262564	5262564	A	G	+	SNP	1	TGTATGCAGTATAGGGACTTGATCGCAAAAGTTTAAACTAGAGGGTCCTAGTTGAAAAACATTAGTACAATTCAAGCACTTAACCTATGAACTAAAAAAAAAAATATGTAGGTATGTATGCATGTATATCTATTAGTAGCTTACTGAATTGTTTGATATGTGGTAGGAGCCAGTTCTTCCTGGTTGTTTTTTGAGAGCTA[A/G]GGCCATTGGATTAATGCCCATGATTGATCAGGTATCTTTCTTTCTGTTTTTTTTTTTTTCTTTTTCCACCATTTTTCATCATATAACAAAATTGTCTCTATTGGCACAGGGAGAGAAGGATGATAAAATCATTGCTGTATGTGCTGATGATCCGGAGTATAAGCACTACACCGACATCAAAGAACTTCCGCCTC…
GN-M386	Aradu.A02	5472606	5472606	C	T	+	SNP	1	TGTTTTCTCTTTTCGTAATGTTTTGTTTCTATTTTTCGCTCACCTTTTTGACCGCGTGCTTCATCACTGACCATACTATTGTATTCATCTCATCATTACGAGTCCAACGAATTCAAATTCGTCACCGAAAATCTCCTGACACGCCGCCGCAACTAGTTTTTTTCTCCTTTCCAGACTCATCCAACGTCGTCAGATTGAGC[C/T]CCAGATCAATGGCCTAGAAGCTATCCAAGTGTCGCGACCCGCAATCCCACCAGTCCCCACCCAACTCGCAACTGTACCCATCTGACCCGTTCGATGACCCAAGTGCCATCGTGTTAGGCCCAAATTTGGATCCGATATGGCCTATTAGTTGACCCGTGTGCTAGCTTGGCTGAGTTAGCGTTGACGTGTTTTCT…
GN-M387	Aradu.A02	5536135	5536135	G	T	+	SNP	1	GATAACACTTCCTGTGGTCCTGATCGGAGTTCCCCGCCCATCAATCAGGTAAAGTTTCTCGCTTCTTAAAGCACATGTTGTGGATTGTGTGCATGTTTTCTTGTGTGCCTTTATGGAAACTATTAATGAGTCTATCTTGCTATATTTTCAGAGGATACATCACACTGTGTCTGGTAGCACTGGTTACATATCGTAAGTTA[G/T]TTTATATTTGAAACTATCTGAAAAGTGAATATTGCATGAACTGTGTAAAAGCGGTTCATAGATTCCAACGTTTGATGTGACTCTCGGTTCATACAGGTATCAGAATTATGTCACTGAGGATTCGACAGAGTACTTACTAGATACTATTAAACCGGTGAGTCATCTATCTTTTCCTTGGTCTCATTTTCATGGTT…
GN-M388	Aradu.A02	5597519	5597519	T	C	+	SNP	1	TTTGTTGTTTAAAAAACTCCTTCGGCAGCTCAAGGCCAAGATACGAGCAGTCTTTGGTACGGTGGGCGACACCACAACTCCATGATATCGATGCATTGGCTAAAATGGTTGATCCTGCGCTGGAAGGGCTATACCCGGTTAAGTCGCTGTCCCGTTTTGCCGATGTTATCGCACTTTGTGTTCAGGTAATGTCACACATA[T/C]ATGTCTCCTTTTTGTTGTCTTAACAACCAAATAAACTACATATATTCATATGCGTCTATGTGTATGTGTGTCTTTGTGTCCGTGTCTTATTGTTTTGAGAGAGTAAACAAACACAACCTAAGTTACTTGTTTAGCTACTACGCACTTAAAAAAGAGGTGGGTACTCCAATGAAGACTATAATTGTCTTTATATG…
GN-M389	Aradu.A02	5627870	5627870	T	G	+	SNP	1	TCAAGTTCAACAAGATTATCAAGTTCTTCCAATGGCCGCAGTTTCTAAGTCATATGATTATTAAAAGAAAAAACAAAGTACAAAATGAATGTTAGCATACACATTTTTTTTTGGGATATGATATGAAATTATATGATTAAAAGGTCAAAATTGTAGCATTAACTCAAAAGTGGTTCATTAAGCAAAATAATAATATGATT[T/G]CACTCTTGCACATCCAATGTATCAAAGGCTTTAAAAAATAGTTCTAGCCTACAAAACCATGAAGCATGCATTCTAAATATAATAACATATTTTGCAAATTGTTAAATCAATTACACTTGACAATGTCTTACTTGATGCTATCGATCAGATTGCATGAGACACTTACCAAGTGTGGTTCATCTGAACTATTATGG…
GN-M390	Aradu.A02	5729914	5729914	C	T	+	SNP	1	AGCTGTAGAATTCCATAAAACAATAAAACAATGCCTGACGAAAGGAGAGGTACCGAAGATTCCATGATAGAATACCCGCTCATTGGAAATGAGTATGTTGAATATGATGCTAAAGTTTTTAATACACTTCTCTATGGTAGTCATCGGGTAGCAGATCTGTCGATCTTAACTCCGATTTGTACAACTTCAAGAACTCTCTC[C/T]GATTTCTTGCTTACACCTCAATCTGGCTTATGGATATTATGCTAACGACGGAAAGTCAAATCCTCGCTTTTGAGAATTTCCTACTTTACCAAAAGATGGCATGACATCCATAAGCCAGATTGAAATGTACGCAAGAAATCGGAGAGAGTTTTTGAAGTTTTGCAAATCGGAGTTAAGACCCGACAAATCTGCTA…
GN-M391	Aradu.A02	5731148	5731148	G	A	+	SNP	1	GTAGAGTTTTTGGTGAAAACATTGATCCCAAATTGTGAAGAATTCATCAAGAGTTTTGAGCTTTGCTAGATGGCAATAAAGGTAAAATTGTTCAAATACATTTTTAATTACATGTTCTCCATACCCATATTTCAACTTCTATTAGTGTTATTGTTCATTTTACAACCACACTTTAATTGGACTAAAATTCATTGGATTAA[G/A]ATGGTATTCTATTAAACCTTTTATTTTGTGTATAACAAGTCAATCATGTGCATTGTTTTTATGCACCAGTTATTGGATGAGTATGCTTATGAAAAATGAATGAGAACACCTATCCACATGCGTAATAGATGTCAGTATATTTCATCTGTTAATTCTTAACAATTTAATCTAATATATGCTCTTGCAGAAACTAA…
GN-M392	Aradu.A02	5754867	5754867	A	G	+	SNP	1	TATCAATTCTGTGCAATAACGAGATGAAGATCTTCCATGATGCCTGATATAGTTAAGCACATTACATTAGTCTTTCAAGGATATATGAAACATTGTATCAAACCATGCAACAAGTTGTTACCTCCAATTCATCTCTACGAACGAATTGTTGCTGATCACCTCTAATCCTGCAAAACACGATACAATTGCCATTATTATTC[A/G]ATTCAAATATGTTTCTTTCGAACTTTCAAACTGATTGATAACTCTACCGTTAGTATTATCACGTGGCTTGGATGTATAATAAAAGAAGGCTAGAAAAAATTGATAATTCATAAAACATGAACTGGAAAAGTTAACATACGTGTCGAGAATGAGATTCTCAGTAGCATCTTGAATGGTAACCTCTTCTTTCCCTG…
GN-M393	Aradu.A02	5796532	5796532	T	C	+	SNP	1	CGCCGTGGTCGCCGCCACCGGCGCCGTCGCCACCTTGTATTCGCCTCGGCCGAAGACGCTATCCTCCATGGAATTCAAAATGTTGGGCTTGACCCTTCAGTTCTTAAGTCCATACCTGTGTTGGTGTTCCAACCCCATGAATTCAAAGAGGATTTAGAATGTGCTGTTTGCATATCTGAGCTTGTTGAAGGTGAAAAGTT[T/C]AGAGCTTTGCCACATTGCAATCATGGGTTCCATGTTGATTGCATTGACATGTGGTTCCAATCACATTCTACTTGTCCCCTTTGTAGGACACTAGTTACTGAAAAACTCTCTAAGCTAAATAATAGCACTCCAAGTGTTCGAGAGAATGTCACAGAGAACAGTGAGTCATCATCAGAAGCTGAAAACTCTGCTGA…
GN-M394	Aradu.A02	5802299	5802299	A	G	+	SNP	1	CCAAGAACTATATATAATCAAAAGCAAAATAATATGAAGTTAGAAAACATGTTATTCATCATATAACTCAAAATTAAACCTCCTAAGAAAAATACTAATAAATGCCAAAATAAGATGCTTATTGTGATAATCTAACTCAAAAGTTCACCTAAATAATAAAACGGTAAACTCGATCTAGAGATCTAGATGTTTACACTCGT[A/G]ACAATTTTCAGATTATCTTAAAAATTTGATAATTTTATGAGTTACTTTATCAATTAAAACATATTTGTCGGAATCTTCAAGATATGCAAAATCACATAATTATATACATTAATATATATGCAAAATTAAACCAAGAATGAAGCATGTATATATATATATATATACATACATGTTACCTGAGAAAAATCTTCTTG…
GN-M395	Aradu.A02	6039916	6039916	T	C	+	SNP	1	AGAAGTCGGCATTGCTTCAATCAAGTTCTGGTCTAGCAGAACTTTGTTCCTCCCGTTAGGATCTGGATTGTACCGGGACCTGGAAGATCCTTTGAGATCATAAAGTCGCGTCACAGTTCTCCTAAACAGAAGATTCTCCATAACCAAAACATCCATCTTTGATTCTTTCCCTCCTTTGAGATGCTTTGATGTAATCTTTT[T/C]CAACAAAAAGACATTACAAAATTTAGTGGCTAAGATGATATGTAATACAGATTACTGAATCTTTGCATGGTGGTTCCATTTTTTTTCTTTTGAGGCTCTAAAAATCAAATTTAATCTAAAAAAGGCTCTAAAGACAAGTACCTGGTATATGCCAAGAATCTTTGCGAGGCATGTGGGACTTCCTGAGCCAATGG…
GN-M396	Aradu.A02	6149818	6149818	C	T	+	SNP	1	CTAAATCTTTTTGTTGTTGAAAATCATCACTGAGTTGAATTTGTTAGTCATTGAACCTTGAATTTGTTAGTGATTGAACCTTGACTACAATTTGTTAGTGATTTGTTAGCTAAATCTTTTTTGTCTTTATTTAAATTTTAAGGACGGAAGAATCTATCTTAGATAAGAGTATTGTTACACATTTAAGGTTTTTTTATGAA[C/T]CAAGTTCATTCATGTTAAACAATAAGACTTAGAATAATGCTAGTTATAACTGATTGATTTTTGTTATATTAGACTAATTTGATTAGACTTAATTAATAAAAAATTGGAGTGACTTCCCTTCCACCATTGGGTTGCCTACTTGCTGCAAGAACCTTGTACGGATTCCATGAGGACGGTTGTGTCTCGAGAATCAA…
GN-M397	Aradu.A02	6302038	6302038	G	A	+	SNP	1	TATTGGTTGTTATTAATATTGTTTCAAATTGAAGAGATGTTTCTGCTCACCTCTATCTATATATGGCAATTATATGACAATTTGTTTGACTTTGGAATTCTAGTAAACATGAGAGATTTGAAGAGGAATTGTTATGGTTTTGGTTGACAATAATGATGTGAGCACTACATAAACTTGCTAATTATTATGCTTGTAATATC[G/A]TACTGATGTTTATTGTGCACATACCTGCTGTTTATTGTGCACATACATGCTGTTTTATATTCTCCTATATCAACTGGGTTGTTGAAATGGTATTGCATTTTTTTAGTTATGCTAATATTTCTGTTATCTGCCCATGGTAGCAAATCTTTCAAGTAAAATGGTAATGAATACTTTTCTCCTTCCTCTCAGGAAGT…
GN-M398	Aradu.A02	6371470	6371470	C	T	+	SNP	1	GAAAGGAAGAGAATGTTTCACTGTTAGTTGCATCTGAGTTGCAGGTTGAGGATTCTCATCAGTGATGGTGAGGTCTTCAACGTTGACTTGGGGAAGAAGAGTGAAGGTTATGTTTGGTGGGAGAGAGTTTTTGTTGAGGATGGAGTTCATGGAAGAAGAAGGAGGACCAAGTGTTGGAATCATCAACTTCACATGCAACT[C/T]ATCATCGTCATGAGTAAGAATCTTTGCAAACTCAACAAGTGGAATCAAATGGCTCAGACCAGGGGAAGGAACCATCACTATGCATGGATTTTTCTTCTCCATAATTGTGTGATGATGCTCAAAAGTGTCAAGATGGTTTTGTAATATATGACGCCGAATGAGTCCCCACATCGGATGTTTTAGGAATATGCATC…
GN-M399	Aradu.A02	6563353	6563353	C	T	+	SNP	1	GGCTCAACCATGGCATACTTGGAGCAATAAGTTCCAAGAAGGTGCATCACGTAAGGGACTTCGTCAAACGCCGCATCGATACCACCATTAGCACTTCCTTTTGTGAAGAGATCATTGCATTCTTCTGCAGATTTATATATCTTAAGCTGGTTTTCATGGAACCCCAAATCCTTCAAGATTTCATGAACAAAAGAACCTTC[C/T]AAATAACCAACATTCAACCGATTCTTTAAGAGTTGATGAACATCTGTAAATGCTGGGCGTAGTCGTTCAACTGTTAAGAGAGAGGTAAGACTTGCAGTGTAGCTTTGAACCAGAATTTGAACTACAAAAACCCATACTATCACCACAAATCTTCCATAATTGCCCTCCACTCTCTCTTCTGCATAATTGCAAAG…
GN-M400	Aradu.A02	6591742	6591742	C	A	+	SNP	1	TAGACATAAAGTTTGAGAAGAAGAGATTCTTCAGCTGGTTTCTCTGCTTGGGTTGCTTCCCATATTCCAAGTGTTTTAAGGCTAGATTTCAGTTCCCACAGTTAAAAGTAGACCACACAACAGAATGTGTTCTTAGGAACCTAATAGCATTTGAGCAGTGTCACTATCCTGAGGAGCCTTACATTTGCAACTATGTTTCT[C/A]TGATTGATTCTCTTATTCACACCAAGGATGATGCAGAATTGATGGTTGAGAAGGAAGCTATTGTCCATGAACTTGGAAGTGACAAGGAATTGGCAACACTGGTTAATAGTCTATGCAAACATGTTGTGACAAATAAAACATGTTACCAACAAATCATTGGAGATCTTAACGAACATTACAACAATGGTTGGAAA…
GN-M401	Aradu.A02	7047586	7047586	G	A	+	SNP	1	GAGGATAAGGCAAGACAATCAAGGGACAATAAGGTCATACATAGAATACTAGGTTCAGCTGTTATTGTTGTTTTACACTCATAGTTTTTGTTCTGCTCCAACTCTGACTGAATCTATTTGTTAAAAACAGGGTCCTGGGATGCTGGCACCAAACCGGGAAGAAGTAAACATTGTAGAGTCTGTTGAACCAGATCCTGCTG[G/A]ATTCCGTGAGCAGGTATCTTTACTGTGAGATTGCTAGATAAATTCATACTTTGTTGTGTGGCTATTTGCATACATTGTCAGATACTGACTGTAATTCTGTATTTATTGCCTATGGTATATTTTAATTATGTCTAGTGTGTTTCAACTTCTCGTTAAGTGGGAATTGGGAATACAATACATTGTTAAGTGGGAAT…
GN-M402	Aradu.A02	7055919	7055919	C	T	+	SNP	1	ACCTCCATTGTTCACTGCACACCTCAAGCGTGCCGTTGCTGTTAAGAAATTCGCAAACAAGAAGGTTACTTAAACTACTTTCGACTCTTTCTTGATTAGACTATAGTATGGGACGAAAGTAACTCTAAGGACTAATAAAAATTACCTTCACAATGAGTATATCCGTCACCAACAAATTTCACATTTTGCACAACAGGGCA[C/T]TCACACACTCTTCCTCTGAAAGTGTCCTATACTTGGTGGGGAAAAAAAGATGCTGATTAAAACAAGAGAAAATCCCCCATATATGTATTTAAAGCTATAGTGATTACCCTGCATGCAGTAATGTTAGCAGATTTGTCCTGCCAACAACCGCCATTGTTTACGAGGCACTCGTTTGTTTCCATGTCTGCAAAGAA…
GN-M403	Aradu.A02	7554110	7554110	T	C	+	SNP	1	ATTTTGTTACATAATTAATACATACACTCTAAGCTATGGGGGTAAGCTCACAAACTCTAGAGATTACGGTTATTTCCGGTGAAAACGTTCATGTGAAGGAGGAATCATACGTCGTCGTTCGAGCTGAGTCACTCAAATCTTGCACAACAAAACCAGCCAAAAACACTGACATTATCATCAACAATAATCATAGCTCAAGT[T/C]TGATTTCATGGAACGAGAAGTTATTGCTTGAGATTCCAATGCATGCAAGGTCCATCACGTTTGAAGTTCAATGCAAGAATTCAAGAGCAAGTAGTGCTAGACCCGTTGGGGTGGCAAGGATTGCTATTTCGGATATATTGTTAGGTGGTTCTAATGGGTTTGACGGCGACAGCAACGGCGACAATGTGCTGAGT…
GN-M404	Aradu.A02	7840470	7840470	G	A	+	SNP	1	ATTTAGCTCATGCTCTTTCACTGTCCATAAAGGTTCTATTTATTATTATTATTTGGGACCATTATATTTGCACTAGTTAGATCTTTATGATTCCTAGTTCTAATTCCAATCAATTTGAATATAGACTGCGGAGGAAGAAGAAGCTGTTCGGGAATTTATGGTTAAGGAAATAAGCAAGACACAGGAAAGCAACAGCAGCA[G/A]AAGCACAATGGAGGTGCATGTTTTCCAAGCTTGATACTCTTTTCATATCCACAAACAGACCACATGTGTCAATGCAGAGTTATATGCATACATTAGGTGGAATTGCATTTAAGATTCGAGGGCCATGGCCCTTCCAAATTCCAAAGCTTACATAACTTCAAATTGCATATTGTTTTTTATTTGTATAAAAATNN…
GN-M405	Aradu.A02	8461267	8461267	T	C	+	SNP	1	TTACAAGATTCTCATTGGCTCTTTAAATAGAGATCTAGAGGCTGATTTCAAGATTCCAGATAAGTATGACCTGTCAAGATGTTTGGCATTATGCCAAAAGGATGGCGGCTTTGACATTCATTCCCAGGAGGCAATCAAAATGTTGTTTGAAAGGGTTGAAATCTTGTTGCTGCAAAACTTGAACGGTGTCCAAGATGTTT[T/C]TTATGAGTTGAATCTGAAAGGATTTCCTTATCTTAAACGTTTATCCATTGCAAGCAACAAGAGTGTTCGCTCTCTCATTAGTCAGCAGAGGCAGCATTCTGATCAGAAGGTTTTTCCCAAATTGGAGTCATTGTATCTCTATAAGCTTAGGAAAATGGAGCAAATTTTCTCTTGTCAGCCACTCTCAGAAGGTT…
GN-M406	Aradu.A02	8465431	8465431	G	A	+	SNP	1	GTGTAAGATATGGAATTCTGATGAAGCTCCTGAAACTTCCTTTGGCAAGCTGAACACTCTGATCATTGATAAGTGTGATGAATTGGTCAATGTAATTCCTCATAATATGGCTCGAAGATTGTCTAGTTTAAGTTGCTTGAGGGTTACGAACTGCGCGTCAATCAAAGTTATATTTGAAGAAGCTGATGATGATGATAAAA[G/A]ACAGGATGCTATGCATAACATTAAGTTGCAAGATATTCATTTAGAAACACTCTCGAAACTGGAGCATGTATTCAAATGGAAGAAAGAAGTAAAATGGAGTGATCTCAAATTGCAAAAGATATGGGTGCATCATTGTGGAAGGTTGGAAAACATATTTTCAGTTTCTGTAGTCAAGAATGTTGAAATAAAGATTG…
GN-M407	Aradu.A02	8465841	8465841	C	A	+	SNP	1	TTGTGGTATCAGATTGCTACCAATTGAGGGAAATAGTTGGCAAGGGAAAAGATGCTGTCATCAACTCTAGTAGTCCTATTCAATTTGAGTTTCCTAAACTGACTACTGTCAAGTTTTTTGGATTATCAAAATTCAAGAGTTTCTATTCATCAGGAGCTTATGAATTAAGTTGTCCAACATTAAAAGACCTATCTATTGAA[C/A]GTTGTGACTTGTTGGAACTATTTGAAGAAACCTCATCACATGCAGAAATAAAGAATGCTCTTTTTCCAGAAAATTCTAAAACTGGAGAAGTAAAAGTAAAGGAGGTAATACTAACAAGTCTTTTAACTCTGCATAGATTCTAGCTTGCTAGTAGTAAAATGGAAGAAAGTTTATGGCATAAGAAAAATTAAACA…
GN-M408	Aradu.A02	8472798	8472798	G	A	+	SNP	1	TGTGAGGAATTGGTTGAAATTGTTACAAAAGATGAAACAGACAATGAAGAAACTACAAATAAGGAGTTTATTATGTTCCCTGAGATAATGTCATTGACCCTGCACAATTTGCCAAATCTTACATACATTTATGCTGGAATGCAAAATCTAAATTGGCCAGAGTTAATAGAATTTGATGTTTCTCATTGTAACCTGATAAA[G/A]AAATTCACAGATTCCGCTGCAAAGGTATGAAAGCTCTTATCTTAAAAAGTATTTATAACTTTCTAGTCTTGTTAATATATATGGTATGCTTTTTTCTCCATAGAATATGCAGTTTTGAGGAGTCTTCATTTTATTTATCATAATAAGCAGCTCATTCATATTTTATTTCTTCATAAAGCTATAGTGTATCAATC…
GN-M409	Aradu.A02	8476666	8476666	T	C	+	SNP	1	GAGAAAATAAATAAAATCATGCAGTTGCATATTTCTTTTTGCTTGAGGAAAGTTTTACTCTAATAAGTTTGGGTAACATTATAACAATCATTCAACTTAAATCATGAAGAGTTTGTTTTTTCAACCTTATAATATTTTTAACTTCAACGTAACTAATATCTAACACATCAATTGTTTATGAACTTTAATTTTTAAGGTTC[T/C]ATGGGACACCAATTGCAGCAATGAAGAGGATATAAGTGGATCCCATCATGGCAACAAATATTCATTTCTGTTTGAGTGTGGTGTGGTGTGGTGTGCATGATATGAATAAGTTCCCTGTATCACTATGCAGGAAGAAGTGTGTGATTGCCTTTTAAGTGGCATAGCTATAAACTAAGTGTGTTTGATCAATAAAA…
GN-M410	Aradu.A02	8758295	8758295	C	T	+	SNP	1	GCTTTCCAATGCCTTTAGAGTCTCTGCAAGACCCTTACTTTCCAAAGGGGCCTTGTTGAACAGGAGGTAAGTAGAAAAACCTAGTCCTGAAGAGTGAAGACCCTTACTTTCCAGTTCTTTATTTGTTTATATTTGTTTTGAAATGGTTATGTGGCTCCAAATTGGATTATGGTGTTGTTGAATGTCTCCAGAATGGGAAT[C/T]GTGAGGGCTGCAACTATTGAAGAAATTGAAGCTGAAAAAGCTGCCATTGAGAAAGATGTCGTAAGTCTCTCTCTCTCTCTCTCTCTCTCTCTCTCTCTCAATGAAGATTGGTTTTTTTGAAGCTTTTGAAGAGAAACATATAATGTGGGTGGTTGTGTGAATTTTTGTTGATTTTTTTATGATATATATTATTT…
GN-M411	Aradu.A02	8796927	8796927	G	A	+	SNP	1	GTAACCCTTATCTTGAAAAGTTGCGTGCTTTAACTTTGAATGTAGCATGCTCCTGCTTATTTACTTCCTCCGGGTCAGCATCAGGCATCAGTAGCAGCAGCTACAAGTCAGGCAGGTTTAAATTCCACCACCGGTGCTTTGTCATATAAGTCCCATAGTTCAGGTGCTAGATCTCTTGCTACCTCTTCAACTTTGCCAGC[G/A]GTAGCAGCTTCAATGAGCTTTAGCTACCCAAATTTTTCAACCAGTGATACTCCGTATGTGACAATAGTTCAAAATAATGGTTACTCATTCCCGTATTCGACCTCATTGGCTGGGGCTAATGCAGCAATCAGAGGTGCAAACCCTGCACAGGCACCACAAATACTCAATGGGACTTGCTACTCTTCTCAATCAAT…
GN-M412	Aradu.A02	8840828	8840828	T	C	+	SNP	1	GAAACCCTCTCCCTCCTCCACCGCCTCACCGACCACTCCGAAGGCATCTCCGACCTTGCCTGGTCCTCAGACTCTCGTTACATCTGCTCCGCCTCCGACGACCGTACCGTCCGCATATGGGACGGCACCTCTGGCGAGTGCGTCAAGACCCTCCGCGGCCACTCCCACGCCGTCTTCTGCGTTAACTTCAATGACCAGAC[T/C]AACCTCATCGTCTCCGGATCCTTCGATGAGACCATTAGGGTTTGGGAGGTATGCTTGTTTTTCAATTTCATCACGTTCTGATCATGTCTATTATTCAGTTAGTTTGTTAGATTCTGGCACAAGGAGTAAAATTCCATCAAATTAATCTCTTGATTGGCTATAAAATTTCATTACGTTAATTGTGTGGGTCAGTT…
GN-M413	Aradu.A02	8842193	8842193	A	G	+	SNP	1	GCCATCTCATTTATTTTACTTTTGGAGTCTATGGAAACAGGTGAAACTAATAAAGAACATAAGAGGGACATGATTTTTCTTGGGAATCATTTGATTCTAAATTTTGTATACAAGCTAATCCAAACATTAATTAGTTGCTCGAGTTTGATGCAGTGACAAGGGAATTAATGGTATAATGATTAAATTGGTTTGGAAAGACG[A/G]TAATCCAGTTATCAACCATAAGTGGTTGGTTGCAGTTGAAGGATAATGTAAACATGTCGCCACTCAAGCTGCAAATACCAAACTAAAATTAAGCATTATTTTGAAGGAAAAGTTAGCTAATCTTCCTAATTATCACATGTACTTAGATCAATCATCGGGGAAATAAGTTTTAAATCTATAGTGGCAAGCGTTAA…
GN-M414	Aradu.A02	8847128	8847128	G	A	+	SNP	1	TTGCTGAAAAGATCATCAATTCCCACACTCAAGCCTTGTCCCATTAGGGTTTTTGTCCATGTCACTGTGATGAAGCAAATCGAAGAACTTCCTTGCAGCTTGCACTGGTACACACATGTCACATTTTGTGCTGATCTTGTTGTTGTTGTTGAACCTAAAGAAGATGATGAATCAGCAACTTGAACACCATTCTCACCGAA[G/A]CAAGAAGGAAATTCCCTCATTATGCAGCAGCAAGAAGAAATTAAAAACTATATATGAACTCAAGATTGAAGACTTCTTTAATTTTCCTATGGTTTTGGCTAACTAATAATAATTAAGCAGAAAAAGGATAATAGTAATAACAATATATAGCTATATAAACAAAAGGGTATGTTTCTTATGTTGATTTTGTGTGA…
GN-M415	Aradu.A02	9728355	9728355	C	T	+	SNP	1	GCACATAAGCCAGCTTTCAAAGCTCTTGTAAGTAACTATCTGATCCTGGTAGATATTCACTCTTTTATTCCTCTTCTAACAGAACATTACTCAAATTTGTTTATCCTAAGAAGGGAAATTTGGTGGGGGTATAGTAATTAATTTGAAGAGTAAACCATCTATCAGATTCTTGGTAGAAAATATGGAGGACAAAGTCGTCA[C/T]TCGGGATTTAAAAATGACAAGTTTGTCCCCTCACCATTTGAAAATCATGACAAAATGGTGAGAGGCAAATTGATTGTTAAGAAAATGGTGTGGGGGGATTTGTCATTTTTAAAACCTAGGACTATTTTGTCCTCCATGTTTTTTTGTTATGGACGAAACTGAGGATTTACTCTAATTTGCAAATCATCAAATAT…
GN-M416	Aradu.A02	9764665	9764665	A	G	+	SNP	1	CTAAAAAGAAAAAAATGGCTGCATTAACTTTGATATGCATATTAGCTACTCTTTTTTCAGTTATTTTATGTTTCAAGTTCATATATATTTGAATATATGTAACAGGAATTAGTGTCACCACCATTAACATCAGGAAGAGTCTCACTTGATCATGAAGCAGTGAATAATAATAACAATAATGGTGGTGGCTCCCAAACAGG[A/G]ACAGATGATAGTCCACCAATTTCTCCTTCTCAGGATGAGTATGATGATGATCTTCTTAAGGTACTCTCTTTCTCTCTCTCTCTCTCTCTAGTGCATGGTGGGGCCCATGATGAGGAACAAGCAGGTTGGTTAGGCACTGATGAGGTGAAAGTGAAAGTGAAAGTGACTATATTTTTGCAGTGAAAAGTGGTTTT…
GN-M417	Aradu.A02	10053780	10053780	A	G	+	SNP	1	GGCATACATTATAGGTCTTTATAGAAGTTCATCATATTCAATTATATGAATTGCAGATGAAACGTCACAATAGAAGCTTTTCAGTGTTAACTAAAAAAGATCAGTTTTCAAAATGAAACAAACGGCCTCCCCTTAAATATAAGTGGAAAGTGGTTTTGATGGGAAACTGAGCTAATCCAAACACTTTACAAGCTTACAAC[A/G]TGCAGTGCAGTACCTTCCAGCAGACACATATCTGTCAGCATAATCGGTTCGAAAGGGGAGGTCCTCGGCATCCCCTTCGATAATCTTGCAATCCTTCAAGGGCTCCTTCTGCTTGGCCTTGGCGAGCTGGTGCGGGGACTGGTCAAGAATGGTGACATTCTTGGCATCCACATGCTTAACAATCCCCAATGTGG…
GN-M418	Aradu.A02	10514352	10514352	C	T	+	SNP	1	TTATCTAAACACAATAAATTTATCAGAATTCTAAACGATAATCCAAGCATAATCATTTTAGCAGCTCTTTAGTACAAGCCTGCGGAGTAAAAATGAATCTCATAAGAAAAAATGTTTATTTATTGAAAATGAAGCTGTCACCATATGTTCATAACAATGGCTCAACTTGAACATTTATCTAATTGAAATGAGATACAGTT[C/T]TAGGGCATTCATTAAGGAGCCTAACATGAAAAAATAAAATAAAATATGACGTGTTTATATCCGGCTACTAAGGGGATTATGCTTCTGAAACTTAAAAATCACAACATACAATATATTGCACAAGTATACATTGGAAATTAAAGGGCATGAGATGATCAGTTCACAAGCACATTACAAAGCCGTCTCTCAATCTT…
GN-M419	Aradu.A02	10583246	10583246	C	T	+	SNP	1	TGTTTTACATGCATATTGAATTTACTCCAATCCTCAGCCCAAATGTCTTCTAAATTCATGTTGTAATTCTCGTACACGAAGACCGTTGTTTCTTTGTCCTCATCATTTTCGTCAAAATAAATTAATCCTCGTAAAAAAATTCTAACGGTATGTCAAGAAATTTTTGAAACATCTCATCTATTTTTGAACTTGTTTAGTTT[C/T]AGCATTTGAAACCTTCCATAATTTTAACTTCTCTTCCGTTGGTCAATGTTGCATTCCAAATAGTGATGGTGTCCTTAGCTATCTTTTTTTGTTCAGTTATGTTACTAATCATTGATCCTAGTTGACTGATCATAATTAAATAAAATTAAGATTAAAAGTTAAAATACATGTCTTCACAAACATATTAATAAAAA…
GN-M420	Aradu.A02	10851063	10851063	C	T	+	SNP	1	ATCTAATAGCTCTCAACTATCAATTTCACATGAATATAATATAATATAAAGTTTAATTTTTGATTTACTACACCTGAGTTTTCACCCTTTTTTAATTAGAATTTTCGATTTTTAACCTAATTTTTTTTTAATTTTGGTTGATTGACTCAACCAATTTTTATCCTGAATCAGATCAATTTGATTACTGATTTTTAATTAAT[C/T]TGAATAATTTGGTTTAGTTCTAAAAACCATGGATATAATATAATATAAGGTTTTTGTCGAAAACTTTTCTTATATATAAAGTCTTAATCACAAATATATAAACTACAAGGATGAAACTAAAAATTGAGTGAAGTTATAAAAATTTGAAAGTGATTGAATGTTTTTAAGGTTTAGTACCTTGTACCATGGAACAT…
GN-M421	Aradu.A02	11794570	11794570	G	A	+	SNP	1	CATTTGTCACCATCGTCCTTAGAATCTAGATTAAGAGTGTAGAATAATAAGAGAGGGCCCATAGAGGTATGTTACATGAACTAGTTATTTATTTGATCATCATACCTTTCTTTATATACAAGAGACATTAGCTACTCCTAAAAGCCTTTACTATCTAACATGTTGGTAATGATTATTACTATAAACGGTTTACATTGGAT[G/A]TACTTGTTATAAATTTTATCATTATCCATCTGTTATTTACAAATGAAAGTCAAGGATAATAGTGTCTAACCGTAACATATTTTTTCTTTTCCTTATTGCTGCATTTTCAGGATCTGAAAGTGAAAGGGAGGGTTCATTTGATGATTACTTCTAGCTAGTAACACTTGTATTTCTTCAATATGGCTTAAATTTTC…
GN-M422	Aradu.A02	12482417	12482417	G	T	+	SNP	1	AAGCCATTCAGATTGCGAAACAAATGAGAAACCTAGGACTCGTCACTGATTTATTAAGTTATAATAACATAATTGGCTTGTATTCTCTTGCTAGGACTCCACAGGAAGCTACCAAGACTTTCAAGGAAATGGCAAAATCCGGAATTCAACCAGATGATTTTACATTCAGCGCTCTTGGACAATGTTTGCTGAATTATGGA[G/T]TTTCAAAGCAAGATATTGGAAAGCTAGAAGTAATGGTTAAGAAGGATGCACCAAATGCTTTGCAAGAATGGATGTTGATGCTCTCATCTGTGCTGGGAATAGATGGTTATACATATTAATTGACATGATCAATCATTGATGCACCCTACATCTTCAGTTCCTACAAGGCTCAGTTTATTGCTAGAGCATTCCAA…
GN-M423	Aradu.A02	12945169	12945169	C	T	+	SNP	1	CAAAAGTTTAGAGGCTTAATTGTTAATTTACTCTTTAAAAAGAAAAGCTTTCCTCCTCTGCAATTCGAAACACTGAAGTAGAGTGCAGACTCTAGTTTTATCAATTTCAGTTTGACCAGGCCGGTTCAATTGGAAACCCAGTCACCTGGTCGGGTTGAACCATTAATTGAACCGCCACGCAAGTTCTCAAGTCTCACACA[C/T]TCGCACAACGCAAGCAGCAAGCAGCAGGCAGCACCGCCACTGGCATCAGCTCTACTCGCTAACTCACTCTCGTCGTCTGGGTTCACCGGTAGTTCGCTTCGCCGTCGTCTCTGGTTCTACTCGCCGTCGCTGGTCTGCTCGCCATTGCCGTCGTGTTTCATCCAACTGCCTGGTGACGTGAGTTACCTGCTGTC…
GN-M424	Aradu.A02	12952594	12952594	T	C	+	SNP	1	TATAACATATGTAACGCAAAAATGCTTTATGACAATCAAACTTTTAATATGAACACAATTTAGAATTTTTTAACTTCTATTCGTATTCTTATAAGGGTGAATGTAGCAGAATTGTAAATAAAGATATACAAAGATCTTATAATAGTGTTATTACTCAGTAGCCCTAAACAACAATTGAGTTCCCAATCTATGAGATCATG[T/C]ATTGAAATCAATGAAGCAGGGTTGAATAGTCAAAATTGAAATAAACAATAGAAGGAAAAGAAAACCATGAATGCAAGCGCTTGTGGAGATTGATAGTGTACTCTCTGGTAACCACCTCCTCCTTCCTACCCTTCGCCTTTTCCACCATTCTTGATTCTCCAACTTCGGATGCAGCACCAAGGAGAATCCAAGAT…
GN-M425	Aradu.A02	13644273	13644273	A	G	+	SNP	1	TAATTGAACTTCCCTCGTCACTTTGCAATATTGCAACAAAATCTTTATCAACAAATTCAATTGAGTTCTTCAATTTACTCACCAACTCATCCAAACTCAACTCATGTTCATCCATGTGATCTGCTAGTGTGTACCACAGAAAATTCCCTATAGAATTCTCAGGACATAGAGATTTGTCCATTTTTCGACGAAGATTCACA[A/G]TATGAATAATCCCACAAGGCCTTTGAGTTTCAAATTGTAACTTTGATGCAGCCATGAAACACTTCCACAAAAATGCAGAAACTATCTCGACACGTGTAGGATGATTCTTCAATGGATCTGATGAAGATTTAGCCAGAATTTGAGCCTTGAGTGTGTTGATAGCTGAATTTGTGAACAAGAATCTTCTTGTGACC…
GN-M426	Aradu.A02	13992082	13992082	A	G	+	SNP	1	AGAGGTTGGCTAGTCGCTGCCTATGCCGCGGAAAACATGAATCCCTCTGGTGAGCTTCGTGTCGGTACCCTGCAAGAAGCCTATGAGAAAATGAATGATGTGTTCCCGGTGTTCTTACAAGAACTGCAGAACAAAGGGTGGCACACGGATCGTTTTCTGGATGGAAACGGGAGCCGCTTCGCATTTTAGCGTTCCTATAA[A/G]TCCGGGACTACGTAGGTATTTTCATCTATTCTGTGACACTAGATGCATACAAAAAATGGTTTTGATTAGTTCTTTGATGTTGGTCATTTGAAACTTGAAAGTAGCCATCATTGTATTCTGTAGCAGCGACATATCATTCATGTACCGTTGGATCGGGCATGGGGCTCCAATTAAACTAGGACACGCGCCCCATT…
GN-M427	Aradu.A02	14533852	14533852	T	C	+	SNP	1	GTTACCTCATAATCATGTATGGTTTGCATACCAATCCCAGATAAGTAATCAATTGCTGCTCCTAAACCAATTGCTTCCCCAATTGCTGGTGTTCCGGCCTCAAATCTAGGACAATCAGAGTGCATCGAATAATTAGACACAGTCAACTAATAGTATGCCAAACAGAAAAAAGTTGCAAAGAGAACAACAACTACATATTA[T/C]CTATCACTTATTTATCTATTACTAACAGTAACTGTAGATGGTTGATCCTTTTGAAGTTAAAGGATTGAGAAGTTAAAATCTGTCAGTAACACTGACTACTGAGTTAATTTTAAAAACATAGAAGCAAAGAAATTATTAGACATAGACATGCAAATTAATAGAACCACAAATGCTCTTCATCAAACTTGTGATCT…
GN-M428	Aradu.A02	14907322	14907322	A	G	+	SNP	1	AAAAACTTGATCTATCTATGGATCAATAGTCAGAAAAGATAACTGGAACATTTCAGTGACAGTCCTTTCAGAAGCATAAATAGGTCAGCAGAAACAACTCATATTGTAGTGAACTACATTCTTAAATCAAAAAGGAAATAAACTAAGACATCCAAGATGGGGACAATTCAGTAGCACTAAAACTAGAATGAACATTTTAT[A/G]CTATGGCCCAACACTGCATTCCTGAAAGTTGGAATCATAATAACACAAACTAACCTGCTTTATGTAGTCATCCAAAAACATTATAGCATGATCATCTTGTCCAGTATTTAATTTGAAAATACGCAGAACTTTGTCCCTCCTTAGAGACTGCACATTGCACAAACAAGATATATCACCCAATTACCACGTATCCA…
GN-M429	Aradu.A02	16313145	16313145	A	C	+	SNP	1	TGTCTAAATGTTATTGGCATAGAAGACACAAGAAAGATATCTTTTAGAATTTGAAAGAGGGGAGCCAAATGGCAACCACTTGAATCAACAATGTGGGTATCACTAACTCTTATTGGAATCACTTTCATAACCACAAACGGGTTCAATAAGTTCCTTGCATCAATTCCCTTATCAAAACAGGCTTGCATCGATTCCCTTAA[A/C]ATAAAAATAAGGGCTTAACAAAAAGAATAGTGATTGAACTGAATGCCAAATTTGGACAAAAGTAACCCTTCATTTGTAAGCTTTCACTGCTTTCTGTGCAGCATCATCCAAATCTTCGGCTGTTATTAGTTTCATGCCACTTTCCTGTTAAATCATCAAAAGATTATCAACATAATATGCATTTGGAACATTCT…
GN-M430	Aradu.A02	16534462	16534462	C	T	+	SNP	1	TAACCAATATAATCTGACTATTATGGTTGTCTATCAATTTCACTAATACTTTTCTCCTTGGCTAACTAACTATACATGTAAATATATGTCTTTTAAAAAACTTATATTTCTTGCTTCCAGCGCAACTGTGAAGCTCTAATGCTGCTTCAGAAGAATGGCTTGCGGAAGAAGAATCCTTCAATTGCTGTTGTAGCTACACT[C/T]TTTGGAGAAGAGGAAGATGTCACATGGCTTGAGAAGAACAATTTTGTTGACTGGGAAGAAGAAAAATTAAATGGACTGCTAGAAAATGAAACATTCGATAGTTCTCAGCAGCGAGCAATTGCATTGGGTTTGAATAAGAAGAGACCTGTATTGGTTATCCAAGGGCCTCCGGGTACAGGCAAGACTGGTTTGCT…
GN-M431	Aradu.A02	16587407	16587407	A	G	+	SNP	1	TTAGCCATGAAAGATAAAATTATCCTATCCAAAAATGATATATAATTTTTTAGATCATAGTCATGAAAATTCAGGAGACTTATTCTTGTTATCCAAATTTGTAAAATGATTGATTTTTACTACTTAAGATCTTGAGGTTGGGACTTAAAATATTTTCCTTAAAAATGCATACATTTTACACTAGCCAAAGGTATTAATGC[A/G]CCAAAAAACTAAATATGCTTATTTTTGTCATGTCAATATTTCAATTCTACATTTTTTCACGAATTCTGTTTATACTTGTTTGGAGGCTTCTTGTCATTTCTTATTCCCTTAGTAAAAGTTAAAAATTAGAGAAAGTACCTTCTATTGCCCTTAATAGAATTAGAACTTTACTCAAAAGTAGAACGAAAAGAATA…
GN-M432	Aradu.A02	16587800	16587800	C	T	+	SNP	1	TAATTTAGTCATAAAATATTTTCAAAACACCTTTAATTTGTTGAAGCTATCATTTATTTCCCTAGATTTTTATGTATGCAAGTTCTTTTTAAATGATATGATTTTGTCTTTACAAGTGATTCTTCAAACTATGTTTAAAGCCAAGCCTTTTGGTACCCGTGCCTCTTGAACCTATTGTGCTGGTGCAAGAGGCCAACAAA[C/T]AAAGGGCTTTATAAACAGCTTAATGAAAATGAGTCCCTTCGGAATAAAGTACATTAAGCTGTTCATTTGGAAAATGAGTCCATTCGGAACAAAGAACAAAATCACTTGTAATTCTGAATGGACTCATTTTCATTAAGCTGTTCATTAAGCTCAAAGTCTTTTTCTTCCTAAATTCAGGGCTTGAATTGGGTATC…
GN-M433	Aradu.A02	16629298	16629298	G	T	+	SNP	1	GAGAATGATAGAACAGTTGGACCGGAGCTGCAAAAGGCGCTATCAGGGCTATGCAGGCTTGGAGAGACTCAACTCGCTATCGAATTGTTGCTAAAATATTACCATTCGAGGATTATGGATGGAACGAAAGATTTGCAATGGTCTAAATCTTCTTCGAACGAAGCATATATAAGAGAACTTGCAAGGTTTGTGTTTTCTAT[G/T]ATTTCACAAGCAGCTAAGAGCTTTGTGATGTTATGCGGAGAGAGTTCTCCTTATGCCTCAGAACTTATGATGTGGTCATGTGAGGAAACAAAGTCATATGTTGCTTGGTTCGACGAGTATGTTAAGAAGATCTCGGCGACTAATGGTAGCTTGTCATATGCCATAAAAGCTGTGAAGTTCGCGGTGTTGTATTG…
GN-M434	Aradu.A02	16953567	16953567	T	C	+	SNP	1	CTATAAAGAGAGGAGTTAATTTTTCTACCCTTGCGCTTGTTCTCTGTTTGCTTCCTATTTTGTAAGCTCTTTCCCGAAATGCATTGTCTGAGACATCCCACTCGGTTCTCTTATGGTATCTTTTTCTTTGATCTGATTCACTTCTTTTTCTGTTAGATTCAAAGAAATCTACAGTTGCGAATAGAAGAACAAGGAAGGTA[T/C]CTCCAGATGATGTTTGAGAAGCAATGTAAACCCGAGACTGAAATGTTTAAGGCATCATTATCTACTGCTGAAAATCCATCTGGATCCTCTTTGGATGCCATGCAAGATGTTCCAGCCAAAAGCGCATCAATGGTGGACAATTACAAGCCAGGACCTGATCAAGCTATCGGCAGCACCAAGGTTGTGGAAGGCTC…
GN-M435	Aradu.A02	19049370	19049370	C	T	+	SNP	1	TTACTCAAACAATGAAGTGATGAAAATACCTTGGCAATGGGAAAAGGCACCTTAACATATCTTGGCCATTCTCGGATTGTGTCATACATAAGCTCTGCCTGCAATTTACAAAAGATAACAATCATCATTTCAACAGTTTCTTCTTCAAGATGTTCCCAACACCGTATCTCTTGTAGTGACAATCTGAAATATAAATAGCA[C/T]GAAATAAAAAGATTTAGAGGTTACCAATTCATGTATAGTAAAAATTTCTGGACCACCTAGTTCATAAATCTTTCCCATGCTAGTGCCATCATCCTTCAAGGCTGTTGTTAATGCACCCGCAACGTCAACAACATACACGGGCTGGATTCTGCAACAATTGTGTTTGTCAGACCAAAAATCAAGAAACATGCACT…
GN-M436	Aradu.A02	20719868	20719868	T	C	+	SNP	1	AATATAAAAATAGGCATGTATGAATTTCACAGTTTGCAACCACCTTTTTGGTTATAAACACCATGAACGAGTGGCATTTATCATCGAGTGGCATTCAAGTTGGAAGAATCAATACTGCAAAAACAGATACAAAATCATAATACCAATTATAATACCTTCCATATTATAGCTGTACAATCATTGGATGAAGAGGCTAGATG[T/C]TCTCCATTATTAGAAAACTGAACAAACCAAACTTCATTTCGGTGTCCAGTCAATATCTGCAGTCATGGCAAAAGAAAAAGAATAAATATATAAGGCATGTAATGGGAGTGTTTGGATAAACTTTTAAAGAAAGTAATTTTAGGACAGTGCAAATTATTTTTATATAATTAATTTTTCTTAAGCAATTCCTACCT…
GN-M437	Aradu.A02	22580953	22580953	A	G	+	SNP	1	AGGAACAAAATTTGTGTAATAAATCCTTTCCCAATTTGTCACATTCATTATATATCCATGCAGAGAAAATTGATGATATCAGGGTAGGCAGTATGGGTTTCAATGCTTCGAGGACGGTGGAGGGCATATCAACCGTTAAAGCTGACAAATTTTTCTCAACACCTGATGTGAAGAATAACTCAGGTATGTATTAAGGGAGA[A/G]TTTTCCACAAAACTCCTCTCACAGAGATACAGTGATAACTTTGAAGTTTCACATGCTTAAAACTATTAGGAACAGTGATACTTATGAGTTAAGAACTATCCTACACTATGGTAACTTTGTTTCTTTCTTCTTCTAGTATATCTATTACCATTTAGTCATGTTCCCTTTTCAGTTTGTCTAGTTCAACATTTTTG…
GN-M438	Aradu.A02	22889359	22889359	C	A	+	SNP	1	TGGTTAGTTGTGCGGAGTTGTGAGTAAGTGTAATTCACGTGTGAGAGCTACCAAATTATTGGAGCCATTGTTGATGATCACAGTTTCATCCACCAGCAAAAGCAACAAGTGCATGAAGACATGGGAAATGAAATGACTGGAAAAGACCACAGTTATATGTCCCCGCACTCAACCTAACACGGAATGAACCTTGACTCTAA[C/A]CCTCAAAAAGATCTAACTCCTCCACCACAAACACTGAGACCCTCTTGTCGCAGTGTGTAACATGTATCTTAGGGATTCCTTCACTGCTCCTCTCAATAGCAGCTAACAACCACTATGAATACTGATTACCAATTACCAGATGCCATTTGTGCCTATGCCTCCCTGCCCTTCCTGACAAACAACTGCTGCAGTCT…
GN-M439	Aradu.A02	23457171	23457171	A	G	+	SNP	1	GTAAAGGAAACAAGAAGCCGCACCTGAACTCAAATTCCGAGTTTTGAACCCATAATTTTTCCATGTAGCATACTTGTGGAATACATAGATCAAGATTCTAATTGCTGAGTTCCACACATAAATTCAATTCTACAAAACCAGTTTATGAATTTTCAAATAAGTAATATATATGCTCAAAAAGCAAATTTTATTGTCATATG[A/G]TTCAAGAAATTAAATTCCACTGAAACAAAATTGAGTTAGAAACTCAGAAGCAAAATGAAAAAATGAAGAGAAACTCACCTTTTCTTCTCCTTTGGAGGCAGAGATCAAAATCCAGAAACAGGGGAAAGATTGAAACTTCAAAGTCAAAACCAACCAAAATTTAAAACTGCCATTGACCAAACCACAACCTAGTC…
GN-M440	Aradu.A02	28574603	28574603	G	A	+	SNP	1	CTCATCACGATCAATTGGTATAAGCAGCAGTCTGTATTGTTACAAGGCAACTTTCATTCCTTATTGAAATTTTCAGAGTTCCTATTAAAATTGTTTGTAGTTGAATGTTATTTATCCAATCAAACGAGCTCAGGTCTTAATGACAGAGGAAACCATGCTAGGAAACATAGGAAACAGTTGTAAACCTACTTCCTTTTTAG[G/A]AAAAGCTTTTGGCTTCACTACTTGTAATTTCTTATTACCCCTTTCACAATCCTCATCATGTCTCACATATTGAGGCAATCTTTATCAGTTCCTTGCCCTATTTTTCTTAATCCCTTATCGTTTGAAGATGCTCAAGGACTCATCAAATGTGGATTATATTTTTAATAGAGGAGTCAACATTATTCTGTGCAGGA…
GN-M441	Aradu.A02	31090902	31090902	C	A	+	SNP	1	CGATAGAATAGCATGTAGGACGTTGTGAAAGTGACGACTAATTGTCTCCCCTGAGCGGTGGAAAAAGAAAGACATGGTTCTAGTTTTCACATTATGCCCTATAATATGGAGGAATTTAGCGACTTGCTCTTCAATGGTAGAGCGAGTTGAGTCCTTTACTCTACCAGTTCCTCTTAACTTTTGACACAACAGTTTAAATG[C/A]TTCAAGGCTTATACGTATGACATCTCGGCATTTTTCAAACTTCAGTAACTGCATCATTAACTGAGTATGCCTATTTTCTCTTTCCAAGTTTTTGTCATTAATTTGCCTAGGCCTATATTATGATAATAATTCCAAAGTATATAATGCATGCACTGTAACACATGAAAGAGATGTGACACAAATATGTTGTCTCT…
GN-M442	Aradu.A02	31402845	31402845	C	T	+	SNP	1	CGTGTGATCTTTTCCATCGCCTCCTCTGCATTCTTTGCGCTCGCCATAGCTGTATGCCCTGATTATGGAGCTCAATTCTGTTCTTTCTTCTTCGAAGATTACTAAAAACTCGACAAGAAAATGTCTATGTTGGCTTTTTACTCCTTTTTTATCTTTTGAATGTTTTCAGTCTGCCATTACTTATGCCATTTTTGGCATTA[C/T]ATCTGCCATGATCTGCAACCAGAAACGCTATCAAGTTCTATTTTTATTGTATTGTCTGAATTCTGATTCGGCTATTTTATTTTCATGTTTTTTTTTTTCTTTGCAGAAACAGAACCAATGGCACAGATGCCTTCTTCTCCTCATGGTTTACAGGGTGTCAAAACGGTCGAGGAAGTCCAAGCTATGATTCAAAA…
GN-M443	Aradu.A02	31930135	31930135	G	T	+	SNP	1	TCTCTCTATCTTTGTAATTCATGATGAAACGGGGCAAGAAAGTACTTACCGGTACCTCTTTTCGAGTGGCGGCTTTAGTGAAGACAGAATCTAGCAAGTCATCAGCTTTGTAAACAGCATCCCGGAGACTATGGAGCCATTTCCTGACAAACTCATTTCCAAGCTGCTTCTGCTCGGCGTCCAAAACCAAAGCTTCAGCT[G/T]CCAAGAGAGCAGTCTGCAGCCTCTCAACCAAGTCAGGGCCAAGCTTCTCGCCTAAGACCAAGTTGGTAGCCTTAATAAAAAGGAACCTGTCAAAGACAACGTTAATGAAGCCAGAAAGAAAAGCTCCACCAATCACTGCTCCAGCCATAATAATCAATGAGAGCAAGGTGATCAAGTTTTCAGAATACATGTGA…
GN-M444	Aradu.A02	32521408	32521408	G	A	+	SNP	1	GTTGTTGATGCCACTGCTGGCTCACTTATGACTGCAGATTTTGTAAAAGCATTATTAGTAGTAGAACCCATATCATTGTTATTGCTAGCACCATTTGAATTTTGATTAGGAGGATTGCCACTAGAATGTGACTGAATGTCACGAGATGAATCCCTCTTTGTAACTTCTAGGCTATTATCATGTGGAGAATTGCTTCCAGC[G/A]TATCTAGTGGGCGACTTCTTAGTGTTAGAGGCTGCATTATACCTGAAGCAAAAAAACTCATAAAAACTGTACACTCCTTCATCTTAAGAACATAAATACATAACAAATACCAATCATCATATACCTTGAGAAGGCAGAAAGGTCAGAACGTCTTAAAACATTCCGTTCATCCTGAATTGTAATGCCAGCATCTT…
GN-M445	Aradu.A02	36422853	36422853	C	T	+	SNP	1	ATCTGAAGTTTTGTTGAAATATTTATTGATTTCAGGGTTAGGGTGATTATTTATTCTGGAATCGAGTCTGTTGTTTCACTGCCTGATGGGAAAGTAAGTTCTCCCCCTCCTCCATCAGATTCATCCTGCTTGTCGCCCTCTCGATGGTCAGTGACTTTGGTGTGCACTTGTTCTTCGTTTTTTCATTTGATTCGGATACT[C/T]TGTTCTGAAATCAACAAATCATTGAATGATTATAGGTTTTTGTGTTTTTGTTCAAATCATTGATTTGCTCTGACTTTGGTGTGCTGCTGTGGATTCTGGTGTGCTGTTGTGTGTTTTGTGGCTCTGGTGTGGTGGTGCTGCTTTGTGTTTTTGTTGAAATCATTGAATGATTATTTGATTTCTAGATTCTGACT…
GN-M446	Aradu.A02	39386986	39386986	T	C	+	SNP	1	TGACGTGCTCAAAGGAGGCGTTTTGAGGGTCGAAATTAGGCCAGAGGTAGTTCTCGAGGTACTGGCTAACCTCGAGAATCATTACCCTCTGCAGAGGAACGGGCTTGTGCCCATCTCCCACCAACAGCTCCGTCTCGTATATATTGCGAACCAGCTCAGGGTCGAAGGGCTTTTTCTTGGGTTCGCCCGTCTTCAACCAA[T/C]TCGCCTCCGCAATCTTCGTGAGCCTGTCGCGCTGGATCTCTGACAGCGTAATTGTGCTTGGCACGCCACCGCCTCCGGACTTCTGGTTCGAGTCCACTGCCTTCGATTCCACAGGGTACTCTGCCACCCTGTGCCGCCGGAAATCATATATGCCGGTTCCGTAGACCCTCGTCATCAGTACCACTAGGGTTATG…
GN-M447	Aradu.A02	40108580	40108580	T	C	+	SNP	1	AAACTATGCTGTAAGCATGATTATGAAAGTATTCACAGAAAACAGAGAACTAATTAATCTAGTCAAGTAATCCAGTGATTAAACTATTTCGCAAAGATTAATTATTCTGAACTTCTTTTTAACACATGAAAGCTGTTTTGAGTACATTTTGGGGAGAAGGATAATAAAAATTGGGGATAAGGGTTCCCATACTATAGAGC[T/C]ATTGCTATTATCATAAAACCACTTGTTCCAAAAACTTAATCTAATAGGAAGAAACACATGAATGGTTATATCTCTAATATGCTCCCTCGCACAAAAGCTTCTTTTGGATTTTCGTGAATTTTGCATAGACATTCTTTCTCTTTTTTATTTGCTTTACACTGAAACTCTTTCTTTTTCGGGCCAACATGGATTGA…
GN-M448	Aradu.A02	40112623	40112623	A	G	+	SNP	1	AATGGTTTTATTTTCTTAAAGTATGAACGATTTTATGCTTTCCTACAGTATGGCAGCAGCTGAAATACAACTTGGTTTTCCTATTAAATCCGTACAATTTGAATGTGGGGAAATGATTTTTGGGCATTAACTAGATATTTTCAAACTCATGGCATCATGCACCATCTCATTTGTCTGCACATGCATTGTCGAATTGGGAC[A/G]GTTGAAGGAGCACTTCCATTTAACAGAAACTGGGCTAACCCTGCTTGCCCAGGCAGCCATGCCTCTCACCTTTTGGGATACGTCTGTGGCTACAGTCCTTCCTGCTGCCAATAGGATTCCTACTCCTGTTAACCCATTTCCCTTTGAAACCCTTTTTCATGTAAACCCATCTTCGAATTGCTCAATGCATCACC…
GN-M449	Aradu.A02	40476661	40476661	A	C	+	SNP	1	TGAAATCTATTTTCGAAATGAATGTAATAGTGCCTAAACATCCCCGAAAACCAAAACCCCAGAACTCTTGAACGCTTAGAAATAACGATAATTCGGGAAGCCAGGACATGTCTACTTTCAATAAAAACTGGAAGCAAATTACTCAGCAGCTCTCTTTACAAAATATTTTATCAAGGGATTACAACCTCACTCCAATCCAA[A/C]GAAACCCAACAATCTCCTCAAGTACATTATTACTTTTGTTTACTACTAATGTGTAGGCAACCTTCCTGATCCTTTTTCCTCTAGGAACCATTTGAAGGCCTGAATACAGTATAGCCATTGACACCACTCGTGTTTGAGTAATCTTGATAGTATGAGTAACCATTTTGCGTATTTCTCATTCCTAAATAAGACAG…
GN-M450	Aradu.A02	40480941	40480941	C	T	+	SNP	1	AAAAAGATATGTAGAAAAGAATCGAAGGATCTAAGATATGTAGAAAAGAATCGAAGGATCTAAGACACGTAGAAAATACATTAATAAAGTTGAATCATGCAAGCCAAGAAATGAACTCATTACAAACCAATATTCAAAGCATGGGATTTAATATATAAACTCAATATAATGTCAAAAAATAGTAATGTATTTTGCTGCTG[C/T]TCATTACAAATAACATGATAATGTGATCATTTTATAATACTTGTTATTTATGATTCATTTTCTAAGAAAGATTTGATCTTGACTCGAGTTTTAAAATAAATTATTAACTGGAAATATCAGATGATTGCATACAAATCTCAATCAGATATTCTAGTATAACTAATTTTGTTAAGATGACACAGGATGTAGCATCA…
GN-M451	Aradu.A02	42029430	42029430	G	A	+	SNP	1	TTGAAAATTTCTAGCAATTTTGCAAGAATCACAATGTTTCATTTCCTTGATATCAGGGATTGATATCATTAACTATGATTTTTCCCTTTCTTTGACTTGTTCTTCTCTTGCATCCTTTTTTTCTTTGCTTCAGCAGTAACCCAAGTGTAGTCGGAGGGAATTGCAAAAGGGTCTGAAACATTTTCTATCCTGCTACTGGA[G/A]CATGCCGCAGTTGAACTTGGACGGTAAGGAGCCTTTATCCACTGAAACCAAGACGAAGCTGAGAAGTGTGTCACTGCAGGGCTCTCGATGCCAGCAGCAGGAGGACTCGAAGGCGGTGTTGCAAATTCATCCACTGGCTGTAGCTCTTCGAACTTTGTAAAAGTAACCAATACTCTAATGGTGGGAACTACAGG…
GN-M452	Aradu.A02	42032800	42032800	G	A	+	SNP	1	ACAGAGGGAGGATACCAGTACAACCCTAATACCATATTGAATATGTAAGAAACAAAAATGTGACATAGGGAAAAAATATCTGCATGGTGTCAATAATAAGCTATTAATTCTTAAGTATTTCATAAAACCCTATGTTTCCAATTCCAAACACTAATCACATGCAAAACTCAACAGTCACATGCATTATTCCTACATATGCC[G/A]TCAGAAAATTGCAACAGGTATCTAATTAGCAGTCACAGATATTAAGATGTTTACATTGATATCACAAACAGTGACAACATTTAAGCAATCATCACGGTTGATACCGAGCGTTGGTAGTGCATAGACTAGAATTGATGACAGAAGTCAGCACCATTTTTTGTTTCCAACTCAGATATATTCTTAACTCCAATTAA…
GN-M453	Aradu.A02	45214066	45214066	G	A	+	SNP	1	AGAGATTTTCCGATGGATTTTCCATCGATAACGAAAAGAATGAATTGCACAAATTTAACCGACAAATATAAAAATCCGTCTATAATTTCCTCTGTAATATTGCCGCCTATTTTATGAAAACTAATTATTCACAGGAAATCCATTGGTAAGAGAATTAGTAACTTTATGTTTCTCTTTTTATCGAGGGTTAATTAGGTTTC[G/A]AGCTCCCCCTCTCTTACACATACATCACTCACAGAGAACACCTCCTCCATCTCTTCCTGATCGTCCCTCCATCGTCGTCGTTGTCTGTGGCCTTGCCTCCACCACTTCTTCGATTTCTTCTTCCACCTTCACTCTCTCGCTTTTCTTACTGTTCAATTCCTCGAGCGACGATCTAATTTTCTGAACAATTTTCC…
GN-M454	Aradu.A02	48352919	48352919	T	C	+	SNP	1	GCAGTAAGAAGGAACTAGAAACATAATGCATTACAGTATCATAAAAGTCTGACACTGTTGATAATATTCATTCCATGCATCTTAGTAGTTTCTCAGCCTCAACTTCCACAGAATTCCTCCAAGTCATTCTGCAAAATATGTCCATAAAAGTATAAACATAAATGGTTATTTAGGATTGTATCTCGAAACACAAAGAGCTA[T/C]ACATGCATAGAATCTCACATACAAAGGAGTTCCTGACAATAGAATTCTACGTTTACATGGAAGAGCTGCCAATGCCTGATTCACAAAGTACAGGTGAGAAACTCAGAATCACAGCCCTCAAGGTGCCTTGAACAAAAGTCAGAAACATGCCTTTAAATCGGAAAAATTTTGTACAGTACCCTGTTTGTTATCGT…
GN-M455	Aradu.A02	48445361	48445361	A	G	+	SNP	1	CTCATCTCGTTAGCAGTGGCAGCGTTAGTAGTAGTGAGATGTAGCTTGGCCAAGATCTCTTTGAATTCTTGATTGAACTGATCATCATTTCTAGCAGAAGAGTTAGCACCGCCACTGATCCAAGCAGGCGGAGAAGGAGCATAGTACATCATTGGGGGATGCAAATAAGCATTCGAAATCATGGATTTTCTAGCATTCTC[A/G]TAATGAACTTGCTGGATTATGTCAGTGAAAGCCCTCAAGCAAACATCGTTAAGCAACTTAGTGACACCAGGGATGACCTCCATGCGGATCTCATGGAGGTAAAGGAGGGATATTGTGCCACGTGTGATGTTATGGACCAGAGGCAAGATCTTGTCATGAGAGTAAGGGAATTGAGGACTCTCGATGCAGTTCAA…
GN-M456	Aradu.A02	49756701	49756701	G	A	+	SNP	1	GTCCACCGCTGGTACTAATCGAGACTGCCGAAGTTGCTATTTTGACTCTGATGTAATTTATCCTTGTCCCTGCTCACGGTTGTCCTCTGTTCTTCCTCTACTTTTGATTTTCGCAGTTACCTGAATCTCTGCCGCCGTGGGTATTGCCGTAGGAGTCGTTGGGAACTAATGTTGGAGCTGCCCTTGATGATTCTGATGCT[G/A]CTACGTAGGTTCGGAGCTGCTGTGTTGTTGCCGGAGGAATGGAACTCATCAGAAAAAAATGTTATTGAGGCTGATGTTTGGTTTGATTGCGTTGTTAACGCGACACTGAGGTAAGGGGTATAACTTAAATGATTTTAATTTTAGAATGCCCATAAAGTTTATTGAATGACTGCAAATAGGTTAATCTTTATGAG…
GN-M457	Aradu.A02	52026360	52026360	G	A	+	SNP	1	CTGAAAGACAGAGAAGGGTGGAGCTACAGCCACAACGGCATCAAGACAGGCCAAGATACAATGATAGAACAAGGTATGCTCGACGTAGATAAAGCATAAGGTGAAGGAGCAAGTGTTGATGAGAGGGAGAGAGATGTAGATGCTTTGCATAAGGATTGGAATCTGCTTCATTTTGTAGCCTTTGGATGCCAACACAATTA[G/A]ACAAATCATGGTTGCATCATGTTATAAGGCAGAGACATATTTAGGTGGCCAGATATGTTCTAAATAACAATACTCAGTTGAAAACGGTATCAGGTGGATTCTATTCTTTGTAATACCTTTTCATTTTTAGCAGAATGCTGACCATAAACGATATCTCCGTCTAATGTTACTGTTTCTAATCTTTATGCTGTTAG…
GN-M458	Aradu.A02	52114528	52114528	C	T	+	SNP	1	CTTCCAAGCGTTCATCAAAGAGGAGCAGAGCAGTAGAAGTTCATAATTTGTCAAAAAAGGTTTTTCTGAATTCTTACAGTGGCTTTTGTGGTACTTGGTTTCGATTTCATTCAAACTTATGGTAGTTTTCCTTGTTGAGCAGAGAAGAAGGAGAAGGATCAATGAAAAAATGAAGGCCTTGCAACATCTAATTCTGAATT[C/T]TATCCGGTAACTCTAGAGTTTCTTTCATGCTTTGGTATTAAAGGGTGCATTTTATTAGTTTTATTATGAAAAAGCAGGGGAGTATAGGCACTATATTTTAGCATAATTTTGCTTAACAATTAATAACATTATAGCAGGAATTTATGGGGGGCTTCTTGTGATGAAGAACTCAGCTTATGCTTACTTAGATTATA…
GN-M459	Aradu.A02	52838450	52838450	T	C	+	SNP	1	ATGTGGTTTCATTTGCGTATACGTCCGTCCCTAAGTTACAAGTTTTGTCAGCAGAACACAATTATCTTCTCAAAAGTTTGCCACCAAAAAAGACGTTACCTTCTTCAGTGGTTAGAGTTGGCCCACCAAATACAATTCTGTTGTGGGAATACTTGTGAGTTTTCCCTCATCGCTCAGTAATACCTCATTGCCATTGCTAC[T/C]ATATAAATCACACCACCGCCATAACCACAGCCATCCCATTCCAGCTGTGTACTCGTCTTCTTTCTTCTTTGTTGGGCTATTTCAGTTCAATACCCCTAACCATGTCTTCCCAGGTATGAACATGTTTAATTTCTTTCTTCTCCCCTCTATGTTTGGTCTTGAGTTGTCTCGCTCCTTTTCCTCGTGATTTGTTC…
GN-M460	Aradu.A02	52841377	52841377	C	T	+	SNP	1	CTAAATTTAAAATTTCATTAATAATGAAGTATATATAAGGATATTTTTCTAAACAAAATGAGGGAAGGAAACATGTACTTCGTCAATTATTGTTGCTATTTTGGATCAAAATAACTGTGTCACATTTGCAGGTGTTGAATCATTTGACATAAATTTGAAGGAACAGAAGGTGACAGTGAAAGGAAATGTAGAACCAGAGG[C/T]AGTTCTGCAGACTGTCGCCAAAACTGGGAAGAAGACAGCCTTCTGGGAGAATGAAGCGCCGGCATTGCCCACCCAGCCAGAAAACAAGCTTTCAGAAAATGCAACTGCTGCTGCTTCAACTGAAGTTGAAATCAAGCCTTCTGAAACTTCTGCCATTGCCTCAGCTGAGCCTGAAAACAAGGCTTCAGAAACTG…
GN-M461	Aradu.A02	54438707	54438707	C	A	+	SNP	1	GGCAAGAAAAGAACTAACCTTAAGCCATGATGGTACATTGCTGCGATAACCAGTAGCAAGAACGACGGAGTCAATTTCTAGAATCTTGCCATCCACGAGTTCCACTTTCCCTTGCCAGAATCTCTTGATTCCAGGTACAACTTTGATCTGACCTGATCTAATTTTCTTGAGTGCTCCAATGTCCAATACAGGAGTCTTCC[C/A]GGCAGTGTTCTTGAGCTCTAAAGGTCCTACAGAAGGCCGCTTTAGACCGTACTTTTCGACGTTTCCCAGGATCAAATGGGCCAGAATTAGCAGTATCTTGTCAACCATCCATAGTGGTAGCCGTTTCATCAACATTATTGCAAGTTCAAAAGTTGACTTTCCAAAAACTTCTCTTGGCAACACATGAACCTGAT…
GN-M462	Aradu.A02	57307274	57307274	T	G	+	SNP	1	TTTTTATTAAATTAATAATTTCATCACACCTATGGCCAAAATATGAATAAAGGACTAGAGAGTAATTATGAAATCAGAAACGTACTTACCTGCATCTTTGTAGCTTTCTTGCCCACAATTTTCAGAAAGCAAAGACTAGGCATTATCACTGACTGAAAAATTTTGCATACAAATATTATATGTTGTTCAATGGGGATTCC[T/G]TATAAGAAACTGAAACAAGAACAATAAGGGAAAGCAGAATGGAGTATGGACAAATCTACCTCATCCCAATCATTCCTTGTACAGCTTTTCATTTTTAGTGATTTTCAATAAATTTTTTTAGCGGCTCTAGGTTTGCTTTAAAAAAATAAGATGAGATGCAGCCATGTAGGTATGAATATAAGGCACATACATTA…
GN-M463	Aradu.A02	59200237	59200237	G	A	+	SNP	1	AAACTATCATGACTCCTACTTGAAGGTGACAAGTCTTCTTTCTTGATAACATTGAACACAATCCCATTATGGATCCTTTCAGGCTGCAAAAGATCGCCTTCAGTTACCATTATGCTAGATCCATTCGTGAAAACCTTGTTGCCGTTTTCCCTCTGGTCAGATTCTGGGGAGCTCCTATCCGGTGTTGTCACCCTGGGACT[G/A]TGATATTGAAAATCGTGAGGCGTAGTACGACCTGGCATGCTTGAACTTGGTTCAATATCGATTTCTAAGTGCTGGACGAAGTCAATGAACAGATTGGACGAAGTAGTTCTCATTAAAGGCCCCCCAGTTCTTGTCCAAGAATTTGAGTCACTACATTCAGATTCGCAGTCACTTCCATCATATGCGCTACGGTT…
GN-M464	Aradu.A02	59476543	59476543	G	A	+	SNP	1	ATTTAATTAAAAGAAAATGCTTCTCATAAACATGCCTTATCTTCTGAGTAGCTACAAAATGGCAATAAGTTGAGTCTTGAAGAGTCGGCCAATGCTTTAATGACATTCGACACATGTTTAGAAATAACTTGGGGCTGGATAATAAAACTATTTGATACCTAGGTGGTGCCAAAATTTTTCTGAATCAAAATCTCTATTCT[G/A]AAATTATGTGTTTTGTTTCTGGTAACTATCTCAAGAACAAAAATTAGAGATAGAAATACACTAATTCCAAACTTGAACCACTCTCACAAGCACTACATTACTCTTCAGTATAGTTTAAACAAATGAGAATGAAATAAGGAATTAATAAATAGAGACTGACTGAAAGCTTGTAGCTAAAATGAAATGACACATAA…
GN-M465	Aradu.A02	59509615	59509615	G	A	+	SNP	1	CATCACCACCCATAACCAAATACAAAGAGGATGAAACACCAACTTCAAACCATTCCCCATTCTTGAGCTTAACCCCCAAGCCTTCTACCTTCTGATTTAGTATCGTTAGGAAAGCTGTGTCTGAATGAGGAGCCACTCCCAAGTTGCTTTCACCAACTTTTGGTGTTCTGTACTTGTAACTTCTGAGCACATAATCAGTT[G/A]AATCCAGTAAACATTCTAATTTCTTGTTCTCCAGTCCATAGCTTTCAAACAACATTCTTTTCACAACGTGGTCTAGTCCTTGTAATTGCTTTGCATAGGAATGGACACTTTTGCTACGTGTTGAGAGTGTAGTTAAATCACAAATATTCAGTCAATATATTTGATGACAAATAAATTATATAAGGATTTAATAT…
GN-M466	Aradu.A02	60388812	60388812	A	G	+	SNP	1	GATCAGCGTAGCTGAAGAAGTAGAAGGTATTGGCCAGAAAGATTAAGTGAAAATGGAACAAGTATGGTATATTAAATCACAATAACTTTAGGGACATTATCTTACAAAACATCATTAACTTTGTTTTATTGATGTCAAGAACATTCCAAAAGCCAATATAAGGTCATACAACAAGTAAACCCTGTTCACTTGGTGAGGTC[A/G]ACTACATGGTCAGACAACACAACAGTGTTTAAAACATTACCGTATCAATCTCTTTTAAGAGACAAAAGCAATTTATGTCGATAGTGACTCACAAAATGTTCAGTCATGTTTTCCTCCACCCTTCTTTGTTTATTTTTGTCATACTTACCTACTTTTGTTACTCACTTGGAAACAGCTAACTGATGTAAGAAGCA…
GN-M467	Aradu.A02	60562458	60562458	G	T	+	SNP	1	GGGTCTAAGGATTTCCCTGGTTACTCCTTAAGGAAAGGGAGGCTGTTCTATCAAGGAAGAGCAGTGTTATCGGCAAATTCAGCTCATATACCCTCCCTGTTGGCTGAGCATTATGACAGCGGGATGGGGGGCCATTCAGGGTACTTTTATACATACAAGAGGTTGGTGGTTGAGGTCTATTGGAATGGGATGCAGCGACG[G/T]GTGAAGGATTATGGCCGCTTGTTCTATTTGCCAACAAAGCAAATACGTCGCGCTTAAGCCAGCGGGACCGCTGCAGCCCTTGCCAATTCCAAAGAGAATATGGGACATATCACTATGGATTTTATGGTCAGCTTGCCCAAGGCAAAGGGCATGGACACCTTTTTTGTGGTGGTCGATTGGTTGAGCAAATATGC…
GN-M468	Aradu.A02	60928346	60928346	A	G	+	SNP	1	ACAAGAAGCAACATACCAAAGAACAAAAAAATCATCTTATAGGTTAAGTGTTTGGATTTTAGCATGGAAGTTTGGATTATATACGAGTTTTTAAAAGATACAGAAAACAAATTTCACATTGATATGGGAATTTAAAGGAATTATATATAAAATATAAGCTTCTAATCCAACTATTAGCTTTTCAAAAATCGCACAATCAA[A/G]AAGTTATTCAATGATGTAGCATTCACTTAAAATTACACTAGCGTTGTGTTATATAATTTAAGTGAATATTGCACCTTTGAATAACTATTTAAATGTGGATGAAGTCTATAACCAATGTCATACACTTATGTTACTATTATAGTTGTTTGCATCCGGTTCCTGAAATCCCCAAAATATAAACAGTGAAATTTTAT…
GN-M469	Aradu.A02	61624488	61624488	C	T	+	SNP	1	CTGCAATCTGCATAATTACCAAATAGTTATCAAGACTAAAAATAATTTTAAAACAATTGGATGATGCTAAAAAAAAGTTAATTTCCTAATATTACTCTTTTCAAATTCCAAATAACTTTGAATACCTCTCCATCATACTCTTTTCAAGACAAAACCTCTGGAGCAATATATGTTGGTGTTCCAACTGTTGACTTAGGCTG[C/T]AAATGCAGCAATGCAGACTGCAATTTTTTCATTCAATTTGCCATCGTTTAAGAAGTCAAGTATTGCCATAAAAGCTTTTGCCGGTACATCTAACTCTGGGGTCATGCTTTCACTCATTCTAATTGTGAACATCTGGAAAAGTGATGAAATACTTTATATAGGGAACATACCAAAATGTGAAACACTATCACGCA…
GN-M470	Aradu.A02	61828615	61828615	G	A	+	SNP	1	TACAGGTAAATATTGATATGATAACTTATAGGTAATTGAAATATTTTTTATGTTTAATGTAGTGGATTGAAATGTGACTATTATCTGTTAATACAGGTAATTTCTGGAACATTAGGTTTTCCATCAACAACAATCAGACTCATTAATATGAATGGAAGCACACATGTTGCATGTTCTATTGGTCAAGGATCAGTGGATTC[G/A]GCATTAAAAGCAGTTAATTTTATTGTGAAGGTTTGAATTAAAAAATAACTTTTTGCTATAATGATCATGATCTTTTGAATTTTTTAAATTTTGACACAATTTAACTTTCAATTTTTTTTTGTATTTTCGACCCAAAACTTCTTATTTTGTTGGTTTTGTCATTAGAAAGAGTCAATTTTGATTTAAAAAAATAA…
GN-M471	Aradu.A02	61829502	61829502	C	T	+	SNP	1	TATGGTTCTACTGGATGGTTAACTGATTTAAAATAATAAATCATAAAAAAATCATTTAAAAAATGATATATTTATACATAAATATATTATTTTATTGTATATCTTAGAAAATTGTGAAGTTATATATGAGATAATTGCAATTATTGTTACCATGTATCATTATATTGGGCACTATAATCATAGTAAACAATCGGAAGTTT[C/T]TTGGATTGTAGCTATTCTATCTTTTGAGTGCATTTAATCTATAATATTTATACTACTATGTTGAAGAAGGAATTAATGCAGGAACCCATAAAACTTGTTGAATATTCAGTCACTACAATAAAAAATGGGATTGATGGTATTGTCACCACATATGTTGTCATTTGTAGAGAAAACAGCAATTATGAATCTACTTC…
GN-M472	Aradu.A02	62645743	62645743	G	A	+	SNP	1	TAATAATCCAGATCACGTTCAAAGCTTAGTTGGAGGACATGAATGGTTGGGTCAAGGTAGCAGAATCTTCATCACAACTAGAGATAAGCATGTGATTTGTAAAGAAGCCGATGATATTTATGAAGTTGGGGCATTGGAACACCATGAAGCTTTGCAACTTTTAAATTTGCATGCCTTCAATGGAAGGAGCCTACAAATGA[G/A]TCAGCATAATCTTATGACAAAAGTAGTTGATTATGCCCAAGGAATCCCCTTAGCCTTAAAGGTGTTAGGGACTTTTCTTTTTGGAAAAAGTGCTGAAGAATGGGAAAGTCAATTACAAAAACTTGAGAAAATGTCATTCAACGAAATCCAAAATGTTTTGAGATTAAGTTACGAAGGACTAGATCGAGAAGAAA…
GN-M473	Aradu.A02	62725985	62725985	A	G	+	SNP	1	TACTAATTTACCACCTTAGGGTAAGTAGAAATAAACAGATTAGATGAAATCTTCCATTCCATTTTCGTCAGCTGTGGAAAGTTTACAGGGTCTGATTAGCAATCTCTTAAACAGATCATAAAAATCTTCAATATAGTATATGAATCTTGTCCTAAAGATGATAGTGGCCAAATGTATGTGCATGTGATTTATATTCTAGT[A/G]TAATCTGTAGCCTTAACATATGCTTATACTTTCAACTAGGTCACAAATATTGAGTATGATGAACACAAAGGGCGTATAGCAATTGGGCGCTTGCAAGCTGGAGTTTTGGAAAAAGGCATGGATGTCAAGGTGAGAATTCTTTTTCCTGTATTTTTATTGTTCGATTTGTGTACTAGCATTGTCTTTGGTAATTA…
GN-M474	Aradu.A02	62964439	62964439	A	G	+	SNP	1	TCAGCTAAGGAATAGACGAAATGACTAACGTGATTAACTAACAATCTTTAAGGAAGGAATTTAGTTAAAAGAATCTTTCAGATACCAATTTGAAGAATGACTGACCTTTCAGTAACGATTTTGACCATTTACTCAATCAATAACATAAGTTTACAGTGATGCTATTTTAAGTTTGATGAATGTTAAAACTTAGAACCAAA[A/G]TCAAATTGAATAAGGCAGGAGTATAAAATACATCAGATTTCAGAACCATGTGAAATTGGCATTTAATATTATCAAATTTTTATTCAGGGATGTTTTTATATGAGGTAAGAGGAGCAAATATTGGCTGTATGGTTGACTGTATAAACATACATATATACGACGATCAACACTATTAGTCCAAAATAGTCAAGATT…
GN-M475	Aradu.A02	63592451	63592451	G	A	+	SNP	1	GAGTACTGATCCCACAATTTTTCCTGAGTTAAATGTCGGTAATGAAAGAATTCTTCGGTTATCTCCTTCCTCTGGCGAGCATCCGTGGTTGGGAGGTACATGATAATACCAACCTGAAACATTAACATAAACATGACCACCAAATCATTTCAAACCAACATAATGATGCTATAATTCATAGAGGAACCAAAGGATTTAAT[G/A]CCAAGTTTGGATATCTTCTCCCCTCGGCAAACCAGTTAAGCTCTGAAACAAAATTTGCATGTTGGTGTGAAAGGATCTAGCAGAAATTAGGGATTTTATTGATGAACTAGGGATTGTAAATCACAATCCCTTATTGAAGTACACTATTGGATCTAACCAACTCTGGAGAGAGTTTCCCTCTCCTAAACTAACAG…
GN-M476	Aradu.A02	63822317	63822317	T	C	+	SNP	1	ATATGCATTAGGAAATGGCTTAGTATTATTACATATTGTTGGAAACAAATCATGCATATATTGTCCAGTGTCTTTGTAGACATTATTGCTTCTATCTATGCAGTGTGAACATTGAGATTATTTCTACCAATTTGATATTTCTCTCGTCTTACACAGTTACACCTCTTTTATCTTCGTACAAATTCAAACTAGCATTAGAG[T/C]AGTGTCATCCATTTTCTCTATTGCTTGTGAGTTGTTATTCTTCTGCAAAGTCCTACAATTGAAACTCATTTGTCATTCATGCCATACCTTCTAATACATTCTAAATATTTCTACAAATGTCTTTGGAAATAGCTTAATATTTATTACATGTGCTTGAAACCATGCTGCATTTATTCTCCGGTGGCTATAGCTGT…
GN-M477	Aradu.A02	67420580	67420580	G	A	+	SNP	1	CACTTGCTAGGGCTCATCCTTTAATTTGTGTTCCTGTGCCTCGCTTTCATCAATTGAGCTATCTTGGAGAAAATTAGTTATTTTCTATACATATACACACTAGTTTGAAAATAAAAACCATGCTGAATGGTGTAATAGGTTCATTTCAATGATATGGTTGGGTATTCATCTATATAAATAGAAATTATGAACATCTTACT[G/A]TTAGGTATTTACTTCAACTTTGTATGCTTTGATCTTATAACTAATAACATACAAGTAATATATTTGTCTTCACTTTTTTCAACAGAAAATCCATAGTCATTGGCCACTGTTTTGGGGTTTAAGCCATGCTTTTATAACGGCCACTTATTCTGATGTGGCCATCCAATTCTCTATGGTCATGCTTTTTGAAATTT…
GN-M478	Aradu.A02	68124519	68124519	C	A	+	SNP	1	GGAGGAGGGGAGGAACCCTTCGCGAGGGCGACGCCACGAGCTCAACTCAGAACTTCGTGCAATGGCGAGGAGAGGAGGAACGATGCGAAGAGGGCCAAGTAGAGCTTTCCCAGATGACGAAGGCACCCACGGTCTATCCCCGCCGGCGGCGACAACACCTTTTACCGGAGGAGAAGAGTTCGAGGGATGAGGGCTGCTGG[C/A]AACATTCGAATGGAGAGTAAATAGAGTGTGAAGGGATGGTGATAAAATTAGGGTTACTGATGAGCGGATAATTTATACGCTTTTTGGCATTGTTTTTAGTATGTTTTTAGTATGTTTTAGTTAGTTTTTATTATATTTTTATTAATTTTTAGTTAAAATTCACTTTTCTGGATTTTACTATGAGTTTGTGTGTT…
GN-M479	Aradu.A02	68562345	68562345	T	G	+	SNP	1	CTGAAACGTGGAAGATTGATATTCATCAGAAATTTAGACATTCATACGACTTCTTAATCTTCTCTGACTATATAAGAGGCAAATGAAATTATAACATAATGTGAAATTACCATGAGACAACTACGACGAACATGTGATTTTGAAAGAACTACATGAAAGAATGGATTTCCTGAAAGTGGTGCAATCTCATCGCTTGATAA[T/G]TTTGCTGCAGGATCAGCCGGCTTTGGCAATGGGGCTTGCTCTTCTACTGAAACTGCAAAATTTGAGTTGGTTGAAGTTAGATTTAAATGTTGCATACATAATTTCATCGGATCACAACCCTTCCAACTATGAGTCTATATTCCATAAATAATTTTACTAATTCCCTTAGTCCTATTTCCTTGGAGACTAGTTTC…
GN-M480	Aradu.A02	68843351	68843351	T	C	+	SNP	1	TGAAAGCAAAAGATTAAAGCAAATAGAACATTCTTCCATTCAATTTTATTTGTCAGTCACTACTTAAAACATAACTGAATAAATATATCTTGATAAAATTCTATTTATAGATACATTGATTTATGTATCGAAGTGTTGATGTCAGTTCCAAATCAAAAGGAAATGGGAATAACAAATTTCAAACAAATAATTTCCATTCA[T/C]GTTTGAGCTGAACAAAAAATGTACATAACAAGGCAGAACATTTTTCTTGATTACACATTCCAAAACTATTGAAAACTCATTGCAATAAGCATAAATGACGAATAAAAACAGCAAATCTTGGGGAAATTGAAGTACATCAATTTCTAGGGAAATGGACAAATAAAATATGAGAACAAGCATAAAGGAAGCAGATG…
GN-M481	Aradu.A02	68951122	68951122	G	A	+	SNP	1	CTCAACTAAACTTGGTTATTACTGTAGTTGTAGAATTCAAATTTGACATCTTTTTTGTTGTATAATTCACATTTCAATTTGATAAATGAACCCTTAATTGTACTTATCTCTTTCAACTTTAAATGTAGTTCAATTGGATCTAGAATGCTTTAGTTCTTCTTTCTGATGCCTTTTCGTTCTCGATGTAGATTCCGTTGAGT[G/A]GAGTGCATTCCATACTTGGCAGAGCGGTTGTTGTGCATGCTGATCCTGATGACCTTGGAAGGGGGTAAGATAGGCAAGTAGTTGAACATGTCAATGTGATTTACTCTTCTTTTACTCCATAACTGTTACTACTCTTGGATTATTTTTCCTTAATATTGAGATGTTGAAAGAGAATTATTTTTTGTTTGATTGAT…
GN-M482	Aradu.A02	69017754	69017754	T	C	+	SNP	1	ACTAATATATTTCAAGTCTTAAAAAGCTATTCAATGGTATTATCATATTGGTTTTAAGTTGATTTCTAGTATTTTCTGTCAATTTTAATTGCTGACCAAGATCTTTGATTCTTGAGGTAATTTGCAGATGGTGAAATAGTGCTGAATCCTTGAAAATTTCTGAAGATAGATTTGGGAAGGAGGTATGCTACTTCTGTAAA[T/C]GAAATGTTTAGGTTCCATGAAAAAAATCAAAACCACAGATCCAACAAGTAACAGCTGAACCACTGTGGCAGATGACTTGCCGTGCCTTGATTTTTATCAAACATGCTTCTTTTATGTGATTAACACCAATGAATGAAGGATGAAATTTATCTTTGTTTGGTTTCTAGTATTTGTCTTCCCTCTTTATATCTTTT…
GN-M483	Aradu.A02	70705646	70705646	A	G	+	SNP	1	TCCTCTCCAGTTTTTGGGTCAACAATCTTTGGAGAGAAATCATTATTAGTAATTTAGTGGTTGCATATACCATTAGGATGTGTTTGTAACCTTTGGATTTCCAAACACAATAGTTCCAAATTGTTTCCTTTACAAACATACCCCTGTCTAATTCACAAGAAATTAGTTCATGTTGACAGTGTGTTTATATGTACCTTAGT[A/G]GGAAGAGGAATGATTTCTTCTTTGAATTTACCGGCTGTTGTTGCAGCAGCAGCACGCTTGTGAGACTCAACCTTTATTACACAAATTAAAAGGGTTTAACTAGCTAGGTACCTTCATATAATCTTTAATTTACATTGATTTTTAGTTTAAGATGTATCTAGGGCTAAGGCTATGTATATATGTCAGCAGTAAAG…
GN-M484	Aradu.A02	71088076	71088076	C	T	+	SNP	1	ATGAATGTTTCCAGTAAAAGTTCTGGCACATGGGTTATATCATGGTTGGATCCTGAAGGTTACTTTAATTCTCTTCACATTAGTGGAGTGGTTAGTACAAATCCTATGTGACACAAATTATTGATTTTTTTTTTCATGGAAAAATTTCATTTAGTTTTGACTTCCCACGTAGCTTGACAATTTGACCCTGAGAGGCAAGA[C/T]TGCTGTGTCCGTTCTTGGTAGACCATTCAATGCTATCGGAGGGATAATTAGGCTACGGGCACAATCTGGTAGAGGGGTGGTTCTATTTGAGCACGCAGCCACAAATTTCAAGGAAGGGACATCAATGTAGTGTAGGTTTAGGGTAAATAATGTTAAAAGTTTTTATATCCCTCGTTCGAACTCATGATAGCTTG…
GN-M485	Aradu.A02	71179870	71179870	G	A	+	SNP	1	TAACTTCTAGGATGGTAAATTACCCATGTCATCCTCTTCACTTATTACAGATTGCTTCTCAACGGATTGATAATTTTCAGGCAATTTTGAAAGCACACTCTCCTCAAGATGATGTTTTAGGTCATCTATGCACCTGCAACACGAAGATTTGTTAGATTCAAAAACCGAAACAAGCATGGTATCAGTAAGCATATGTATGT[G/A]GATTAAAAGAGAGCCTTTCCTTGAAGCGAAATCTTTCTCCCCTTTAGATAACCTATTCCATAGCTCGTCACTTTTTCGAATGTGGAACATGTATTTTTCAATCTGAAACAAAAACATGATTACAAAAATTAAACAAAATGCATTTCTAATGAGCACAGCAGCAAGTCAAGTCTATATTCACTGCTCAATGAGTG…
GN-M486	Aradu.A02	71269971	71269971	T	C	+	SNP	1	TGCACTGCACTAATTTTCAGAAAAGCAAGCTTAATGGGATAGAATTAAGTGATTGGCCTTATTTGTGTAAAGTGCATCAGTTTCTAAAGGTGTTTCCCTCTTGGAAATGTTGAGAGATTGGAAAGTTAAGCTCCATAGGTAGCTATTCTTTTGCTTATTTTTGTTCTTGTATGGAGGATCTCTTATCCTCTATTTCGATG[T/C]ATTATCCTTCTTGCCATCTCAATGCAATTCTTCTTTATCCAAAAATAAATTGCAGTGCACCTGGGCATCAATGTAAGCTATACAGTGCAATGCTTCCAACCTAGCATTAACACTATTCTCTCTTTCATCCATGTCATAAAGATTCTACAGTTGTTAACACAACCATGATCTTTTATTTCAGTCTGGGCATTGAC…
GN-M487	Aradu.A02	71751382	71751382	C	A	+	SNP	1	ATTTGGTGCCTTAAAAAATTCTACTAATCACAACTAATATGTAAAGTTGTTTTACTCCATAAATTTATATATATGGCATACAGAACTGGAAACAAAAATATATAAAGTCAAAACCAATCTTTAAATGTGCTAATGGGAGTTTTCTTTTTCTTTTAACACAGAGTAATTGCTTTTTTTCAGTGAACATCTTCGCTTTTAGG[C/A]TTTTTGCATTGTCCATGTATGTTTATTTCAATTATTTGTGGATTTGTAAGAATAGTTGTCATACTTCTTCATGATTAGTTGTTATTTTGTTTTGCATTGCAGATTTATTTTCATAAGAATTATCAGAAGTTGGATTGAACTACTTTATCTGCTTGTGGATGGAGTGGCACACCCTTGATATCATCACTTCCTCT…
GN-M488	Aradu.A02	72175392	72175392	C	T	+	SNP	1	TTTGGGAACAGTGGATTACTATCCATGGCGGTTTGTGAGATATCCATGGAAGTAGTGGAACACAAAGGTACTTCTGTTTCAGTGATGTTTGTGTTGTTGGGTTTCTGCATGTCTTTTCTGAGAGCCGCACATGACGATGATGATGATGAAGAAGCAGAGGAAGATGAAGAACATGCAGTGATGGGTTTCTCTGCTGGCTT[C/T]GATGATGAAAAAGATGATGATGATGATGACGATGATGGTGGTGATGAGATGCATGGAAGATCAGGGAGAGGAGGGAAATCGTCGTAGAACAAGTTTGGATCTTCATGAAACCACTCGTAATTCACTTCACTCAGATCTTCTTCTATGTTCTTATTAGTGTTGTTGTTAGCATCATCCATGGTTCCAAAACCTGC…
GN-M489	Aradu.A02	73019796	73019796	G	T	+	SNP	1	GTGACTTTTCTGAGATGAGATTTCTTCTTGCGTCGAATCTCCACCGTGCCTGTTTGACTTAATTTGCAATCTAATTCAGCAAATAGATATGGAAATTAGCAGCTTATTTCAAAGAGATGAAGTTACCCAAATTAGATAACAAGAAACCATTCTGGTTACATCAAAATATAATTCATTTGAGAAAAGAAGGAAAGACTTGG[G/T]GTACTACCTGCAACACTATAGGTACGACAACTCCCTTTCATTGTGCCCACTAAAACACCCTACAAGAACAAATCATATATAGAATTGTGAATTGTTCATTCTAATAACATTTTGTCTTGATGACAATATGGAAGAGATAAGGTGTTGTAACCATATAAGCTAGGTGATTATTGGAGACTAGAGTCTTGGTATTG…
GN-M490	Aradu.A02	73779428	73779428	G	T	+	SNP	1	TGATAAGCATAGATTTGTTAAAAAAAATGCTAATAGAAGTTGTTCATGTCAAAGATACTACTTCTGTTACTCTTAAACAAGAGATTTGTTTTGTATTATCTCATCACAACCACAATATTGAAAATGTTCGAGGTCAAGAAAATGATGGAGTTAGTAATATGCTTGGAGAGTGGAAGGAGTTACAAACTTTAATTATTCAA[G/T]AATGCCCTTATGCATATTTTGTTCAATACTTTGCTCATCAATTACAGTTAGCTCTTGTTGCTACGGCTAAAAAAGTTGTTAATATTCATGTAATTTTTTCAAAGTTTGACTAATTGTCAGTGTTGTGTGTTCTTTTTGCAAATAAATTACAATCTGCTTATGCAACTAAAATTATCCACTAAGTTACAACTAAT…
GN-M491	Aradu.A02	74294737	74294737	T	C	+	SNP	1	TTCTTTATCACGGTGGTTTTTAATTGCTTTCTAGAATTATAGCAACTGCAGTAACCGAGGATAATGATCGCAAACCCTTATCACTTCGCCAGAAAGTTATGATTACCTCAACTGCTGTAACAATGGGATGGGCTTTTAGTATCCCAACACAGCTGGCACAAGTTCGTATGCAAGCTGATGCAACTTTTCCCACCTCTCAG[T/C]GCCGAAATTACACGAATGTCTTCAATGCGCTTCATCGTGTTATTGCAGATGAAGGGGTTCAGGTGCTTTGGAGAGGTTCTGTGGCAGAAATAGCAAGGCAGTCCGCACTAATTACAGGGCTTATTTCTGGTTATCCTCCGAGTTTTAGGTACTTGAAGAATTCCCTTGGTTTTGGAGAGACCACTAGTGCGATT…
GN-M492	Aradu.A02	74766252	74766252	C	T	+	SNP	1	ACATAAAAAGCTTTATTAACTCACATGATTTTGATTAAAGAACTATTATTCAATTTCCTTGATTAACAGGAAATGATCAAGGTCTTCAACCCTGGATAAATCTCCAGGTTTGTCATCAGTTTGTTTGACCATTTTTTTATTAATGTTTTTTGTTATTGATAAATTAATATAAAAAGTGTGTTTTCACCATTAAAGATTGC[C/T]TAACATATAATCAAAATCTTTCACCTTTTTACCTTAGTCTTTTAACATGGATTGGACATCTTCCAATTCTAGACATTACAAACTCCCTCGCCCTATATTCACACACATAATACCTAAGGATTTCATCCATTACTTGGCTAGCCAAGTATCGAGCCTGGTATACTTGTTGCAAGGCATATATGATGACCACTAGA…
GN-M493	Aradu.A02	75200266	75200266	A	G	+	SNP	1	AAATCCAAAAGAAACTCTTATTTGAAAAAAAATGTTAGAGATATCATCATTTATATTTTTATTTGTTTTAGTTTAAGTTTTTAGAAGAGTGTTTTCATGACACTTTTAGTTTTGATATAAAAAATATTAACAACGTAACAAATCTATGATATCATTTACAAATATGTTTTGTTTAATTTCAAACAGATACACCAGGACTT[A/G]CTCAAATAAAATGACATTTGCAACTGTAAAGGTAAGAAAACATTGAAATGGTCAAATCACAATTCACAAGTGCTATTCTTCTCAAGAATGTGTGTGTATGTGTGTGTTTTTTTTTTCAGGGTGCAGGACATACAGCTGCTGAATTGAAGCCTAATGAAAGTTATGTCATGTTCACTAGATGGATATCTAATAGG…
GN-M494	Aradu.A02	76040912	76040912	A	G	+	SNP	1	ATCTATTTGTTTTATTGAACAATGGATCTTTACAAAAAAGTAGGCTTATGACCTCTTTCAATATTCTTACTAAAAAATAAATTTATATAACAGGATTAACTGATTGTTTCTCCCGTTTTTGTATCATATCAATTAAATAGCCTATTGATCAAGGTCTAGAGTCCATTGATCAAAGTCTAGAGCCCATTGATCAAGCTCTA[A/G]AACTTATCATGACAGAACCAAAATTTTAACATTATTGCCTGTCATGAAAGTGCAGTGCTTCGTCAAGCATCACCGTTAATACAAAATCCTTTCGAACAAATGTTTTACCACAGTAGAAAACACATGGCCCATCTCAATAATCTCGCCCGATTTGGAAGGATAAGTAGACATCTGAACCAAACAGGAGCAACGAT…
GN-M495	Aradu.A02	76153149	76153149	G	A	+	SNP	1	TTTAAATATTAGTGTATTAATATATTTAAAATTCTTTTAATTAATAAAAGATTCATATGACACGTCTTTCAATACAAAATAGTTTAACTTATCTGACACTCTTTGGATTACTTAGCTTATTAATATGTTTATTAATACTACTTTATATTTAACTTTCATTGGATTATTAAGTACATCAAGATTTCTTTACTAGAACGACT[G/A]TTATCTTGCCATTGGAGTTACTCGATATGCGTTTATAATAACTTTGATTCTTTCTTGAATGGATTAATTTTATTTTTATTTTATTTTATTTAACAGCAGACACTATTCTGTTATAGGTCAAGCGGCTCCATCCTCCATGTGCACCATAGCTGAGTGATCCACCTTATCTTAAAAAAGGGTTTTTATTATTATTA…
GN-M496	Aradu.A02	76430803	76430803	C	T	+	SNP	1	TTTCTCTCTTTCATGCGGCACCTTCTTTGTCAACAATCAGTGTTAAATCTCTCTTCTTCCAATTTTTTTTCATTCAGTTCACTATGTCCACTTCTAGACAAGTCCTTGATTCTAATGCTCCTACCCCTGGCTCTGCTGGTCCTACTGTTGGTACTGTCTCTGTTGATCCCGCAGCTCCTGTCCGTTCTAATAGAGTTGAC[C/T]CAGGCTGAAAATACATTAGAATTGTAGAAGAAGAAAATACCAATGACACTGTATGTAATTTTTGTGAAAAAATTATGAAAGGATGCATCACACGGGCAAAAGAGCACTTAATGATCAAGTTTGAAAACGTTGCTGGATGTAAAATGGTCCCAAAGGATGTTATTACTGAATTATGGGAACTTTACAATCAGAGA…
GN-M497	Aradu.A02	76550367	76550367	C	T	+	SNP	1	ATGTCAGCTTGCATCACAAAATGAGTTTAGCCAAATATTTAGGCACATAATTAAAAGCTAACAGATCAAAGACGTCTAACAGCTCACACAGTCATAGCATATGTCAAACACATCTAACAGTCAGAAGCGAACAAATCAATTAAAAGGGGAACACTGATAGATCGTTTAGAATACCAACTAGTACTTCCAGCTTCACATTC[C/T]GCAGTACTACTATATTTCCTCAAAATTCAAAAAAATAAATAAATATCATTAGCCAATATATAAGCCCCAAAATTGAAGGAAGTACAAAACAATTTAACTAAAAAAGCTCAAAAGAAACTCAGCCAATGGTAACAGGAAAACCAAAATAACATTTAGATATGTAAATGATGATGAATTTATTCATCACGTGCATG…
GN-M498	Aradu.A02	76859389	76859389	A	G	+	SNP	1	TTCTTTCTTCTTTCAATTTGAAGGAATTGCATGTGACACCAATATATATTATGCTACATACACGCCACAACACATACAATTTTATTTTTTAAGGTATTTATAAATCTCCTGTCCAGATGAAATTTAAGCATATTCAAATAATAAAAAATAGAATCATAGCATAAATAGTACAAAATGGGAATCTTAAAAGACAAACAATC[A/G]TTGTAATGGCAAAATTATTATATTCATAGTAATAGTCTCTACTATCAATACCCATAAGTTGTGTGGCTGATATCATTTATCATCCTTAATGCTTACTAGAATATGTCTTAGTTTTATATAGTGGGAACCCACCACTTTCGGTGGCTGTATTGCTCTTGACCAATCCAATTCATTATTAGAATATATAACAAATT…
GN-M499	Aradu.A02	77263316	77263316	A	C	+	SNP	1	ATAAGGAAGGAGATTTGATGCCATTGGTGATTAACTGGGCATGAAGTTCCTTCACATGGTTGGTGAATTTGGGTAAAGAATACAACAAAGGAACACAGCTATGCCTTGGAAGGAAAGTCAACATGAGGGAATTGCAACCCATAAAGGAAGATTATGAGTCCTTGGATGAAGAAATTATTTTTCACCTTAAAACCCATGCA[A/C]TCTGCCAAAAATTCAGGTTGAGTTGTTCAGTTTTATTAAAGCTGGCATTTATACTTTCATTTATTGATTTCATGCCAACAATCAACAAAATATACCAATTTCATACCTAGAACGGAGTAAGCTTATAGGTAAGTTATTTCCAAGGATGTGATCATAGTTGTCAGAACCGAACCAGTCACACTACTGGTCACTAG…
GN-M500	Aradu.A02	77572612	77572612	G	A	+	SNP	1	ATTGCTTTATAAATCCTAGTTTTATGTGAAACTCGAATCTTATGATTCTTTCATTTTAGAGTAATTGGTCAAGTTGGTTCATCAAATTTCAGGCACGAATCAATTTAATCATTTGAATTTCTTGGTTCCTCGCGTTCTGTATCTGAATCTTTTTAACAGCTATTAAATTTTAATAAATTCCTTTAACTTCTACAAGGATA[G/A]TACAATAAAATCACAACTACTTTTCAAATCCCTTCCATTTCCTTTCTTCTCCACCAAAATGAAATTACTAACACAGCCTAGTGAATACACTTTTAGTCAAATTCAGAGTTATTCCTGGCCATTTGTCATTATAGCACTATTATTAAGGAACCATTGTACAGTCTCTCTTCCTGGCTAAGTGACTTTGTGAGGTC…
GN-M501	Aradu.A02	77859514	77859514	C	T	+	SNP	1	AATAAATAATTACACGGTAAAGCACTAGTCTTACAACAGAGAACAGATTCTTCGCATTATATAATCAAGATCACCCAGCTGCAATTCCACATATATATATATATATATTCATCTAAATTACTGCTTCTTTTATGCAGTCAGTATTCATAATTTAAAGAATGAGTAGGGAATGGTTCAGGAGTTATTGATACTAAAGGGAA[C/T]AGAGGGAAGTGCGGGCAGAGTTTTAAAACCATACACTGATAAATGTTTGAAGGTAATAGGCTAATAGCCATAAAATTTTACATAACTAGTATCAGTCAAATCAATTTCCTATTCATAATTCTTCAGAGTCATAACTTTCTCTCAATAGAAAAATTTATTCTGGAGTTTGGACACCATCAGAGTAATGAGGAAAT…
GN-M502	Aradu.A02	78309578	78309578	C	T	+	SNP	1	CAATTGAAAATCATTAGATGATTTGATATATTTAACTAATTTATCATCTACGATTTTCTACCATCAATTTTACTTATAAACAAGTTGCATGTGAATTTCCAGCACAGAAGAAATAACAAAATTGAAAGAACAAGTCTAAGACTGTAGCCATTTATTACAGTGTATGTATAAATGAAACAAATCAAATTGGGAACCTACTA[C/T]CAAAACAGAGTGGATAACTAATATTAATAACACAGATCTTTATTTTTGAATTATTGTATAATACAAATATAATTTGTTGAAGCTTTATTAATTATTTGTTGTCGTGTGGAGTAGTGCTTAATTAGCACTTTGGTAGATCAGCCGGCGGTGAAGGCAATCTTGTTGAAGGAGTGGGTCCATTTTCAACCTCAAAA…
GN-M503	Aradu.A02	79016329	79016329	G	T	+	SNP	1	TTAGTTCGTATCCGTACAGATCACTGGCCTAGCTTAGCCTACATCGATGATTATTTAGAAGCTTTATATCTCTCATAAAAGACGTCTCTCTGCCAAAGGGTCACACTTGCATTTTGTTGAACCCCTTTCTGTATTTTTGATGTGGAGGAGGGTAAATTTTTTTGTATCCCATAATAAATAGTGTACATACCTCGAGTTAA[G/T]TCCTTTTTTGCATGTTATCATGCTCATGCATTCACTTTGTTGTTAATTCAAGGAGTAAACAACCAAAATGTCCCTCAATTATTAGTTCTCTGTTACCTTCAAGCTGGCGTTTGGTAACCAAAATGTTTAAACATTTCCGAAAACACTAAGGTGAGAATGTATTGCATGCTTCTTACTTACCAGGATTTAAGAAA…
GN-M504	Aradu.A02	79019209	79019209	A	G	+	SNP	1	AATAATGTAATTTTGGATAATGAAATATTCATTATCTTTTGAGTTTCCATATAACATTAATCAATTGTTCTTTGTTTACTATGAATTCTACCAAAACAGAAGTTTCACTCCAAAAATTATTATCTACATGATAATCTTTCATAAATAAACACGTCACGGTAGTTAACGGTACATATAAGCACCATCCTTAAGTTTTACGT[A/G]ATGAATTGATAGAAGGACATAAGGTGTCCATCGTTTGCTATCTTGGATAAAATAGGTGTCCACTATTCCCTTGGACACTGCCCAAGTTAGGCTTCAGCTTCAAAAACAAGCTTTGGGTGCCAATGCACTCACGACGCCTAATTATAAGGGTATGATGGGAACTGTTGCGACCATTGCTAGGGAAGAAGGTCTTG…
GN-M505	Aradu.A02	79176955	79176955	C	A	+	SNP	1	GAACTTAGATCATTGCCACAAAGAAGAATTATGGCTGGACAAACACTTGCATCCCTTCAGTGAGGAGGAATACAAATTTCCAAAAAGATTTCATCACCTAAAATTGGCTTACCTTCAGGCATATGTTAGTGATAGTCTTTCTAAATTGCTACACAGGAAACTAGAAAAGAGTCACATGCAAACTCGACAGAAGGAATCTT[C/A]TGCGAGTAAAGTGCATGAGTTTTTGTGTGAGAAATTAAATGCTTGTCGGTTTGGTCGGTTAAGATCATCTGCTGCAACTGCTGCTGTCTTTAAAGATATAAAACCACCAACAAGCCTTCATGAAGTTGCTTTAAGGAGACTTTGGGCTGACTTGCCTATGGAGGTGTTGCAATTGGCATTTTTAAATTATTCTC…
GN-M506	Aradu.A02	79177751	79177751	G	A	+	SNP	1	GGGAACTCTGTTTATAGTGATGAAATTTATGATACATTTATATTCCATGTCCGGAAGTCCAGGGAGCAGACAAAGCCTCTTGGACAAGAGGTATTTGATGATCATTGCCCTGTTGAGTTGAGTCTTCATGCTCCATTAGAAATCTCTGAACCTCAAGGTTTAAAAGCATATAATCTACTGAAGAAACATATGTCAAAATG[G/A]GAACAACATTTTGATTTGTATAAGGAGTTTTGTATCCAATCTAGATTTGAAAGTGGTAGTTAACAGGTGTTCCTTCATTTTTTGTCCTTGTCCCCATAGATAAACGTAAATGAGTTTTATCCTCTGAAAAATATGCTCTTGGCTGATTCTTCGGGAAAATATCAAATATGCGATGCATTGTATATACCTTTTTC…
GN-M507	Aradu.A02	79180492	79180492	A	G	+	SNP	1	TGTATTTTAATTTATTTTATAATATTTATTAATCGCTACTGTTATTTATTTGAGTCCGCGGGTCTCATTCTCATTATATAGAAAGCATCAAACATAATTTAAACGCAGAATAGTAAAATGCTATAAAGATCAGAGATCTGCAGTGTCTCCTTTATAGTCCTTATTATGCAGAATTTAATCTTCATTGAGTGGAAAAGTTT[A/G]GACTATTAATCAGAGATGGCTTGAGCAAGATTTATTTTATTCTCCCATTAAAGCGCTACTTAATAGCATCCTAAAATAGTAGCAGTTAATTTGGTGCAAAATAGTAGCAACACTCCAAGATAAACTTAAAGGTAGTAACTGATAGCATACATAGAGTATAGGAGTCAAATAGAAAACATATATTAATCAGGTCC…
GN-M508	Aradu.A02	79180943	79180943	A	C	+	SNP	1	GACATAAATAAATTTTATATTTCAAAATAATGTTTATAGATACTTAGACTATTAGCACTTACTTTTTCATCTCCACCATGAACAGTGAAATTTGCATCTGCTACCATATTATCACCAGAAACAATACCTTCACCTTGTTGCTCTCTGGTTTGGTCAACTTGTTAAGCATATATGAGATAAACTGGTCTTCTTCATTGTGA[A/C]TCCTAACCCAGCAACAACAATCTGCACTTTGTCACCAGCTTCAAGGTTTGATATTACTTTCTGCCATTCCTCATCTCTAAGTGAAGCCAGTGTATCTCCATCGTAGACATAAGAGATGGTCTTCGTGTGATTTATGATAAACAGATTTTCGACAATAGGGCCTTGTGATGGTACATTGTTTGGGGAAGAAGAAT…
GN-M509	Aradu.A02	79194717	79194717	C	T	+	SNP	1	GGCTCTCAACATTTCTGTTTTTCCTGAAAAAAATATAAATATAAAAAATAATCATTAACCGATAATACAAATGATTAGGGATATTAGTTAAGTTAGAAAGTTTGTTAGAAATATTGATAGCTGTCACTATGCTGTTAGGTAGTTATGCCATTGTTAAGTTAGTTAGCAGCACCCTAATCCCTCTATAAATACTAAGTACC[C/T]AACTTATATCAATCACTTTTCATCAATAGTCATCGTCAACAACAGATGAAAAATGTTAGGAGCCAACATTTTTTATCAATATTAGCCAATCCTTTGGGCCAACACTTTAATCTGAGAAAAGGACAATTTAGTCCTTGACTTTTTAATCTGTAGACATTTCCGTCCCTGAGCATTGTAAAATACATTTAAATCCC…
GN-M510	Aradu.A02	79390037	79390037	G	A	+	SNP	1	GTCCTGAGAAATAAAAATTAAAATACAATCATCATTCACATAATCAAACTATAACAATTTATATAGAGTTGCCACATTAGCTCAATAGATAAAGAACTAATATTTATTCAGTCAAAAATTTCGAGCATATCTTCTCTGTGCCAAGCTATCTAACTATGTTCTCATGTTCAAATTGACTCGGAAGATATATTTCCTGAACA[G/A]ACTTCCACAAAATATTCACACGATCAAACATTGACTTGTAAGATAGAATGTACTAATATAAGCTTTAGATGAAAAGAGTTGTGTGGTTTGGCAGTTCACATCATAGCTACAGGAATAAAACAACCGAACTCAAACATAAGATTGATTTTTTGTTCATGGGATTGTCCAATTTTTCACTTACAAAACGATCTTCA…
GN-M511	Aradu.A02	79583359	79583359	A	C	+	SNP	1	AAGTCCTTCATATGAATGGGCGCAACTTGAAGTCCATGATGTTGCACATTGTTTTCTATTCTACTTCTTCCACATTCATCACTACAACAGAAGGTCTGATTCTTGAAAATGTGCGAATCTTAAATCTCTCAAGGGACAAATCCAATGTATTTAAGGGAGATAAGTTAGCTTCATTAAAAGATGAGGACAGGGAAATCCTA[A/C]TGTCAAGTCTAGAACCTGGTGACACCGTGCAGATTGTTGTTGCTTTAGGATCTGGGTTCATTGTGAAGAAGACCATAGTTTATCTCATATATGACGATGAACCACCAATTGGGGGAAACTTGGAGCACTTCAATGATGAAGAGGATGATAATGTTCGTTCTACTGGTGATGACGTTGTAGCTTCTGTGAATGAA…
GN-M512	Aradu.A02	79668021	79668021	C	T	+	SNP	1	TTCTCATCGTACCATAATCTACTTCACTCTTCAAGTTCAGGTGATTGCTCACAAATTATTGCTCTTCCCATATCTCTTAACAAGTCATGCATTCCAAGCATATTATTGTTATCAACAGTTATAAGGTTTCGCTCTTTAAGTGCACTGATTCCAATTTCTGCACGGAGTCCGCAACCATTTAATATCTTCACAACATCATT[C/T]CGATCCATCCCAATAAAAAAGCATGCAATGTCAAGGAATATTTCCTTTTCATAATTCTTACTTAAACCATCAAAACTTATTTGTAGTTTCTTCTGGACTTTATCATGGGGAATTGATTTCAGAGTATCCAATGCACTTTCCCATTCTTTTATTCCCATATTAAACAAATGGGATCCAAGAACTTCCAGAGCCAG…
GN-M513	Aradu.A02	79705851	79705851	T	G	+	SNP	1	ATTCCTAATACTCTAAAGTTCTGTTCTTGAAAACCCTATTCGTGGATTTTCGAGCAAGAATAAAATTATAAAATTATAAAACCCAAAAATAAAATTAAAAATAATACAAATCAAACAATTGGATAACATAGATAACAGAGACATTGTGACATTAAACAATTTAGATTAAAAGGTTTTAATTACCTCAGAACAGAAAAAGC[T/G]TATCGTGCATGTGCCTCTTTTGGTGGTAACTTTTTAATTCAGTGGTACAAAAAGGGTCTTCGAATCTTAGAAGTTAGAAGTCAAAAGTTAGAAGAAGCATTCGTATATTTTATTGTAACAGAGAATGTGAAAATAGAAAAGAGTAAGAAATCTTACGTAAGTGTTGATAGTGATACAAAGATGATGAGAGAATT…
GN-M514	Aradu.A02	79831893	79831893	G	A	+	SNP	1	AGATTAGATTGAAAACTTGGGTTTTTGAAGAGGATTTGTTTTAGTTATTATTATACTGATCTTGCTATGTGTTTTGTGTATGTCAAATAGTAGAAGAAGAATCCATGTTTTGCTAATGATTTTGAAGTTATAGAACTGATCAAGAGGTGCAGTTAGCTTCATGTGATGGTAATAGCCGATAGTTGATAGATGACAATTTA[G/A]TCAAACTTGTCAAATTATTTGACCACTCTCGGCTATCATCTTCACATGAAGTTATCTGCACTCGAATTGTGACTTTGAATTTGAGATCTTTTCTTTAGTGTTTAGTTTGCAAGTTTTGGTTACTATTTTTCCTTTTGCTTAGTGATTTCGATGTTAGACTAATTGCTAATTGAACTAATTATCCACACCACAGG…
GN-M515	Aradu.A02	80148521	80148521	T	C	+	SNP	1	TTTGAACACCAGGGATTAGCATTATTAAACACAACCCTCCACCAACCCAAAAAAAAGAGAGGAAAAAAAAAAAGAAATTTGAAAAGTTTAGGGTGTATGAGATTTAAATTTTTCCGAGCAACTTATAATTTATAAGCAGATACAAAGACAAAAGATTGTCTTATATATGTATTAAGAAGTTATTGGAAGGTGCAAATCAA[T/C]CAGACTTAAATGAATATAACTTAGATATAACCCAATAAATGAATAAATACTTTAACACACTCCTTTACATGGAGCCGTTGGTTATTGAAGCATGGATATGGCATAGACTCGTCCTACCTTGTGCTGAAATTGAACTTTTATTTAAAAGAACGGGGGAAAATAAAAACTGAAATTCAGACCACTTGGTTATAGTA…
GN-M516	Aradu.A02	80416393	80416393	C	T	+	SNP	1	CTTGGTTAGTTGCCGAATTTTGCTCAACGCCATTTGCATCTTCAAAGTCTGATTCTAGACCATCATCAACCAATATTTGCTCCATCATTGTTTCTTCTTCTTCGTCCTCCGGAAATTCATTATTGTGCACAAACATGTAATAATAAACTAAAAAAACGACAAGAGACACAATATTGAGTATTGCTAATATGAGAAAATAT[C/T]TGTCCAAATGGCGGCTAGCGGTGTTGTTTGATTCATAAAGCCAGCCGTCGAAAATCAAGAACCATGGTATGCTCAAGAGTTTTCCTAAACCATTCACCAGATTACTGAATGGCTCAGCAAAGTTACTAACAGATTTTGATGCATAGTTCTCGAATAACTTGGATAGACCGCCTTCAACAAGCGCTTCCGCCATT…
GN-M517	Aradu.A02	80420197	80420197	T	G	+	SNP	1	TTGGTTAAAAATATAAATTTTGTTCATCATGTCATATTTAATTAAAAAATAATATTAAAGAGTCAATATTTTTCAGTCAACATCGATTAACTTAAAATTTTTTACTTCAAATAATAAATTCTTTAACTTTAGAATTCTAAATTATAAACCTTAAAAATAATGACTAATATTAGTTTAACTATCAGTTTTGTTCGCTCTAT[T/G]TTGTCTTAATTGAAATAGTAATACGAATCTAATAGTAATTAACTACCATGGTGGAGGCACTTGCACAAAAACTTATTGCAGTGAAACTGCCGGTGTAGGCTTCTGACATTAGATAAGCAATCACGACAAACAAACATGACAAGCCATCTTGCATATTTCTAACCATAGTACTACCCCTTTCACTATTCATTGAC…
GN-M518	Aradu.A02	80611298	80611298	A	G	+	SNP	1	AACAACAAGATACAAAAGTAATGCCCAAAACCAAAACAACATCTAAATTTGAAAAGAAACTTCTTTGGAAGATGGATTTGTGTATACCAAAAAGGAAGAACTACAAAGGAATGCCAAATATGCTTCATCTTTAGATGCCCATATTCAGAGTTGTACAGCACTAGTAGACAATATAATAAAACTGAAAAATTGCAATTGAG[A/G]GATAAATGTAACATACAGGAGTAGATCCTTCTAGTGACATCCTCACTCTCGAAAAGGGCAAATTTCCAGCTAAGAAAGAATTGCCACTTTCAAAAATCTTGAGGGTTGCGCCCTTTAGTAGGCCATCTATGAACAGAAGAATCAGTTGATGCAAACCATATGCTATCATCATGCAAAGCTAACTAAAGTATCGG…
GN-M519	Aradu.A02	80636191	80636191	G	A	+	SNP	1	AAAAAAATATAAAGAAACAGCCATCTATTGATAATTATAAAAATAAAGAAACATGAACAATCATATAAAAAAACATCTATTTTTAAAAGTAAAAGACACAATTATTACTCAATTTAAAATAATCTAATTATTTAAATCTAGTAAATATTTATAGAAATTTTCCCAAATTAGGCCATAACTATCTCCAAAGTAAATACAAA[G/A]TCCTCATTCTAAACCTTATCTATGACAAGTGACTACTTCATAAAGTTTAAATGACTAAAATAAAATTTTAATCTATTTGTTCTTGATAACCACAGAATACAAAAGAAGACAAGAAATACTAGAATAGAACTCCATACAAATAAATATCACTTTGAAAAGAAAAAATTGCCAAAAACCTTCGATCATTGCAGTGG…
GN-M520	Aradu.A02	80636927	80636927	T	C	+	SNP	1	CCAAAAGCTGTCCCATCATTCTTTTATTTCTATTAACCAAGCTTAGATCCTCTTTCTTCGGCAATAGCCTTGGTACATGTTCTATATTAGGAATCTCAGAAGCCTTACATAAAAAACAAATACTATAGCATTAGATTTACAACCTTAAATCAAGCACTGATGGAAGAAGACAATACATTTACAATTATCACTTTCGACAT[T/C]CTTTGATTTTCAACTCTCCGACATCCACCTTCATTCACAAATGCATAATAATGAATCAAATTTAGAAATATGAATTATCCTAAATTGAATCATGATTATTAAAACCTAATAAAATAAGGCATGGAGAATCCCAAGTAAAAAAGAAATAAATTATATAAAGAAAGAGTAACACAAGCAGCGTTACCTTGTCTACA…
GN-M521	Aradu.A02	80696767	80696767	C	T	+	SNP	1	AGTGATAGTGAATGAGTCCAAGAAGAGCAATGCTGAAATTATGACAATGTTTCGCACCATCTCTGATGGTGTTGATCACATGGATTCAAGTTACAGTGATCACTGTAAGAAACTTAATGCACACCGGACTACATTGGTCACAAAAGCGTTTCGCGAATGGCCTATAATCACTTGGCATAGGTGCAGGCATGTTCTTGAGA[C/T]TCTTGTGTTCTATTGGTGGAACTGGCTAGGAATTTTGATACGCGATCATATCCCAACAGTGTGGAAATTTTTCGGCGTTGTGGCCGCGATTGTGTTGCTTGTTCTCACCATTATGCAGACATATTATTCAGCTAAGCAGACACATTATTCAGCTGAGCAGGCACGTAATGCAACTAGTGGCTCTTAGGCATCAT…
GN-M522	Aradu.A02	80697098	80697098	T	C	+	SNP	1	GCTAAGCAGACACATTATTCAGCTGAGCAGGCACGTAATGCAACTAGTGGCTCTTAGGCATCATCAGCAAGAAAAGTGCTATTTGTGTCTCTTAACGTTTTTTTCAAGTTTAAAACTGAATGCACATTTGTGATGTTGAAGTTTGTGTATGTTAATGGAAGAGATTTAGGTCCATGTTGAACATTGAAGAGGTGTTTTCC[T/C]GAAATTATTGTGAATGAAATCTTTTGTCTTGTTCTGTTTGAGATTTTCAAAGAAATCAAGCAACTCTTTTATGATCCTTATATTCTTACAATTAAAGCAAAATTAATGAACTAATTTTGTGAGATCAACATATAATTTTGCCAAAGAAATAAAGTGAGCATGAATTTTCACCACTGTCTCAATTGACCACAATT…
GN-M523	Aradu.A02	80734757	80734757	G	A	+	SNP	1	CTAATTTTTTGAAAATGGATTTGACGTCATATTTATTGCTAAGGACAAGATTTTTGGGCTTCTTTTCTTTTTGTAAAGATTTTTTTAATTTAAAAAGAAAGTCTTTCTTATGTTCTGGATCACCAATAGCCTCTATGGTTTCAAATAAGAGATCTTGATCTTTGGATAAAACATTAATTTCTTTGACATCAGAATCTGAG[G/A]ATGATCCAATATCATCAACTTCGATATTATTGATATCATCCGAAGATTCGGGTCTAAAGTCATCTTCTGTACTTTCAATTAAAAGATTGTTAATCTGTTCCTCAATCTGAGGTTCAAGGTTCAGATTATTAATCTTTCCTTTTAACCTACAGTATTTGCTAACATGTCCAGGTTTTTTGCATGTATACCAAATA…
GN-M524	Aradu.A02	80795568	80795568	C	T	+	SNP	1	CATAACATGATTGATTGTAAAATTGATGAAATTTCTTAGGTTGATTTATAATTTCATTTCTAGCATTTTTTTAATGTAGAGTATGGACTAGAAGGCTTGGTGTCCAAACAAGGTGATGTGTATAGTTATGGCATTTTACTTATGGAAATCTTCACACAAAAGAAACCCACTGATGAAATGTTTATGGGAGATTTTAGCAT[C/T]AAGCATTGGGTTGATTCCCTAATTGACATAGTTGATGCTAGATTGTTAATGGAAGAAGGAGAACTAGCTTCCAAGAAAGTGTATTTATCATCCATCATGAAACTAGCTTTGGATTGCACCAAAGAATTACCTCGAGAAAGGACCAATATGAAAGATGTCATAACTACACTTAAGAAGATTAAAATGGCGTTCTT…
GN-M525	Aradu.A02	80998845	80998845	C	T	+	SNP	1	TTTCAGTGGCGACTGAGCACAGTATGCGATCGCATGGCCACATTGGCAATAGAGAGCCTGAAAGTATCCACAGTTATAGGTATGATCCCTGAGGGAAACTCGATACGTACCTAGTGAAAAGTTATCGGTAGAAGTCATCTCGACCACAGTATACTCAGATTGATGCCTGTCAAACAGAGTGACAGTGAAGCATTTCAAAT[C/T]TCTCAAGTTGGCTCTATTGCCTTCATCAGAGCCCTGGCAAAATGGGTGCCCAGTCCCCAATTGCGCCTCTGCCATCTGTCCTCAAATCACAAATAGGTCTACAAGCCTACCATATGTGGACTTCACCAATGCAGTGACCGGTAGATTCCATGTACCCTTCAATACAGAATTAACACACTCGGATATGTTGGTCG…
GN-M526	Aradu.A02	81110200	81110200	T	G	+	SNP	1	CCACAAAGTAGGGAAGTGCCAAGAACCAAAAGAAGGTTTGAAAGTACAGAACCAAGAAGAGAATACTTGACCACAGCAATTTTGTTGTTACTAAGTGCAAAAATTGCTATGATAAGCTCTGTTGCATTCCCACATGTAGCATTCAGAAGTCCTCCAACTATAATCAAATAAATATCAACAACATTATAGTAATTACTCAT[T/G]ACTCATAATCAATTAATTCTAATCTTAAAATCAAGTATTAATTTTGCTGCAAACTCGCACATACCTGTGGGACCAGTGTAACAAGCCACTTGCCTGCCATATTTTGAAGCAACAGATTCAAATGGAGAAAACAAAACAATAATCAGTATTAGAAAAAAAACATTTCACAAGAAAGAGGAAAAGAGAAATTGAGA…
GN-M527	Aradu.A02	81223258	81223258	C	T	+	SNP	1	GAACTCAGAAATATTAGGCGAGTTTTCTTTGACAAGCTCTGGAAAGCATTAATGAGGTGAGATTAGTAGCAATGGTGAGCAGTAATACCCAAATATATTTTACATTTACTTTTAATTAGTTTAAATAAACTTTCACCAATCTTGTCCCAAAAAAAATAAAAATCAAGTAGAACTTCTAGATTCGAAAATGATAAATTTCT[C/T]TCTCACTATTGATTTGGTACTAATATAAATACTAAAACTTGGTTTTGTAAAGCATTTCCTTTTCGAAAGTAACTTATGAAAGCTGTCAAAGCTATAGCACTTGCATAACTTTTAATAAGTACAAGCACGACAATTGTATTTGGTAAAATAACTTTTAAAATTAAAAAGGACCATAACATAATAGACATAAATAT…
GN-M528	Aradu.A02	81284868	81284868	T	C	+	SNP	1	TTTAGTTGTCGCATCTAAGCAAGAGAGAATAGTAAGAGAAAATAGTAAAATCCACCCGTTTTCTATATTCTCATTATCTTTCTCTCTAATTTTTCATCAAAAATGCAAAGGGTAAGAGTATCTCATAAATCAAAGAGAATTATTTACTCGCTTATTTATGCTAGTTTCTTGTGGTTAACTCTCAGAAGCAGCTCTGAGTA[T/C]AGGCAAATTGTAATCTATGACAAAAAGAAATTTTGTGGATCTTAATCTAGTTGTTGATCTAAGTTAAGAATCTATCAAGCCTCACTTTTTTCTCTTTTTGCAGCTCAAGTCTAGGAGTATAAAACTGAACAGAGTTTCATTGGACTTCATCTTTTACTATTTAACCACTGTGTTTCCCTGTTATTGCTACACTA…
GN-M529	Aradu.A02	81474953	81474953	G	A	+	SNP	1	TGAACATATCCACATATTATCTCCATCTCCATCTTTTGTTTCTTTTCTTTTTCTTTTTCATTTTTCTTTTTTTCCTTCTCAAAATCTTTCAAAAGAAACATAACCTAACACAGTAATACCGTGACTGCAAAGCTTTATTTTCATTATGGGCTCAGACCAGGACCTAAGATGGACTCCACAAATTTAATTTTACAGTGTAC[G/A]AAAAAAGTAAGGATTCCATTAACACAATGATGCTTAGAAGTTGGGAGTTAAAGATACAGAGGAGATTTTATGCCATTCAGATCACTAGGAATATGTACTGGATGCCTGCACAGGGTACATACCAGACCAGTTATATCAGTAGTGAATATCTTTGTACAAAAGAATCAGTGAAAGTTTGGTGTAATTTAACAAGT…
GN-M530	Aradu.A02	81475453	81475453	T	G	+	SNP	1	ACCTTTCATTAATGAAGGATACTTTGTGTAGAGTTTTCCTTTGAATATATACCATGCAAGATTCTTTTTATCCAATAAACCATTTGAAGGTTTCCCCTTCCATTTTAAATTGTATATGGCCTCAATATATATATGACAAAATTTCTGTCACAGTACATCTGCTAAATTTCATATCATTCAACAATAATATACTCTATATG[T/G]ATAATGTCCCAATAGAAGCATAAGTACTGAATAAAAGAGAAAACACAACAATGTTCTGATGATGTAACATAAGAAGTTGGATCTCATTTGATTTTTAAGTCCTAGTAAAACCACCCAGTAGGTAGCACTAACAATTCAAAGTTTTGAACAGTGAACTGCGTATAAAATACCCTGATTCAATTGACGAGTTCACC…
GN-M531	Aradu.A02	81742852	81742852	C	T	+	SNP	1	ACATGTATTGGTGGTGGCACGAGAGGTGGATCATCCTGTACAAAGTCTGACTGTCCAGATCCACTGCCACCAATATCACCAACCTCCACAAAAAGCTCCATCACTTGTTCGGCCATGATTCTCCCATAGATGTCAAACATCAATCGTACATGCTCGTCGCCATGCAGCCAGAACAGACAAAATCCAAAAACTCCATTTTT[C/T]ATCGGTGCTAGCAACCTATACCATACCTGTCCGATCTCTTTTCTCCCACTTCTAGCAATGCTACTCAATATCAAACTCTTCATCTCCGACAACGACGTAATTCATCGTGTACGCAACAAAACGGATTCTGGAACTCAAAAATGCTCCCATTATCACCATTTATCATAAGGCAATTGGGATACACACATACAACC…
GN-M532	Aradu.A02	81783428	81783428	T	C	+	SNP	1	AATCATAAAATACGGACAAAACAAATTAAATTAGGAAATCTAAAGAGAAAAGGCTATGTTTTAGCCTTGGAGGCTTATATGACAATTGACACATTAAAAACAAATATAATTATAATCAGAAGAAAGTTTAAGAGCCAGTAATTTTAATTTATACAGTCGACACTTTTAATCAATAGTTCAACACTTTTAGTCTAGCAATC[T/C]AGAACCATATTTTTGTCAACACTTTTAAATTTTACTGACTAAAAACAATAAATTATACTAATTCATGAAGCATTGCTCTTATAATAATATCTTACTTACCACCCAAGAAAGAAGTCTTGAGCCCTCTGAGCAGCAATTATATCTTCACTAGTATTTGTTAAAGGAACAAAACCAAAAGCAAGGAGATTAAACCC…
GN-M533	Aradu.A02	81841489	81841489	T	C	+	SNP	1	CAAACAATAGAGTGTGTAAGATCTTAGCTTAATTAAATGTGCAGATGGGGTTCATTTGCTAATGGAGAAGAAGGGTATGAAGAATTGGAGACACCAATTGCTTACAAATTAGGGTTGAAGACATGGGCCAATTGGGTGGACTCAACTATTGATCCTAACAAAACTCGAGTCTTCTTCACAACTATGTCCCCTGCACACAC[T/C]AAGTAATCTCTTCTTTCTAACAATATAACTTAAAGCTCAAGATTTCTTTACCAACTTTCTCTTTATAATAATAAACTCTAGTTTTCATGTTACTAGTCATTAAAAAGTATATATTTTATTTTGTTTTCAGAAGCGAAGAATGGGGCCACAAGGATGGTGTGAAATGCTTCAATGAGACAAAGCCAGTGAGGAAA…
GN-M534	Aradu.A02	81877341	81877341	T	G	+	SNP	1	ACAGAATAATTAAATCTTTTTTTATATGCATATAGAGTATCTAAAAGATATTAAAAATGTTAGGTAAATAAATTATCTTTATAATCAAGTCTAATCAATTTTTTTCTTTTTATATCTCTCTTTGTTTTTTAACTAAAATTTTTTGTTATCAATCTATAAACTATGAGACCAATATAGTTGAATTTATTTACCAAAATAAT[T/G]TGATCATATAGAATTACCAAAAAGTTATTTATAGCAAAAAATTACTAAACCTTTTTTATAGTTAACTCAATTAAATTACATTTATAGCTAATGCAATCACTTCAATTCTTAAATTTTGATTATAATTCAGGCTTTCACTACAATACATTTTATAACAATGCCTATATATAGTATGTGTAAAAAATCTAACCTAA…
GN-M535	Aradu.A02	82121402	82121402	A	C	+	SNP	1	ATGAGACAACTTTGGTTTTGTACTTATTCTTTCTATTTATGCTGTGCAGAATAAATGGAAGATTCGCCTTCAACTTACAAAACCTGTCACTTGGCCTCCGTTGGTTTGGGGTGTAGTTTGTGGCGCCGCTGCTTCTGGTACTACATCTTAGTTTAATCTCATTAAGTGATATTCATGGCCTAGAAAAAACTGATATGATT[A/C]ATAGTATTCTGTTGAAATGTTGCTAGTATTGTTCTCTCTTTCATTAAGTATAATCACAGTATCACACTATCCACGGGCAAGGAGTATCTTTACTGTGTTATTTCTGAATTAATCTGAAACTGATATTGTACGTTACATGATTTACATTAATTCTGAACATCTTAAGTGACAACAATAGGCAATGCTTCCATTAT…
GN-M536	Aradu.A02	82354726	82354726	A	G	+	SNP	1	AACCACCTCTAAACTCAGACAGGATTCCTTTCTATTTTTTTTTTTAAAAAATTGAGAACGTATTTTTGCCAATGTCATTCATGAACCAAGCCCCTGCCGTCTATATTTTAATAGATAGGGGATAAACTAGTCTTTAATAAATACAGTGCATACTGAGTGATATCCAAGGCGAAAGACCAGTGAAGCATTCTCATCTAGGA[A/G]CTTCCTGGCCCACTTTAAACCCACATCATGCATCTTCTTCAGCAACTGAAAGTGTTCTTTCTGGACATCTTCCAGGCAATCAACTCCTCTGGTACGAGACAAAATGAGAACATGTTTCTTTGCCTGCGAAGCAATACAGTTCCTTTGTTAGCAGAGTCAAGCATGAAATGAAAAATGAAATAAGGAGGGTGAAT…
GN-M537	Aradu.A02	82582613	82582613	C	T	+	SNP	1	TCAGTTCCAGTCTTCATCACTGAGTTGATCATCAGTGTCATCCTTGGGAGGTCTAACAACCAATACAACCGTTCCTAAACTTTCCTTGACGCCATTCTCCTTCAATGCTGAACCCCTCTGAACCATTAAATCATCGTGACCATCAACCTTAGCCAAATAGAACCCATCATCCGCAACTACCTCCGTGTTATTTCTGTCGG[C/T]CACTACCAAAATAGGTTCCTCTTTATAATACTTATTCACCTTCCACGGCAAAATCCTCGCATCCACGAATGAAACCACAACTCCTCCTCTCCCAACGGTCGCCACCGGCTCCCACCGGGGTAAAACCACCCACCTTCCCCACGCTTTCTCTGCCCTCACGACCCCGAATTCACCCTCGCTCCTGCACTCAAACG…
GN-M538	Aradu.A02	82991268	82991268	C	T	+	SNP	1	TATCAGTGATTTCAAAAAGAGCGAGACTGTAGAGATTGATGATTCTGAATAGTAGTATTTTCTAGTTATATACTTGGTTGTTATTCTGTGGTTTGTTGATTCCCCACTGTGTATGGTTGGTATCAAAAGTTCATTAATATAAAAGCCAGTTTTGCTTTCAATGATGATGTGTTGGAGACAAGACAAGGGACCTTCTATTC[C/T]TGTTTGTTACTTTGGTTAATACACTAGTCTTTTAATTTTTTCTTTAGCAAATTAATGACTTTTGATTACCACATTCTCATGCTCCTTGACATTTTTATTTCGCATAGAACTAGTTTTACACCAGTAGTTGTACAAAAGGTCTCTTGGTTATCAACCATGTTTGCCTTTGCTTCTCTAGTCTCATTGGTGCAAAT…
GN-M539	Aradu.A02	83069182	83069182	G	T	+	SNP	1	GATAATAATTTAGTCAATCAACTGTATGTGAGCTTTTACGGTAAAATAATGTTTCCTTAACAATCACAAACCTCTTGAAGTGCTTGATTGTTGACAACTACCCATGGAACGAATCTATGGGGTGGATTAAGCTGAGTAGTTTCCTGAGCAAACTTTTGTTCAATCTATAAAATAATAAAAATTAGCACCAAAAGAACTTT[G/T]AAGCTAGAATAAAAGAGAGGGAAAATAACTTGGTTTACTCATTTCTACCTTTCAGTTCTATAAAAAATAAAATTAACAATATAATACAATTCAAATAAAAGATATTATTATATATATATTTTTTATCTAATTTTAAAATTTTGCTACTTATCTTTTTAATCTATATTTTCATTTCTCTTCCTTCTTCAAATATT…
GN-M540	Aradu.A02	83089349	83089349	C	A	+	SNP	1	CAGTTAGACTTGCTGCTTCAGCAACGGCTTTTCTCCACAAACTTCAGAAGGGCATACCGCCATGGGTTCCTCTCAAGGGATTTGAAAAGAAGACTTATAAGCAGCTTCAAGAAGAGGCTATAGAAAGCAAGAGACGTGATTTAGCGGTGTTAGAAGCTAATGATGGTGTTTGGCCAGGAGTTAGAATTCCAAGTCATGCC[C/A]TATTTCTTTGGGCTAGTGGCTCTGAACTCACCACTATTTTGGAGGAGGATCACATGCCCAACAAGTACATTCCTAGACATCTTAGGTATGCATATGCTGAGACCATGTGATTTAGGGTGCCTTTTTTTTTTTGAAAGAAAAAAAAAGTGATTTTATAACTTGATTTTTATATATAGTCGTAAAAAGTAAAAACG…
GN-M541	Aradu.A02	83394102	83394102	T	C	+	SNP	1	CCGGATCTTATATGCACCAATAAGCCAATGAACTTTACCTTATGCAGCATTGAACGTGTTGAAATCCACCGTCCAACTTCCAAATCAAGCATCTCAACGTCTGAAAAACAGCTATCTCCATCGCCACCACCAACTGAAAATATCTTGTCACTCAAGGCAGCTCCAGCCAAGCATCCTTTCTTCTGATTCAAAGAAGGACG[T/C]GAAGTCCACTCGTTGTGGAATGGACTGTATGATTCAACTACATATGCATAGAAGATAAAAATGATTAGAAAAACAATTCATCCCCGTGTAAAATCACAATTTAGAAAGCTAGGAAAAGTTCTCGCACCTGTGTCATACCAGACATTACCATCTCCACCACCGAAAACATAAATTTCACCATTTAACTTTACTAC…
GN-M542	Aradu.A02	83812442	83812442	C	A	+	SNP	1	ATTGAGCCTGAACTTATATTGATGGTCTCAAAGTTTCAATTTATTTAATTTGATTCCCTAACTTAACATATGTGGCTCCCATTAGTCACACTAGTCCTTGGTGTTATTTTTGCCACAGAACACTTATATGCTCAAATAGACTAATGACTGCCATGCTGGACTTCTTAACTATTATTTGATGCGGCAATTAAAATTTTTTA[C/A]CTCAATTTGCTTTCTAAAAAGTTTTTAAAACCCTCAAGTGAAATTAGAATTAGGATTTTAAAGAATTGGAGAAAATTGAGGTAAACAAGTTTCAATTACTACGTTAAATAGCGGTTAGAAAATCTAGCATGCCAACTATCAGTCCGTCTCAGTACGTCATTAACGATTCTGTGAAAAAAACAAGGTCAGAGACC…
GN-M543	Aradu.A02	84299787	84299787	G	A	+	SNP	1	TTTGCATATACTATCAGTAGAAATTCACCCTACCAATATTTAAGATGTATTCACAGCGGAAAGGGATTGATGCAGCATCACAGGATTATCCAAACTGCAACAAACGTATTGTGGCACTCCAGCTACATTTGATGCAACTGTTCAAAGTTAAACAGCATATATCGTAGAGGAAAGAAAGAATGCTGATTCATCTTGCCTGA[G/A]TGTGCTCATCGGCATAGATGACACATGCGTCTGCAGCACCAGCAGCAAGCAATGCTTGGTACGGGTGGAAACCAAGGCAGCTAACAGAACCAATTTTCTGGGCCATTAAGGTAGGGTAGTATCGAATGCTGCCAAGTTGGTCACCCTCAAGGCTAAAGACTTTAATAAGTTGCTTTGCGGAGCCACTGGCAATA…
GN-M544	Aradu.A02	84348679	84348679	A	G	+	SNP	1	GTTTAGACCCACATAATTTTTTTGGTAAAAAATATTGAAGAAATAAATAAATTAATCTATAATATTATTGCTATTGCATACACAAATCACTAAGGAGACGTGTAATAAACTACAAGTTATTATTCTTTAGGTTAAAATGACAATTTTTTTAAATGCTAAACTGAAATCAAACGACTTTTTTTGGGAGGACTACAAAAACC[A/G]TATATGGAATTATGGATATCTCTAAAACAACAAAAAAATATTTAATCCAAAATTAAATTAAATTAACATAAAATTATAATACCTGAACTACATTAAATTTCCAGATGCTTTGTGCAGTGGCACCCATGGTCCCAGCTGCATTCCCATGATAGGCATTCCTTAAAGATATTATGTCATGGCACCCAGTGTACAAC…
GN-M545	Aradu.A02	84593312	84593312	C	A	+	SNP	1	CTTTTTCTAATAAGTAATAACTACAACTACTACTACAGCCACCATGAATATAACTATTACCATTATATAAAAGAAGATGATAATAGAGGTAAGAGATATTTTTGAAAAAAAATATTTTTGACCAAAGAACTAAAACAAAACGAAATAAGACCTTTGGAAAAAAAAAAGTTTCAAATGATAGAAATACAATTAGAATTTAG[C/A]ACAAATATTAGTAACGAAATCAATACTTTGTCCATTTTATAAATTATTCACTAATGTATAGTATGCGGTTTCTTCTTATGCATTTCACAGTGCACCAAATTGGTGGATTATTATGTTCCTCTTTTCATCTCAAAAATAGCTTCAATTGATCCTCAAGAACTCTGCAAAGACGCTAACATATGTCCATTCATACT…
GN-M546	Aradu.A02	84593853	84593853	A	G	+	SNP	1	TTTATTATTATAATTGGAATTGATGGTTTTATGGAACATTGAAGCTAACAACTTGCTTGCACCACAAAACTACGTTAACACATCCAAAGTTTTTTAGGGGAAAATGTTACTTGATATATATAATTTAATTCTAAAAGCTAACTCAACACATAAGAGATATTTTTTGCTTGCAAATATTTTAGAATTTTAATTCTTCAGAT[A/G]TATAAGACTTGTAATACAGTAATATATCTTTAATCAATTTAGATTGATCTAGTAATTAATTCATATGTTGCTTAAACAAAAATAGTATAAAAACATATATGATTCAATCAAATTTCATGTTCTAGGCTTCGAACTTCAACGCTTGCTTAGGGGGATATGTAAAAATTAGTAAAGCTAATTTTAGAAAATAAATA…
GN-M547	Aradu.A02	84637409	84637409	T	C	+	SNP	1	TCTGACCAAGCACCCCTCTGAGATTGTGCCTATCCTTCAGTGAGTATCTATCTGATCTTGATAATTTGTTTTCAACACCAAGTGTTTCTATAAGCATTGGAACATCTAGTGATTTTGCTTAATTGAATAATCTGATAGTCAAGTTATTTGTACTTCAAAAATATTGTGTCAACGGTTAATTTGGACTGTAAGTTGGACCT[T/C]GAAATGATTTCACTTCAAGCTCGTAATGCAGAGTACAATCCCAAAGCAAGTTTCACTTAGCTGATATTGAAATCAACATATGCATCTTATTCAAAGCTTTACAAGTACTTTACTCTATCATAATTATGGTTTGCTTAGGAACTATACGTATTTTTTCCATGTATCTTGCTTTCTCATTCTGGTTGGCCATTAAT…
GN-M548	Aradu.A02	84724030	84724030	G	A	+	SNP	1	AATAATTGTGAATTAAAAACTTACTGAAGTAACTTTCTTGTAAATTTGAGCTGGGTTGGAGCATTCACTGTATGGGAACTCAGAAGTGAACAACTCAATCATACACATCCCAAATGAATAGACATCAACAAGCTCATTGTATTCCTCTTCATACAATTCAGGTGCCATAAATTCCGGTGTACCAATGACACTGTGTGCGT[G/A]TTGTGAACTATCACGAAGAATTGCTGCAAGGCCTAAGTCACCAATCTTGACCTCACCCAAATGCCCATTCACAAATATGTTGTCACATTTTATGTCTCTATGAATCACTGGTGGATCATGGCTGTGTAAATACTCCAATCCCCTTAGAATCTGCCTTGCCCAATTCTTAATTGCTCTTATATCTACTCTCTTGT…
GN-M549	Aradu.A02	85104315	85104315	C	T	+	SNP	1	GGGTTTGATATATGATCCCATTTAATTTAATGGGATACTATCACAATGCACTTGCTTGTCATGTCAAAGTGTGAGGAGAAAAAGAGGAGAAAGAAATGTGATTCAAAAACCATTTAAAAAGGACAAAGAATAAAAAGAGTCTAGTGTGAATGCAGTGACATAAGTCTTGAATTGTTTTTCCATTTTAGTCAACTTTCTAA[C/T]AAGTTAATTGATGAAATAGAAAGGGAAATTAGTATATAATTTGCTTTGCTCAAACTTTAGAATTTCCAAATTGGTAAAGAGTAGATCACTTTGTATGTATGACTTGTTTAGGTAAAATTTTAGATTAAGTACTATGCTTCCTTATTTTTATATTTTATCTGGTAAAAATTGCTTGCAATCTTTTCATCATTTTG…
GN-M550	Aradu.A02	85315618	85315618	C	T	+	SNP	1	TCGCTAGGGCGTCTGGGGATTATGCTATTGTTATTAGTCATAATCCTGATAACGATACCTCTAGGTACCTAACTGTTTTGTGTAGCTATGCTTTTTTTTTATGTTGCTCTGGTTATGCCGTTGTCGTTGCGTTGCTCTATGATGAGGAAAATTGTATGAAATGGCTACAATTTAATTATTCGTTCTTTCAGATGGTCATT[C/T]ACTTAGGCGGTAGATGGAAAAGTAGTTATTTTTGCTGCCATGGCATTAAGTGATTGTGCATGCACATGTAAAATTGCTTTGCTTTACAGTCAGTTATGAAAATCAAATTCTATAAATAAACTTAAAAGTTAAAACCATCCTTAGAATATACTCCTAGGCAAGTTAGTTTGGACATAGCTTTGGGGTCTTAATAT…
GN-M551	Aradu.A02	85344892	85344892	G	A	+	SNP	1	TGCCTTTCCGACATAAATAACTTCAGGTGCCATAATCTTGAAAACAAAGCAAGGAATTCACGGTACTTGTCACCAAAGAGTGAAGAGTGCAGCAAAGCTTCTTTGGAAAGCATGGATCAAAATCAACAAAATGCCTGCATTCTTCATTGTCAAAATATTGTAACTCCAGATTTTTAAAATATTGCCATGGTAACATGTTG[G/A]AGTTACCTTATGCTCATTAACTTTCATCCATTTATTCTGCTATAGTAGAGCATAGCTTCTCATAAACTGGTTTACTCAAGTTAACAATCAAAGTTTTTTCCTTTTATATTTCTATTTTCTAGGACTTATGTTGGAAATGGATGATCAAAAATAAACTAGGAATCTTAACAAACCTTTATCGCTCAAGAAGATAA…
GN-M552	Aradu.A02	85486714	85486714	C	T	+	SNP	1	TTTCAGAATGGTGAAGGAAACTGCCAGTTTTAAAACAGCACAAAAACCTGAAATAATGGAAAACAGAATTTGAGAACAAAGAAAACATAATATCAGAGGGCAAAACAAAACAAATTGAGATGAAAGAAACTTCCAACTAGCATACAGTACCTCGGGCATACATCTGCACAAACTAGGGTGACATTTATGTTTACAGCAAG[C/T]TCAATGTCTTGCAAACAATAAATTCAGCTTTTTGTTTACAACAACAAAGTCTATTCCCATTAGGTGTGAAATCGGCTATGAATCAAACGTCGTCATTGTATCCTATCATGTATTATATCTGTGGTAAAACCATTGACATATAGATCTCTCTTGATCACTTCATGCATGCTCTTTTTAAGTCTTCTGCTTCTGGT…
GN-M553	Aradu.A02	85611471	85611471	A	G	+	SNP	1	TATTAGGCTATCAGTATTTTAATTTCTATTGTGGAGGGTTTTTTTTTTATCGTATTGTGGAGGGGTTTTGTATTTTTCTTTTTTCATGTGGAAGATCATAAACCACGTTTTGTTGAGTTTTTTTTTTTTTTTTAATTATGTTTTTGGGTTCTAAGCTTTTGGTTGATTAAGAAATTTGATGAAATCTTCAATCTTCAACT[A/G]ATTTTGGACATATAAAAAGGGAAACCAAAACCAAGTGGTCCAAAAAGGTTTGTCCAAGGATTTGAAGTTTGAACATATGCACTTTAAATTTTTCAATCATTCAATGGAAGCTTCTGTATTTCTTGGGCCCATTTTAAGTACAATCTGGAGCTTACTTTCTATCTGTTTTCCGTGGCCCATGCTGTGCTGATCTC…
GN-M554	Aradu.A02	85839597	85839597	A	G	+	SNP	1	AAATTTTTGCTACTTATTAAATAAATGAGTGAGTTAACTACTCCACCAATTCAAGTTAGTTAAATATTTTTTCTATTTAATTTTTATATTTTGTCTTCATCTGTGCTTTTCTAAGTTAGTCAATATCTATATGTTCTTGAGTTGAAGAACTAAAAAAATGTATTGAAAGGGCACCGAGTTCTTAAAATGAAACTAGTCAA[A/G]TGGAAGATACTAAATGGTATGTTTATCCAAAAAATACTAAATAATAAAATGATTTTTTTTTTATTGTATCTTTTAGCTTGACATACCAAGGTTAATTTGCAATATTTGATTGAACGAGTGAGTTGACTATTCAGTCAATTTAAGTTGGTTTAAAATGATTTTTTTTTAAAAAAGGTAAATACCAAATCGGTACT…
GN-M555	Aradu.A02	85843230	85843230	T	G	+	SNP	1	TAGCACTTAATCATTATTATTGGGATTCAAATATATGGACTTTACTGAAAATATTGTTTGTCATTTTTCTTTCCTTTTAAGGCATATTTACCCCACAACTACAATAAATATATATATATATATATAAATTTGTTATTTGTAAAAGAAAAATTAAGCTTTTATTTGTCTTGAATAATTTAAATAGGTGTCATTGGTAAGAC[T/G]CATTCTAAATATATGAATATCCTATATTTTGTATATAGAACTAATGAATTTAGAGCTTTTAAATTAACAAAATAATAAAATAAAAAATTAATCACTATTAAATTATAAATATTTTTTTCTGTTTATTAAGTACCAATAATTTAATTTTTGTCTTATCATAAAATAATAACTCATATTTAAATATTTTTTATTAG…
GN-M556	Aradu.A02	85961920	85961920	T	C	+	SNP	1	TTTTTTTATAGGATATAATTGTAGCAGCAACTGATACTACTGCAGCCACAGCAGTTTGGGCTATGACTGCACTAATAAAAAATCCAAGAGTAATGAAGAAAGTTCAAGAAGAAATTAGAAACTTTGGAGGTCAAAAAGATTTCTTAAAAGAAGAAGATATTCAAAAGTGTAGCTATTTTAAAGCTGTGATGAAAGAAACA[T/C]TAAGATTATACCTACCAGGACCATTACTTATGCCAAAAGAAACAAATGAAAAGTGCATTATAAATGGCTACAAAATTCCAGCTAAGACTATAGTTTATATAAATGCATGGACTATTCATAGAGACTCTGAAGCATGGGAAAATCCAGAAGAGTTTTATCCTGAGAGATTCTTGGGAAATTCAATTGATTTTAAG…
GN-M557	Aradu.A02	85968856	85968856	T	G	+	SNP	1	ACCATTATTACATGAAGGGTTTTGCAAATAGGCAAAGAGGATTCTTCTTATGTTGAACAAGTCCAGGTAAGACTTCAGTATCAATATCTTCCTTTTGAACTCCATCTGGCAACTCCCAATCAAAGCAATAAAGAAGATTAGCAAGTATAAGATCCAATGCCGCAATTGCCATATGCATCCCTGGACACTGTCTCCGACCA[T/G]AACTAAATGGAATCAAATCAAAATCTTGTCCACCAACATCTATGTTCTTGTCCAATAACAAGAATCTCTCTGGATAAAACTCTTCTGGATCCTTCCACTTCTCTGGGTCTCTATGTATAGCCCATGCATTTATGTACACTAATGTCTTGGATGGAATTTTATATCCATCAATGATGCTAGCTTCTTTGGTTTCT…
GN-M558	Aradu.A02	86664898	86664898	T	C	+	SNP	1	AATTAAGGTGGAGACTTGTCAAACGGTTCAAGTACCCTATTTGGTGAGGTATTGGACCAACCAAGTTGTTTAAACTAAGGTCTAAGGTTAACAAATTTGTTAAATTCCCTATTTCTTGAGGGATGAGACCACTAAATCCGTTTTGGGAAAGGTCAAGATTCTCTAACTTGGTGAGATTTGCATATGTTGTAGCAGTAAGG[T/C]CACCAGTTAGTTGATTGCTAGAAAGATTCATGTAGATGAGATTGGACATATGACTGAAGATTAAAGGAATGGTTCCACTGAACAAGTTTGAACTCAAATCCAATGTGACAAGCCTCTCTAGCATGCTGAATTCATTAGGAATTTGACCACCAATGAAATTGTAAGAAATATCAAGCACAAGAAGTTGAGTTAGA…
GN-M559	Aradu.A02	87289734	87289734	G	T	+	SNP	1	AAAAGTAGACAATCACTTCCTGATCAAAACTTCTTTCTTAATCGCAGGCATTGAGACAAGAATTGGAGAAGAGAGGATGGGCATCTGCAGAGACGATATAAGCAACCTATATAGAAATCATATAATCAATGGCAACAAAAACAACTTGAGTTCAACTTGAATAATTTTTTAGCAGACCATAACCTATTGAACCATTGAAT[G/T]AAAGACATGTCTGTGTTCATTTGAATTGCAGAACTCAGAGTGCACAAATGTAACCCTTGTTCAAGGAATGAAATAAATATCTTGGTTGTTTTTCCAATTGATATATTCCTTCACTACGAGTTTCCATCATGGTTTTGCATTTCTTTTATTGACAAAATGGTCAAAATTCCATGCTGGATTACCTAAGTAAATTG…
GN-M560	Aradu.A02	87468176	87468176	C	T	+	SNP	1	TGCAGACTAGTGGTTTGGATAATATGACCCAAAAGTCTCAATGCCTCGCAATCCTATCTGTGAAGCCTAGGCCTTCTCTACCTGCATCTTTCTATATTAATTTCTTCCAAATAAATTTATTGCTTATTCAGATCTTTTAGGTCAGCCAGAGGACATAATCTATTTTACAACTTGTAATACTTTCTTTATAACCTCAATTA[C/T]TGTCTGTAGATGCTGTTTACAGACTAGAAGGCTAGGATCTAACTTCAATCAATCATCAAACCTAAACTATATATGAAATCCATAATCAGATACCTTAATAAAAAACAACCACCCTTAACTATCCAGCATGATATATAAACTTTATAGATCATTTCAAAAGCAGGAGATGTAGTTTTTAAAATAAAAATAAAAAA…
GN-M561	Aradu.A02	87586324	87586324	C	T	+	SNP	1	TCCAAAGTTGTTAACTCAAATTCGATAACAAAGCCTTGTAGCAAGCCACATACTACCATAGCCTCAAACACAAAATCTGCTGTTTCAATTCCAACACCTAAGGTAACAAACTTTGGCAACATGACATCGGTTGCTTCGGATAACAGAAGTAGCCGAGATTTATGCAAGAAGGATAACCAGATCAAGAACTGTGTCGGCTA[C/T]AGTATCAGTGTTATGAGTAGTGGTAAAGGAAGTGTTACCAATGATAGTAATTGCATCTCTGCCGGCATAGGCTTCTCCCCAAGGAGTGTTCTTCAAGGTACTATTCGTGACTTCGCAACAACTTCTGTGACATATTTTCACTTAATATATTGTGTTGTTAGCTGCCATTAGACAACAAAGTGCACTTTGCTGTG…
GN-M562	Aradu.A02	87668480	87668480	C	T	+	SNP	1	GGTACCAAAACCAAACATTAAACCAAGTCACAAATTTTACAAGGACTAAAAACTTATATATAACCCAAATAGGCTTACATGTATTATGCATTTTCTCACTTTGGATGGAATATGCAGAACAAACATGGTGACATACTCTCAAGGTTTCTGCAACAGGAGAAATATGATTCGACATACTTAAGAGACATAATTCTAAACTT[C/T]GTTATAGCCGGAAAAGACACAACAGCTGCAACACTTGCATGGTTTATTTACATGCTATGTAAGTATCCTGAAGAGCAAGAAAGAGCTGCAGAAGAAGTGAAAGAAGTAACAAACACAAAAACTAAAACATTTAGCAGTAGTGCTGAGTTTGTGTCTTTTGTAACTGATGAAGCTCTTGAAAAGATGAATTATCT…
GN-M563	Aradu.A02	87679040	87679040	G	A	+	SNP	1	GATAAGATTCAAGCAGGCTGGTTAAAGTAGCAGAGTATGTTTGGTTTTATATGTGAAGGAAAAGAGAAGAGTATTGTTAAAGGACAAGCAAAAAATTTGAAGCAGGTGCATACCCAAATATGAGGTCAATCCACTCATGTAAATGAGCAGATGCATACTCACTCTCCAGAGCCATCCTATGCTTATGCACAAAATCAACT[G/A]GATTCTCAGCCCAAGGAGGAAGTCTTACAGTATCTGATATGGCAGAAGAATCACAGGGATAATAACTAAAATATGCACTTGACTATACCACAAATTCTTCTAAAGAAACAAATGCAGAAAATATAGAGTATACCAAGCTTTTCTCCCAATTGTGTTGTGCATAATGTACAAATCAATCAGTTTGTCATAAAAGT…
GN-M564	Aradu.A02	87875465	87875465	C	T	+	SNP	1	ACTTGAGTGTTGGAGTTCTTTTGCAGGTGTCCAACTCCTCAACAAGTAGATGTTCCATCCTTCCGCTCCAAAAAAAACTAGTCTAAGCTCCAGCAGGACAAGCTATACCTCGGAGCATCCAGATTCACACAGTAACAAAGCTAAAAGCCTAAAACATAAAGATAAAACAACATAGGCAACTATAAACCGGTTAACTATAA[C/T]AAACTTCTCAACCATTAATATTGTTGGGTCTAACTTTCACAACTTTATTTTATTTATGGTCCGAATTAAATTTACATATATCACTTGATATTGTTATGCATGGAAACAGGAATAACTTGAAGAGGTTGTGCCTTGTGCAAGGTTAATCCATATTTCTCAGACATATCCATCTCTTCTGGCTTTACATTATTTGG…
GN-M565	Aradu.A02	87922237	87922237	C	A	+	SNP	1	CCAATTTCTTCCATAATCCCCCAAACGATGTCCTTGAACTCTTGAGACTTGAAGGAATCGTAATGAGCCAAATCTATGGAGAAGAAAGTGTTTGATATGAAATTAAGTACGGTTATAAAAGCCGCATTACTCATATCTAAAGATTCGCCTTTTTCACTTTTTTCTTTCACAAAATCCAAAAGTTCTTGGACTTTCTTTTG[C/A]CGAAGAACTTGCGTAGAATCAAGCTTTTGAATTGAGAACAAATTGTCCGCGCAAATTCTCCTAAGATTCCTCCACTTCTTTCTTAATGGCAACCATATCACCGAAACTTTATGGTGATCCATCGCCGTAAGAGTATCCGGGGTTTGCCTGTCACAGAAGGTTTTATCATGTTTATGAAGCACTTCTTTGGCTAA…
GN-M566	Aradu.A02	87946942	87946942	T	C	+	SNP	1	TCCCAAACTATCCACTACATGCTCGTACGAGAACTGTCACCACTGGGAGTTGCTGTCTTCACTGTCCCAAACCCATTTCGTGCCTGACAATCGTGGAATGGGACAACCCATGTGTGCCACTAGTGAATTGGACATTTCGTGTGTGTCAGCCTTGAGATGTTCTACATTTCGTGACTGGTGAGCTTGGCATGGCATGTGTC[T/C]GATGAGGTGTGGCCATGTTGTCTAAAATGGTGCCTATTTTCATTTCGCGGATGAGGGTTGCGAATTGGTGTACGCATTTTGGGAGAAGTTTCCAATGGTGCGTATGATGGAAAATAAAGAAATTTTCATGCATATATCAATAAAAAAGTCATTTATCATGTGTCAGGAACCACTTAGATCAATTATTTGAGTGG…
GN-M567	Aradu.A02	88076753	88076753	T	C	+	SNP	1	TATTAAATTTTTTGCAATGTTGTTGTTGACTTATTGTTCATTGCTGCTGCCTAGTTTTTCTTGCCATTAGGTTATTTGTTCTTGTTATTGGTTTTCTAGGTGTTGGTCATTGGATTAATTAGTGTACTTTTAAGATTTACTTTAGAATATAATTATGTTTTTGTGTGTTTATTTATAATTCGATTATTTTGGTTGAACCA[T/C]CGAACCAGTTAACTAGTACCCGTGGCCATGGCGATGAGGGCGGCAGCGTTGGCAGCTCCCGGAGGTTTGCGGCGGCTCTTCTGCACAAACACGACGAAGCCATCTTTGAGCTTCCCCTTCATTCCGCCTCCACAGGCGGGGGCGCAGCCAGCTCGGCCTATGGCGGAACCCAACACCAACCTCTTCGTCTCTGG…
GN-M568	Aradu.A02	88382120	88382120	C	T	+	SNP	1	TTCAGTCGCATAATAGTTATTTTCTTCAAAGTAGTCTCTGAAGTATTTCCCAACTCCTAAGCTCATTCCCACAAGTTCCATGATTTGAAGGGCTAGATTGCTCATTGCATCACAGTATTTCTCGTAGAACTCTCTATCAAATACAAATATATATGTGTCAAGATTTTTTAATTAATCTTTTCCTTTTAAAATTGATGCAG[C/T]CAGGTTGACAAATTAAAAACAATTCTCTGAGGTATATTGAAATTAAAGAAAATATATATCTTAAAATGAACATTTCTCTTTAGAAAAAAGTTAACCAGGTTTTGTTTACCCTTAAAATTTAATTTATTTTTAAATTTCTTACTTATTATATTATATTTTTAATTTTTTAAATATTTCATCATATTATAAATTGT…
GN-M569	Aradu.A02	88817231	88817231	G	T	+	SNP	1	GGAATTCGGTTTCCCTGATGACTTTTTGGTTGATTTGGTACCTAGGTATTCGAATTATTTTAGGTTAATTGGATCACCTGGTGAAGGGCAATCGTTCCTTGAATTGGTTAACTGGGAACCTAAATTTGCGAAATCTGTGATTGAGCATAGGGCTGAGGAGGAGAGTGAGAGGATTGGGATTAGGGTTAGGCCTAATTTTA[G/T]AGTTCAACTTCCTAGTGGTTTTGTGCTGAAGAAGGATATGAGGGACTGGGTTAGGGATTGGATGGAGCTTGATTATGTTTCACCTTACGCGGATGTTTCGCATTTGGAGCAGAATTCGAGGGAAATGGAGAAGAGGATGGTTGGTGTGTTTCATGAATTGTTGTCACTTTCACTGTATAAGAGGATTCCGGTGC…
GN-M570	Aradu.A02	89185231	89185231	C	T	+	SNP	1	CTAAATCCTCATCACAGGCATTCTCAGTTTCCTTTGAAATATTGAAGATCTCATCAACATTTCCTGATGGTACTGAAGGAAATGCAGGAAACTGTTGACACATATCATTCTCCATCGGCATCGAACAATTCAATTCACTGTTTTCAGCAGTATAATCCTTAGAGGAAACCTCGTAAGAAGTTTCTTCAGGATCAAGTAGC[C/T]GACTCCAGCTAGTGAAACAAGGCTCAGTATTTGTCATTATTGTTTCAAAATCTTCACTTGGGTCTAATTGATCTTCTTCAGAAACTCTTCCATTAGTATAACTTTCTTCTTGGCTAATCTCCACAGATTCCACACCATTGCCATTCATCTCACCTTGCACCAGTGTCCCTGGGAGTAATTGGTTTTGGCTCAAA…
GN-M571	Aradu.A02	89205821	89205821	A	C	+	SNP	1	GTCTTCATCAGCTTCAGAGGAGAAGACATCCGCACTTCTTTTCTTAGCCATTTGAGGAAAGAGTTGCATCGTAACCATATAGATTTCTTCGTGGACGACGAGAAACTGCACCCTGGAGATGACATTTCATCCACGCTTATCCAAGCCATTGAAGAGTCTTCTATTTCCTTAGTCATCTTTTCGGAAAACTATGCTTCTTC[A/C]ACTTGGTGCTTGAATGAACTTGTGAAAGTAATTCAATGCATGAAGCAAGATCAAAGGATTGTGATACCTGTTTTCTACAACGTTGTTCCCTCTGATGTGCGGCATCAGAATAATTCCTTTAAGGAGGCTTTTGATAAACACCAACAAAGATTGAAGGGAAGTATGATGAAGGTGCAAAGTTGGAGATTTGCTTT…
GN-M572	Aradu.A02	89206315	89206315	G	T	+	SNP	1	TGCCATATGCATATGCATACCTGCTAAGCTTTTTAATTTTTTATTTTGTCATTGTTATGCTTGACTTCTTTCCAATTATACTTGTAATGTGTAATATTTTCTTATATTTTTTATACAACAGGGATGAATCTAAATTCATTGAAGAAATTGTGAATGATATTTCAGAGAAATTGTCATATATTTTCTCAATAGAATCCAAA[G/T]GTCTTGTTGGAATTGATGATAGTTTTACATGTATTGAATCATTATTGGAAATTGAATCGAGCGAGGTCCGAATCATAGGAATTTGGGGGATGGGAGGAATAGGTAAAACTACTATTGCTGAATTCTTGTTTGACAAATATTCTTCTCATTATGAAGGCAGTTGTATGTTGAAAAATGTAAGAGAAGAATCACAA…
GN-M573	Aradu.A02	89646880	89646880	T	C	+	SNP	1	TTCACTTCCGATCCCTGCAACTTCTCCGGCGTGTTCTGTGATTCGGACAGGGTTGTTTCTCTTAACCTTGGCGACCCGAGAGCCGGCTCGCCCGGTCTTACCGGTCGGATAGACCGGGCGATTGGGAAACTCTCTTCGCTTGCCGAGTTTACTGTCGTTCCGGGGAGAATCTACGGTAGATTGCCGGAGTCAATTTCCGA[T/C]TTGAAGAACTTGAGGTTCCTTGGAATCAGCCGGAATTTCATCTCCGGCGAGATTCCGTCAGGGTTGGGTGGTCTCCGGCTGTTAAGGACCGTTGATCTCAGCTTTAACCAGCTCGCCGGAGTAATTCCTCCGGCGATCGGATCTTTGCCGGAGCTTACTAACCTCATGCTCTGCCACAACAAGCTAACCGGTTC…
GN-M574	Aradu.A02	90047809	90047809	G	A	+	SNP	1	GATAGGTTTTGTGCCCATGAATATGAGAAATTGAAAGACATGGCTGGAGCTGCTCTGGCTTACAAATGCATGGAGGTGGCATATATGAGGGTTGTATATTCCTCAAGCACTAATGCAAGCAGAGATCGGCATGAGCTGCAGACAGCTATGCAAATGGTTCCTCTTGGTAATGAATTATTTTACCAGATTTTGGTGTTTGA[G/A]TGATGCTATCATTTCTTTCTTACTGGAGTTCTCACTTACCATTTAAATTTGTGCTCGACATCCTACCGCATACCAGTCCCTTTTGGTAAATAACTAGTAAAATATAGCTTAAGCATGAAATCACGGTAGAGTATTCTTTTATTTTATTTTTATTTTTAATTTTTGATTTTGGGTTTCAAAAATTATTATGTCTC…
GN-M575	Aradu.A02	90050347	90050347	A	G	+	SNP	1	AGAAGACAATAAATAACAATTGGCAGTGGGAGCATGTACAGCAGGAAATTAACTTTTTAAGTTGCAGTTTGTAATATTATCAATTTTTCTGATATAAAATCTCATGAACAAGGTTGCTCTACTGATTAAGACAGACATTAGATATAATATAACGCTGATGGTCATAAAAGCACCAAGAAAATGCTTGGCTTTAAATATAG[A/G]TTTTATTTCTCGACACCTTCGTTGGATTATAAGATCGTTACATTATTCATGTATTGTTATATTATAAAAAATGTTATACACACGTACACACAACAAAGTTGATTGAATGATGTTCGTTTTTTATATCGATAGTAGATTAAATTAGATTTAACTAGTGGCGGCACTAATAACCTATGATGCATAGATACTTCGAA…
GN-M576	Aradu.A02	90080284	90080284	G	T	+	SNP	1	GACATAAATCTGTAGATCCCTCTCAGTACACATATCATATATTGTTCTATATTGATCAAACTTAAGGAAAGCTATAGGAATATCTAAAACATTTTTGTTCTTTTCATAAACAAAAAAAAATCAAGGGCGGGAAAAACATTATATTCTCCACAGTTGGATTGCAATTCTAACAATCATGCAAAAATTGAACAAGAATATAG[G/T]ATTGACATCACATGATCACAATCATTGCCACGATGATGCAGCTGCAAACACTAGAATCAAAGACTAATCAATTAAACACAACAAGAACCAAAGCCAGTTGTTTTAAATTGCAGCTGTGATCCAAGTTGCTAATCTAATTATGTAATATTACAAGAATCCATGACTGATGCAGCAGCAATTTCTGTCATGGTGTA…
GN-M577	Aradu.A02	90090952	90090952	C	T	+	SNP	1	CACGTCCCGGGGTTGGTCGTCGTTGTCGTCTTCTTGTTTCGAGCCTCACCATCAGCTTCCTCCTCGCCGGCAGCAGCTGGTCCCCGAGTTGGTGAGTTTCAACAAATTCCCCTGCTCTTTTTGCTCAATTTTGTTGCTGTAATTCATCTCTTCACCTTGATTTTGTTGCTGAAAGTTGAATCTTTTACTGATTATCATCA[C/T]TGAACCTTGAATCTGTTGCTGTCTATTTGAAAAAATCATTAGCTAAATTTTTTGTTGCTGTAGTTCATTACTGCACCTTGATTTTTGTTGCTGAAAATATCACTGAACTATTTTTTTGTTTTTGAAAATCATCACAGAGTTGAATTTCTTACTGATTATCATCAATCTATTGTTGTCTTGCTGACTTAGCTAAA…
GN-M578	Aradu.A02	90295699	90295699	G	T	+	SNP	1	AGCATTCTTTTTAACCTTTTCCCCACCATTTTTATTTGAAGCAACTGTAGCATCTAAGTATGGAAATTTCAGATTTGCTGCCAAAATGCTGATTTTATGCTATTGCTCCTTTTACTAGGTGTGGAAAAGATCATTGGTTGGGCAATAAGTTACCAGCTTATGCACTCATCTGAATCCTTATCCAAAGATTCTAAGCTTGT[G/T]CTGTCTGCAGAAAGGTGTCATGACTTCTTTCCATCTTGATCCTGCCATCCTAAAATTTTGAGTAATGAGAAATATAACAAAATCTTTTAATTTCTAACCCTTATTCACACTTCATCGGTGCAGCATTAATTATGGGCTGAACATTCTGCATGGCATTCAAAATGAAAACAAGAGCTTAAAGAAATCATTGAAGG…
GN-M579	Aradu.A02	90303207	90303207	A	G	+	SNP	1	TAACTAATATCTTATTTTGTCTATTTCAGATAACACAGAGATGAGATTTGGTGGCTTAGTAAGCACATCAAATATAGTAAAAGGAGATATAGTGACAGTTCAGTCTGATTCAGATCTTCTTTGGACCATTTCCATCAAGAGGAAACCCTAGTCAATGTTACTCATTCCCCTGAAGCCAATTACACTTATATGAGCAGAGA[A/G]AATTCATGGATGAATTTTCTGACAAGCATAGAGATGAGTATTTACCAAGATGCCAAGGGGCATTGGGCATGTACTACTAATTAATGAGCATTATGGAAGCGGGCAATGTACTAAAGAAGATGAAGCAACTTTAGGTTGCCTTCTGATTTTCCACTTCAAGCTGTAAGTTTATTAAGCTATCAAATGTTAATTTC…
GN-M580	Aradu.A02	90312534	90312534	A	G	+	SNP	1	TCCTGTGTGCATTTGATATGTGATTCTCAGTCTGTGATATCATGATCATCATAATACTGTACTGATATTAGGAGATGGTTCATCCCAATCTGGAAATTTTTGCCTAATTAAAATGGCTTAAATTGATACTTGATTCAATTTGAGGGCATTTCTTCTTGTGCATACGTATTCTTTTTAGAGATTTCGATTAATCACAGTGA[A/G]TTATATACTCTATGACATGATTTATAGACTGCATTTATTATTACTATTATTATTTTCATAGATAAAAAGAAAACAAAACAGAAAAATAAGGATAATGTTACTTGAGGTGATAACTGATAAGTGTTTTTTCCCAACAGATGTGAAGGAGCTGATTTCTACCCTGTCTGATGATCACGGGGAATGTGACATTGTTG…
GN-M581	Aradu.A02	90404706	90404706	C	T	+	SNP	1	GCATTGCTCCGTTGTTTCTGGAAAGAGATACTATTCACTGCTTTCCTTGCTGTTGTGAGACTATGTGTCATGTTTGTAGGGCCAGTTCTCATACAAAGCTTTGTTGATTACACATCCGGGAAAGGAAGCTCTATATATGAAGGCTACTACCTTGTTTTGATTCTCCTCTGTTCGAAATTCGTGGAAGTTTTAACCACTCA[C/T]CATTTCAATTTCAACTCTCAGAAGCTTGGAATGCTTATAAGATGCACCCTCATCACTTCTCTTTACAAAAAGGGACTGAGGCTAACTTGCTCAGCAAGGCAAGACCATGGTGTTGGTCCAATTGTGAATTACATGGCTGTCGACACTCAGCAACTCTCTGATATGATGCTTCAGCTGCACGCCGTGTGGATGAT…
GN-M582	Aradu.A02	90427188	90427188	C	T	+	SNP	1	TTTTCCATATGATGCCATACCATTTTACCTCAATTTTGTTGAATCAACACATCATATGTTAGTTATGAAACCTGTAGAATAATTATTTGGTAACTATGTTTTTTTTTTGGTATCAGGTAACTGATGTGATTACAGAAGTGGTCGAAGGTGATCCTAGAAATGTTCTTTGTGATGCTGTGGAGAAGTACCATGCTTCAATA[C/T]TAGTTGTGGGAAGTCATGGTTATGGTGCTATAAAAAGGTATAGTTTCATTTACATCCTGAATTGAATCTTGCATTTTCAAGATGAACCAAAAAACATCATCACTATAGTTTCTGAGATAAATGTAATTTTATTAGAGACTTCATCACAAAATTTCAACCTAAAGAGACTGGATTGAAAAGTTGTCTTACAAAGT…
GN-M583	Aradu.A02	90493356	90493356	C	T	+	SNP	1	GACCTTAAGAACATCAAATTCCTGCTCACCAACACAAATCCATGCCTTGAATACATGAAACTTTTGCTTCACTTTGTCATCATTATAAACCAATTTAGCCAAAGTAGTTTTTCCTATCCCACCCATGCCCAAGATGGGAATCACAGACAGCTCACCATCGTTAGCATCATCTAACAAGAATTTCACTATGGTATCTCTCT[C/T]TTTGTCCCTTCCAACAAATATATCAGATTTTTTAACCAGTGAGGTTGACGGGATCCTCCCAGACATGTTCTTGGCTGTAATCTTTTCTAGACGAAGGATATCTTTGTGTTTTGCAATCTCTTCTAGTTTAACAATGATGTCTTCAATCCTAGTAACCATCTCCCTATCTTGCAAATTGAGAAAACGAGACAGGA…
GN-M584	Aradu.A02	90561552	90561552	A	G	+	SNP	1	AGAAATGGAGAATCTATAGGCTTCAAGGCCTGTTTCCACCATCAGCTTCACATCTTCCTGCATTATATATTCCCAAAGAAACAATTAAAATGTTAAAACCTTTTTCAGGACTTTCAACAAACAGGTGAACTACAAGGTATGCATTATTGGGCAAAGGAATATAAATTGAAGCTAGGGCCATGTCTATTCACCTTATATTT[A/G]TGGTATCCATCACAGGCTACATCTCCATTTTCTTCATGCATATCACCTGTGAATTACAATTTGAGAGGAATGCATGTGTGCATAATTAAACAATAGATATAACTAAACCATTTTTTGGTACTAAGAACCTAAAATGTAAAAATCATAAGGACTAATGATTAAACTGTTTTTATATGATAAAATTACTAAAAAGG…
GN-M585	Aradu.A02	90570547	90570547	C	A	+	SNP	1	AGTATCACAATCCCAATAGGTTAAAGAGAAAACAGGGTTGATAACCACAGCAGTTCCAGTGCAGAAAACTTCATCAGCTTCTAACAATTCTTCCACTGGAACACCACGCTCCTCTACCTACAAATTATTCATAGACCAAAGTTTCCAATTAATTCTTGATTTCAATACTAATTGAAGGAAACAACAATGTAATAAATCAC[C/A]TGATAACCCACTCATTCAATGCTTTATAAGCCTACAGCAAACAACATTAGACCCTTACTAGAAGCAGTGATACTCCACAATCCATATAAACAGATTTTAAGTCATGATTTAATCCAAAGAACATGTTTTGCCACAAGTCACAACCAGTATGTGGTAGTGCACAATGAACTCTAACTCAAATCTAATCTGAATAC…
GN-M586	Aradu.A02	90799807	90799807	A	G	+	SNP	1	CTTGAATAATATGAAAAATCACCAATCAAATAAAAATACAATACATCCTAATTTAATTCTACTAATTAAATTTAAGATTAATTTACTCTTTTAATCCTATTAATTCACATTATTCACACATTGTTCAAAAATATTATTGGTTACTTATACTTTTCCATTAAAAAATTAATGTATCTAGCCATTTTATATGAATACAGGCA[A/G]GGATATGCGACAACAGCACAAAGTGCAGTTAGGGGAGGAGCAGCCACCATAAGCGGCGGCAAGATGGGGCCAAAGACGACGGAAGAGAAGGCGGCGGCTGCGAAGAAGGTGTCATGGGTCCCAGATCCAGTCACCGGTTACTACAAACCAGAGAACATCAAAGATATTGATGTTGCTGACCTTAGAGCTACTCT…
GN-M587	Aradu.A02	90864004	90864004	T	C	+	SNP	1	TATGTTATAGAAACCGTACCTGTGTTTTGATTTGGATCGGTTCTGCCTTGTGCAGTGATAGTATTGAACTGTCCTTTGTTTGGAAGGCGAGGATAGATGTTACAATCTTGAAACACCACAGCAGCGTTACCAAATATGAAATCAACTGTACCATAAATATCACACTCTCTATAAAATTGTCTAAGAGAATGCGTATAAAG[T/C]GTGTCTTGGTATCCTTCAAAACTGCAACTATAAAAGGTGGACAAATCTGAACCACTTCTTAAAGCAACTGCTTGGTTCTTGCTTGGTCCAGCAGTATTTCGGAATGTTATGTTTACTGCTACAAACCCTTGACCTACCACAGCTGCATGCAATTCATTCAAGTAAACGTAAAAAATAGTTATTTTTACTGACAT…
GN-M588	Aradu.A02	91001967	91001967	G	A	+	SNP	1	TCATGACAATTTAAACAAATTAAATATATTTGATTAGAAGTCCACATCAGTTACAGGTTTGAGTAAATCTAAAATCTGATTCTCATTATTTTTCCCAATAAATTAAATTCCAAAATCCACTATAACGCATTAACAAGACATACATTCCAAAATGGGTCATGTATAAGGGGTTAGGTTTAAACACCATTAATTTTGTTAGG[G/A]ACTGAATCTAATTATCCTAATAACAATTTTGTTTAGTTGTATGACATTAAATTGTGACTCAGATCTAAAAAATCTTCTTGAAGATACCATCAACAACTTTTGGAAAATAATTATAGAAAATAATGCTAGTANNNNNNNGAAAGGACAAACTAAGTTTAAGGTCACCAAACATTGCTTCATTCCCCCAACCAAAA…
GN-M589	Aradu.A02	91059971	91059971	A	C	+	SNP	1	ATTTTTTCCTTGCATTGACATGCTTTTCTAGATCTCCATAATGATTTATGACTTGTTTCGTAAAATCCTGATCTTTCACTTAAAGTAGTTAAGGTGTGTTTCGTAGTATTCATTTGGAATGTGGAGATAGTGAAGTTTATGTATAATCTTCTTCAGAAGATGTCTTGCATTGGGTCATATTCTATGGCATATTTGCAGGA[A/C]TAAAGGTTTTGAATTACAATGGCTGTTAATTTATCTTAGCTTTTGAACTATCAAAGTTTGAATGATCTGGGTTGCTATTACTGTTGTGTTTCAGCAACTTTAATATGTTTCCTGTTCAATTTTTTTAATGCTGTTTTCGTAGTTGTTGGATTAGATTTCAATTGAAAAATTAAGAACCTTGCATGTTTCGGTGT…
GN-M590	Aradu.A02	91068010	91068010	T	G	+	SNP	1	GGTTTAAATGGATGCATAGTTAAAAATGATAATATACATAAACGTCAATTTTGATATTGATAAACTTCATGTTGTCTTTGTATTATGTTGGACTTTGGAGAATAGAATGATGAATGTGTTTTTCCCTATTGGTTTGATTGCCTGAATGATGGCATTTTGTATTAGCTCTATCTGACTATTCTCCTTGTCTACACCATGCG[T/G]TATTGTTTCTTATTGGGAATTGTCAATCAAATGTATCCAATCTTATAAAGCAATTAGTAATTACTTGATTAGGTACTGAATAAAGTCACATTTGCGTTGTAAAGAATAGAAATATATGTGCACCATATAAATATATAATAGCCACTATCTGTGCATTAAAATGTAATGAAAAGGAAATATGACTTCCTTGCTTA…
GN-M591	Aradu.A02	91133322	91133322	C	A	+	SNP	1	ATTTGACTCAAATAATTAACAAAAAACTTATACATTAGTAATTGTAATTATTAATAGGTCGATTTTATTTACGTATTGAAATCGAACATTATATCGACTCTTAAATATACTAATGATTCATATTAAATTTATTTGTGGAATAACATTCAATCTATTTAAAATTTTTTAAAACTAAAATAAAATGCTTAAATCGTTAAGTC[C/A]AAATTAGAGTTTAACTCAAGAACCAAAAATAATCCTTTATCCTAATAATAATATTGACACCTTAGTGTAACTTTTTCATTCTAATAGTGCACCTTTTAATTTCTTATATTTAGTTTTATCTCTTTCTATTGTTATAGCTATGATAGACCTGAGTGAGAATTTTACCAACTTATCCTTGCACATCTTGGAGGCTT…
GN-M592	Aradu.A02	91188276	91188276	C	A	+	SNP	1	TACAAATTTTCAATTTACGATCAAACCAAGTTCATCATCATGTGTGCCTTTTCATTCTCAAATAATAATCAGATTTTTATTGTTTTTGTTGTACCTACTCTAAAACATAAGCAGATCCAATTAATTAAATTAAAAGACTCAATCTAGAAGAATAGTTTTTATTGACTATTCCACCTTCACTAAGAAATTGGAGTCAATAT[C/A]AATAAACAGTTAGCATTTATCTAAGTAAGTATCTGTCTCTCTAAATTTTTTATCCACTTTAATAAGAGAGATTCTAATATCTCTAAAATAAAAGAATGGTTATCCATTATCAGAAGTGGTATTATTTTAGTGGTGGTTATTGATTCTTTCTCTATAAATACACTGATACCATTAGATAAACTTAAATTCCAATA…
GN-M593	Aradu.A02	91379716	91379716	G	A	+	SNP	1	CGAAGGAGATGGAGTGGAGAAAGGTATTTTGTTTTTATCTTTTTTTATCTTCTATGCTAGATTTTTTTTCCCATCTGATAAGGTCTTTACATGCTTTGATTTTATTATGCAGAGTACATTACTAAATATTAGTTTACACAACGAAAAAAATGCCACTTTAGCAAACACATGCTGTATTTTAATGTTTGATTATTATCTCT[G/A]AATTTTAGAAATAATAGCCACTAAATGCAGTGTTGAGTTCAAATCTTTTATTTTGCCACTTTAGCAATTAATAAAGAAGCACGAAGAATCTACAGGTCCTTTTAGTTAGAAACCAATTCATCATCAATTAGATTGTCACAATTCAAGAAACAACATTCCTTCTTGTTATATATAGTCACTAATAGGAACTCTGA…
GN-M594	Aradu.A02	91550039	91550039	G	T	+	SNP	1	CTGTTCATCAGGTACAACTAAGTTAGCCCTTTCCATCTTACACTTAATCACACATTACTTACTGACACATGTATTAGTCAAAGGAAAGCATAGAGCACAAATTATACACCAGAATCAGTGAGTGAAGAACATTTGTAATTCAAACTCAGAAGATCATACGGAAATCTTGGTGACCATGAAATCAGGTTTCTTTATGGCAT[G/T]CTAACCACTTCCTTGGAAGCAGTTGCAGTAAGACTCCCATTCTCCAGTCTCCAGGAGAGTTTCCATTTGGCATTCTCAATGACCTTGAACTTCCCATTATATCGTACACTTCCCCATGGTAAATTTTATCATCTTATCAATAGAACAAGAGACAAAACTGCAGTATTGTAGTATCAGCATTCAGCAGAAAAAAT…
GN-M595	Aradu.A02	91592494	91592494	T	G	+	SNP	1	ATCCTATAATGAAAATTGAGCTGATGCAGAAGTTATGAGAATCTAAGGTGTTAACTATATTATGCCTCATGCAAGTGTTCTTAACCAACCAAGCAACCTAAGCAGCATGGTATCCATAACTGGTGACTTCTTCTCCAACCCTGCTTGAAAAACAGATTCAAGATGAAGGTACGAAAATCCAAGCAAAAGAAAAGCCACAT[T/G]TCAATGGTCTATTTCCATTTTCTATTTTTACTTCTAGTGTTTTATGCTTTTCTAAAATTTCATGAGAAAACAAATAGAAAAAAAAACCGAAATTTAAAAAAGAAAACTGTTTAGAATATATGAAAATGTTTCATATTATCCCTTTTTTATATATATATAACAAAGACACAGTATCTTATCTTCACATTTTCTTA…
GN-M596	Aradu.A02	91593807	91593807	A	G	+	SNP	1	ACAACTATTATGCAATTCAAAGGTCAAATATATAACTCATACCTCCATAAAATCAATGGATGATTTAAGACCTGGAAACAATTTCTTCTCTAATCTGCATATGATTTCATCTGCTACAAACTGCTTCTTTGCCTCATATTCTTCTTTTCCAATTCCCTAAATACAAAATAACACTGATATAGTATGTGTTTTGAGATTTT[A/G]AGGATGCACTAATTAGCAAGAGAATAAAATGGGGGCATAAAAGACAATTGGGATGTTTCCAAATTATAAGAAGCACATAAGAAAAGGTTTTCAGCTTTGTCTATAAGTGGTACTCTAGCCACTATTGCATACCTCCCAGTCCTCCATCGAAGAAACTGTGAATATATGAAGGATGTGACGACCTTCTGGAGCCA…
GN-M597	Aradu.A02	91633429	91633429	G	T	+	SNP	1	AGGTCTTAATGATTATTATCTTTGGGATCATTATTAGTTGTTTGGATAAGTGGAGTTATGTATTCTTTCTTCCCTTGCATGCCGAAGTTCTACCACTCATTCTTCGACTTTGGACGGAGACAGAGCAGGGCCGTCCGATCTCCAGTCATTTTCTGATTCTTTGAGGTCCAAATTTAATGCAATGTCCCTGAGGTACAATT[G/T]CTTAGAAAGCAATGGCATGTGTCCTTACTCCTTAGAAGTATGTATTTTCTCAAATTGACTTGTATGGTATTGAATTGTTTAATGACTAGATACAAAGAATCGCTTTCGAAGGGCACAAGGGGATGGAAAGAGAGGCTGTTCTCTCGAAATTCTTCTGTGTCAGAACTCGGTTCAGAAGTCAAGAGAGAGTTGAA…
GN-M598	Aradu.A02	91661020	91661020	G	A	+	SNP	1	TATTTTTTTTTTCTTCTAATAATTTCAGTGAGCATTAATCTCACTGTTCACCCTAAGCTTCAATTCTTGTTTTCAAATTTCTTACTTTCATCCTTACTAAGTATAGCATAACGAATCAAGCAAAAGCAATGACCATGTTACCTTCCCTAAAGTTTCTTTACAACTTCATCAATTACACGACTATAATAAGTCATTCTACG[G/A]ATAGAATCTTTTGCTTCCTCGAAGTTCCGACTTTGAAATGCGGTAGCAAAGGTGTTCGACCAACTTCTCAGGTTCTCCTCCATCTGAATGAAAATTACACGACATGACGATATGAAAAAGAACATCAAGGTAATCATAATTCAAAATCAATAATTGAGTATACAATATCTTTGGAGCAAGCCTTGAAAATTTGA…
GN-M599	Aradu.A02	91667548	91667548	C	T	+	SNP	1	TATCTTCATATTCATCCAAAAGCGTGAAAGGAGTTAGGCTTGAAAGATAACATGAGATTGTATTAGTCCAATGAATTGTAAATATATATCAATGGTATATGGCATACTTTCCAATCAGCGTGCGATGTATTAGACCTTCCGCTATCATCTGAAGAAGCACTCCTTAACATATCAAGAAAATTAGATATCTCTGCAGTCTT[C/T]ATTTCTACCAACTTCTGCTTGTATCCTAATTAACCAAACAAATCATCTTCAGAAAATATACAAAGAATAATTTAACCAAAAATAATGGCTCCACCAAGCTAGTACCATTTCTACCTAAATGAACTCAAAGGAAACAAGGGAATGTTATGACCTTCTACTTCTTGTTCCGAAGAACATACAAGTTGGCTTTCGAC…
GN-M600	Aradu.A02	91955506	91955506	A	C	+	SNP	1	TTTCTATTTTGATGTTATACTGTCTATTTCTACACTATTTTCAGGTTTTGAGGCTCCTTGATTTTCTTGTCAGTCTATTGGAGCATCCATTTGGCAAGGTCAGTGATTTATTTTACTATATTTTTCTTTGTTTTTCCTTCTTATTTTCATCAGGATCATTGTTTTGGTATTGCTAACTATTGGTGATTCAGTAATTTTAC[A/C]TAATATGCATCTGATATCCATTTTTTCTATTTTAGGGCCTATTATTGAGGGAGGGCACCCTTCAGATTATAACCAAAGTATTGGAGAGATGTTTTGTTAGTGTTGATGCCGATATGAGGCAGACTCTGGATAGTAGTTCTGCAAAGTGCAATTTTAATTCGTTTAGTTGTTGTTTCCGAGTATTCAAGTTTATT…
GN-M601	Aradu.A02	93048541	93048541	T	C	+	SNP	1	ATTTGGTTATCATATTTACGATAATTTTCTCTCACCGTCATTAAGCACTTATATTCCCAATGTTAAGTATTTGAGAAACTATACGTGTTTCTAAATTTTAAGCTATTCAAATTTGATGTTATTTCATGTGAAGGATATATTTAATAATAATGGAAGATAAATGGCAATTTCTATTGTCTTTCAATCCTTTTTTTATTAGC[T/C]GAACATTTTGATGCGAATACGTATCTTATCAAATTGTAGACAAGTTTTTGCATGCAATAGCAATAGCAATTGACATATTAATATAGGCGCCAAGTTGAATTTCGTTGCGTTCCTTATTCTTGCACGTCTCAAAGGGATCTCTTAAATGTTTTTTGCAGTATGGATCTCACTCGAAGAAGCGACCTAACAACCTT…
GN-M602	Aradu.A03	79744	79744	G	A	+	SNP	1	ATTTATGCCTAATTATCATTATGAACTGTTTAGTTTACTATGCACAATAGACTTGCAAATTATATTATGTATAAAAAAAGATAGTAAAATCTCATCTCAAGTTGTTTGGACATGTGAAAAGAAGATTGACAGACCACACAGTTAGGAGGATGGACGAAATGGAAGGTAGACGGGACAAAAGGTAGAGGGAAATAAAAAAA[G/A]CCCATATGAGGTGGTCAAAAAAAATTTATGTATAAACAATCTCATTGTCATGATACATGATAGAGCTCAATGGCGTCGTTTTATCCATATAGATTATCCCACCTAGTAAAATAAGACTTTGTTGTTGTATCAAAAGAAAATGTGTATTCTACTACTTTCTAAAGCCTTTGTTTATTGAGACGTGCAACTTTTGG…
GN-M603	Aradu.A03	162501	162501	T	C	+	SNP	1	AAATAGCGTCCTAAATGACCTATTTTCTATGCTCATAATGCACTGGCTGTCATTTTATTTAATAAAGAAGAGTCAACTACCAAAAATGTGCTCCAAAAATTGATTCACCAATAAAAAAAACTCCCAGAAAATGAAAAAAGCAAAATACCCACAAAAAATCTTGAAAACGTGATAGAAGTGCCTTGACATAAAGTATATAC[T/C]AAGGGAAGCTTACTTTATGTCAGGATACTTTTATCACATTTAAATATTTTAAAAGCTTTTTTGTCGTTTAAATCTTTCAGGATATTTTTGTTAGGTACTAAATGTTTAGTGGGTGTTTTTTGGTGGTTTACTCTAAAAAAAAAAACAAGTGCTACGATTTAGATTCTTACATGAATGGTTATATTTCTAATAAA…
GN-M604	Aradu.A03	186938	186938	T	C	+	SNP	1	GGACAAAGGTTGCAGTATCAGTGTTGGCTGACTGACTTGCCAAGTTGAAACGGGTTGATGTTGGAACAATCCCATAATTGATCTACTCATCCAGTGTCTTGCATTTGATGCACCAGAATGTATACTTAAGATAATTTAGATTAATGCACATAGACAGGCCCTTAATAATTAAGCCATAATTCCATATAATCATTTTGCTA[T/C]GAGAATGATTTTCAGTCATGCTGCTTCCTTTCCCCTTTTCTTGTCAATTAATATTTGTGCCTTGTACTTTTAAAGCTTAAAACTTAAGGTGAAAGTTTTTACCATTTAATTCTGCCCATGGCTGTGTCTCTGAACAAGTGAAGGACATGCAATTTTGGTTACTCAGCCACTTCGTGTTTGTACCATGCATTGTG…
GN-M605	Aradu.A03	257722	257722	A	G	+	SNP	1	AAATATGTATTTTTGAATCATTGTGAAATACTTCACTAGGTGGTGGATATATCACCATTTTGTTTGTGCAGGTTAGCAGGTGTGGCTATGATAGCACCAGTGATCAATTACAATTGGGCTTCACTGCCTGAGAGTGTGGTGAGACACGACTACAGGAAGAGACTGATCCAATGGGCACTTTGGCTTGCAAAATATTCTCC[A/G]AGACTATTGCACTGGTTGGTCACTCAAAAGTGGCTCCCTTCAAATTCTGTCATTGAGAAAAATCCGGCTTTCTTCAACACTAGAGACATTGACATCTTGAAGATTATTCCCGGCTTCCCTATGCTTACCAAGGTGAATTACATGCTTTCTTTCACTTACTTTTAGCTGAATACAAATGGTTAGTCAAGGAGGAA…
GN-M606	Aradu.A03	923995	923995	A	G	+	SNP	1	TGGTTCAAAGAGTGAAGTCACTGTTTTGGGATTCTCATATCTGCAATTTGCAGGCCCTTGCCAAGGAACTTGTGAGATCTAAGAAAACAGTAAACAGACTTTATGAAAATAAGGCACAATTGAATTCAATATCAATGCACCTTGGAGAGAGTGTGGGTAAGTTTAACCATGTTTTGTTTGGCTTATATAGAGTAAACCTT[A/G]GTTCAAGTTAGTAGAGTTTATGCTAAGAATGGAAAAAAAGCATAGGAGGTAACTAGGTCAGTTAGGCTGGTCAGGATCATGATGGAATCAAATTCCTAATTGATGAAAAATGCACCATCATTGTAATGAATGTGTTGTGTAAATTGTTCTATCCAAATCATAAGCTGAGAGATGTTTATTATTGACCGAGTCTG…
GN-M607	Aradu.A03	1008880	1008880	C	T	+	SNP	1	ACCTAATAGTTGATTCTGAATTGGAGTTAAACTATGGAAGGTTTGTTGCCTGCCTTCACCTGATAGGCTTAGATATTTTACTGTCTGTGTAACTGGATTCTTACTGATAGTTGCGAGTACTCTAAATTTCTTTCAGACGCTATGGTCTACTTGGATTAAATGGATGTGGAAAATCTACTTTGCTTACGGCAATAGGTTGC[C/T]GTGAACTGCCGATTCCTGAGCACATGGATATCTATCACCTTAGCAGGGAAATTGAAGCCACAGATATGTCTGCATTGGAGGCAGTCATAAACTGCGACGAGGAAAGATTGAAGTTGGAAAAAGAAGCGGAAGCTTTGGCTGCCCAGGTTTGTTTTAAGTAGTAAGGCAGCTGACTAGTACCCCATTTGTTACGT…
GN-M608	Aradu.A03	1009382	1009382	C	T	+	SNP	1	AACTGCAGAAAAGCGTGCTGCTGAAATTTTACATGGTCTCGGTTTCAACAAGGAGATGCAAGCAAAGAAGACACGTGATTTTTCTGGTGGCTGGAGAATGAGAATTGCACTAGCTCGAGCTCTATTTATGAACCCAACCATTCTTCTACTTGATGAACCAACCAATCACCTTGGTATCCTCCCTCTCCTGCAATAATTCC[C/T]CATTTGTCTTGAATGGAGAAAATTTTGTCAGATCGTCTTGTGTTATGCACTAAAATGGTCATGATAATCATCTTTCTTGCATTATGTAGGTTCACACTGAAGTTTCTCTTGATGCTTTATGTGTATGTTTTAGTTGTTGCTTTTAAAAGGCATATGATCATTAATATATCATTTGCATGTTTCATTATCTAATT…
GN-M609	Aradu.A03	1415873	1415873	C	T	+	SNP	1	CTACATTGGCATGAACTTCAGGAGGACTCTGGTTCCAAGAAAAGAAAAAAGTTGTAAGATAATGTAAAACCGAAGACAACAAAGTAAGAGCCTATATAATTTGAACACCTAATTAAAATTAAACGGGATATATCAATTTCCAAGAAGGGTTCATTTTCTTCCAGTCTTTGTTCTGCTTCTAGCCCGAAGATCTATTTATG[C/T]AAGTCTATGCGGAAAATACAAAACACTACGACCAAGCATTAGTAGTAAAAGCATCACTAACAAAATTGTGTTGCTGAGTGGACAAATTCCTTCACCTAGCCAGTGCCCAGCACTCAAGGCTCAACCTAAGAAGCCTAAATTCAATTCATGAGTGTGGCTTCAAGCTCAAGGAGAAAGCCTGGAATCAATTAAAA…
GN-M610	Aradu.A03	1574626	1574626	A	G	+	SNP	1	TCCAAGTCATGAAGTAGCAAGAATCTTGAAGCAACATGTCTACATACAAGAAGCTTCAACAGCAAGTCTTTTAGTCACTCCTTTACACGGATCTCCGAATGTGTTAACCGATACATTGATGTTACAACTGCTTGATCCAATGCAAGCCTGTTAGAAAAAAGCTCGGCCGAGTCAGTTAAATCGAAAGAAAAACATTATGA[A/G]CTGATGCAGTGTCTTATACAATGTGAGTACACATAACTCAAACTGCAAAAAAGCTAGATGGTACCTTTTGCACAATGTATAGAGCACTATTGCTGCTGCAGCTTCCATGGTTGAAGTTTCCACAAGTTCCATAAGGTGTTCCAAAACTCGCGAATTTAATGGAAGAGATCACCTGATTAGGATAAGGGCAGTCC…
GN-M611	Aradu.A03	1656289	1656289	G	A	+	SNP	1	ATTACCTGAGAAATAAGAGCATGGAAGATATACCACCTTGTTACTAGTATGACTATTAATACTATACCCAGCAGCTGAACACTCAAAATATTTTACATGTGCTGAAATGTAAGTTCCTGAAGTCTAATGAGCCCAACTTCTTGGATGAGCCACCCAGATAAGGCAAAGCCAGTCAAAACCTGAATTTGGCACTGTGCAGC[G/A]TAACCACACAATTTCTTACTTGTTTTAGAGGTGTCAAGTTTCCCGGTATTGAGGATTGACCATTTGAGTCTATAGTATTCGTAGAGGTTCTCGCATGATTTTCTTTATGAGATTCACTTTAAATGGGTAATGCACAGAACGTCCAATATCAACTTCTGCTTCAATGGTCCTAAGATTTTCATATTCATAGGTTA…
GN-M612	Aradu.A03	1874243	1874243	G	A	+	SNP	1	TTAGTTTTGTTTTTGTAGTAGATTAAGACACTGATTAAGCTGAATTTTGTGTTTGTTATGATTTTTGAAGCTCGGTGTTGAATACTGAGACTAATGAGCTGGTTGCTGTTAAGAAGATAGCGAACGCGTTCGATAATCACATGGATGCGAAGCGCACACTCCGTGAGATTAAGCTCCTGAGGCATCTGGATCATGAAAAC[G/A]TGAGTCGTCTGTCCTTTCTCGAGTTTAATATAGTTTGGATATCGTATACAGTGACGCTTATCTCTCTGAATTTGTAGCCACTTGTTATATATACATTTTTTTCCAGAGTGATAGCTTATGATTTTTAGAGAAAAGTTACAAAGACACTTAGCAGTGTGAATTTTATAGCGATTTTTTTGGCGCGATATTATTTT…
GN-M613	Aradu.A03	1975065	1975065	C	T	+	SNP	1	CCTAAGAAAGTAGATGACAAGTAAAATCAAAGCATATTCTCATCAAAACCTAGCAAAGGCATAAATACTACCAAAAAGAGCACACATTCTTTTAGTCAATAATACAAAATTAACAGTGAAAATCTAATGTGACTGGAAAATTTGATATCAATGCATACAATTTTCAAGCAAATCTACTCAGCATCTTTTTTCTTCTTAGG[C/T]ACTCTGTATCCACCAACAACACAAGCATGATCACGTTCAAATGGCTCAAGTGTCACTTGCTCAAAGGGTTTGAATTGATCTGCCTTCAGCTTGTTCACTTCACTGGCAAACACCGACTCTGCCGGAACCGTCGAGTCTATGCAGTTAGCCTGAACATATTACAATAAAATCAAGTGAAGATGATTTGGCATAAC…
GN-M614	Aradu.A03	2004969	2004969	A	G	+	SNP	1	ACAGTGATAAAAACAGGCCTCGGGAAAATCAGGCTATGAATGTTGTTGATGTTACTGATAGCAGCAGTCCGCAGGCTGAAAGCAGAGACTTGAATACTCCAAATGGATTTTCCGGTTTCTCACAAACTAAAGCAAGTTGTTCCTTTAAACAGCATCCTTCCCTTGAACTGACTTTGAAAAGACTTGGAGAAGCAAGAGAT[A/G]CTAAAATTGTCACAAGTGATGAATGCAATATTTTGAGACATTCAGATCTGTCGGCATTCTCAAAGTAAGAGGAAATCTTCTAGCATGATTACCTTATGGCTTATGAGTATAAATATTTATACTGGTTAGTACTTAATAATGTGTTTCTCTTTTTTCCTTTTGCAGATATAATACTGCTTCTTCTGCTAACCAGG…
GN-M615	Aradu.A03	2194952	2194952	T	C	+	SNP	1	AGCACCTATATATATATTGGTGCTCAGCTAAAAGAGTTTCACAATGTCATCAGCAGGCCCAAGAAGAAGGTCTACCACCGGGTTTCTGATCTCGACAGGGTGATGGAGCTTCGTAAGAAGCCCTCCCTCATTCTGGAGCTCTCCTCCATCATCCAATCCCACAAGACCCAGTCCCTCCTCCTCCGGGACCTTGAGAAGAA[T/C]GTTGGCTTTGTCCGCAAATGGGACTTCATGGCCCTCATTGAAAGGTACCCGACCATCTTCCGTGTCTCCGGATCACCTCCTTCCGTGTCCCTCACCCTTAAGGCCCAGAGTGTTGCCCAGGAGGAAGCCCAAGCCAAGGCCCTGATGGAGCCCCTCTTGGTTAATAATCTTAGGAAGTTGCTGATGCTGTCTGT…
GN-M616	Aradu.A03	2264508	2264508	G	A	+	SNP	1	ATAACCAAAGCGTAAATATGAGCATCTAAGGACGGTTGTGGATAAAACCGAGGAGTGTAGATTCATATTGCTGATTAAGAAGCAATGGTCTTTGATTATATCATAATTAAATACTAATTAGTATTGTGTTTGTGACAGGCACAAGGGTGTTTCTGTTGTTAACAATAAACAAAATTTAGCATCCAAAGACATTATTTTTG[G/A]TAAACAGAACACAAAAAAGGAACCTTTTTTAAACTAAAACCAAAATCTATTGCCAATAATCAAATGCAAGATATGACATTTACATTGATTGCTGTTAACTTCATTTACATAGTGGAAAAATTAGGACTCTGGGAATGAAACTCTCAAAAATAGAAATTAATTAAGCTCATTGATGCCTTTGCCTTTTCCTTGAA…
GN-M617	Aradu.A03	2402278	2402278	C	T	+	SNP	1	TCACAGCATTTTCCCGGCATTCAAACATAACAAATTTCCCCAAAAGTTAAAAAAAAAAAGAATAGGAAAACCGAACCCGCTGGAGCTTCTTGTGGATCGCTTGAGAGAGCGCGTCGAGGTACGCGGAGCTTCGATTCTGCGTGGAATGAGCTTCGGACATCTCCAATGGAATCGGAATCTGAAACTGGTTAAAGCAACCT[C/T]GGAGCGGAAGCAATAGCGCGCAAAAAAGAAAACCCTAGAAATCCCTAATTTAATCTCCGATCCAAACACGGCATCAACATTTTCCTTCCTTCCTTCCGGCAACAACAGTAACAGACAAAAGAAGAAAAAATAAAATAAATAAAATCGGAAATAACGCAGATTTATTTGGTAACAGAGAGTTTGGTTTGTTTGTG…
GN-M618	Aradu.A03	2562979	2562979	C	T	+	SNP	1	ATTAGTTCTTCATCGTTTCAAGGTTATTAAACAGAAGATTAAACATGCTCTTATGGAATTCAAGAAAAGTGGCTACCAAACTTCTGTTGAAGCTATCCACCACCATAGAGCTTCATCGAATATGGCATCACCAATACTGAGAATGGAATCTCAGATCAGAATAAATATTTTTGTTTTGATTCCAGCAGACACAAATTTTG[C/T]GGCTGCAAGCAAATAGAATCCTCTCTTAATGAGTCTCTTGATAGATACACTCAGTTGTTTGAGCAAAGCTTTGGCAAAGATATCAAGTGTCATGGATCAATGTCTAAAAGCTTAAAATTGCCAAATGAGGATAAGGATAATAGCATGAGTTTGTGTCAGTGTCCTCCTAAGGCTTCTAGAAGGAATTTGTCCCT…
GN-M619	Aradu.A03	2646529	2646529	C	A	+	SNP	1	TTCTTTAACTTTCATGCTTCTTTGTATGTTTACTAATCTGGTTTTTCAACTGGAAACATGTTAATTTTAGATGAAACTTTGAAGCCAACTTACTCTAGTAAGAAGAACTACTATAAACGCCAAAGATCTCAGATGAATATTCCTTTCAAAAAGCGGAAGCAGTTTCATTGTAGCTCTGTTTCAAATTCCAGTGGATTTAT[C/A]AGAAGTGCTGACATTTATTATTCACCTGAGAGTGGTAGGAATCAAGATTCCTCTCCAAGGATGCATGAAGCTTTTAATCTAAATGTCTTCCTGCTATTCAAACTGCTTTTTGTTTTTTATCAGCAATGAAGTACGTTGGGATTATATTTTCTAAATAGATTCCAAAATCTTTTGCGCAGACTGTGGAATACCAG…
GN-M620	Aradu.A03	3058530	3058530	C	T	+	SNP	1	TGAGCTGAAGAATTCAAGAAGGAAAGAAGAACGAAATTGAAAATGGGTAATCAGAAGCAGATTCTCAAAGATCCCCAATTCACACCCTTTCTCACTTCACGTTCCAACATCGACCTCAAGGTGCAAAATTTTCTTAATTAGCCTTTTCAATTTTGCGTCTTATCTCAATTTAGGGTTTTAAACCGCAATGTGCCTAATTC[C/T]CCTTCATGTATTCTATTTTCTAGATAAATAGTAAAATTTGAGTGTGAACAAACTGAGTCAAGAATTTAGGATTTTTAATTTTTGTTTTTTTGTAGTAATTCATGATAAGTGACAAAATTTGAGCATTAGCAATGACACTCAAGAATCCAAAGAAAAATCTAGGATTCCTAGAATAAGGCTGCACCCCCTGCTAC…
GN-M621	Aradu.A03	3220730	3220730	T	C	+	SNP	1	GAAAGAGTTGATGGAAGCAAATGAGAATAGAGATGTGGCCTTAATGGAGGTTTCTGAGATGAGGTCTTCGCTCGGCGAGCTGAAACAGAAACTGGAGTACTTGGAGGGTTATTGTGAGGAGCTTAAGAAAGCTTTAAGGCAAGCAATGCAAGCAAGGGATTCTCAGCATCTTTGTGAACAACAGCTCAATAATCCTCAAA[T/C]GGAGAAAAAGTTTGATAAAAAGGGAGGAAATTTGATGCCGGTGAGCGAGGAAGCAATGGTAGAAGGATTCTTGCAGATAGTATCAGAGTCAAGATTATCAGTAAAGCAGTTCTGTAAGACTCTTATAAACAACATCGACGAAACTGATCAATCTTTGACACAACATTTGAACTTGCTTCTTCAACCATATAAGC…
GN-M622	Aradu.A03	3238486	3238486	T	C	+	SNP	1	GGTTCACAATCTGCCACAAGATTTGTTTAATTAGTTATCATATCAGATAAAGAAACAAACAATGTTACTCATGGAATGTGAGAACTCTACAAACCTGTGCAAGTTGAAGGCAATGATCTATAAGTTCTTCCATATTTCAATGGAAATGAACCAGAGATTATGATCTTATCAAATACCAAAGTTTCAACTCCATTTAAGTT[T/C]TTGACATTAACTGTGACACCATCAGAGTTCCTTCTAAGTGTCAATACTTCAGTGTTGCAGCAAAGTTTCAAAGGAAGTGATTGAGCAATCTTCTGCCAAAGACTTGTATATCCGTCCCGAAACCTTCGGATTTTTCCAGCCATGGAGGTTCTAGTGAACTCATGAAGGTATGCATAAGGCATATCTTGAACAAA…
GN-M623	Aradu.A03	3395063	3395063	T	G	+	SNP	1	CGTTCCAGGTTCTTCAAACACCTTATAATATTTGCAAGTATCTTTTCCAAAAAGAAAAAAAATGGTTTAGTAGACACTAACTCAACAATCTAAAACTTGGTTGAGCATAAAATCTACCATTTAACCAACTTTAATGTGATTTTTGAGAAGTTGATGTGTTTAACAATGTAAAACTGAAATAGGGCACAACTTAATTTGTC[T/G]AAGTGACAAGTGCCACTTTGAATTTAAGCAAAAGAAAATGAATTCATATTTACCTCTGGTAATTTTGAATATTTGGTCAGAAAGTATGATTTTACGGTCTCTTTCAACTGTTTGTCATCCAATTGCAATGCTGATAGCGACTTCCCAGCCGCAATGTCATCTTCCAGAGATCCATAAACTACCTTCCCGGGTTC…
GN-M624	Aradu.A03	3807003	3807003	G	A	+	SNP	1	CAATCACCCACACGAAGCAGCAATGAAGGATCTTACTTTGCAAATCGCCTCAAAATTTTTGAAGAAATGGAAGATGAAGACTTCACTGAATCCAAACCAGCCTTGCAGAATCTATTTAACGGGTCAAAACTTAATAGTGTAAACTGGGGTGAGGGCGGGAATGCTCTTCCTGCGAAAAGTGCTAGAGATATAGGTCTTCA[G/A]TTTAATGCAATTGAGTTTAAAAAATCTACTGATGAACTGAAATTGCGTGCTTCTTTCGAGGAAAAGGCCAAAAAAACTGCAAGAAAGAAGCGTAAATCTGAACCTGGTAAGCTATAATTAAGTTATAACTAACTTTTCTTTCTAGGATTTGGTTATCAAAACCTTGAATTTTATGGTCAATACATTTCAGGAAG…
GN-M625	Aradu.A03	3841974	3841974	G	A	+	SNP	1	GGAACCTTGTGTTAACCATGTTTGAATATAAACATGATTTATGATGGGACTTGTAACAAAGTTTGATCCATGAAACCTGTTCTGGCTATTGGGGGTGTGCTTAGTGGTTGTTATTGCTAATAAAACAATACATTGTATCTTTCTCTTTTTCACGTTTTTGTATGTCTAGAGTAAGTTATGTATATTGCACTTTAATATCT[G/A]AAGAGATTCGTAAACTGTTATATCTCAATTGTGAATGACTTCTACATATTAAGGGTGGAAGAAATAGTAAAAAAAATTCTTACACACCCAAGTCTTCATCATAATATCTTGGGATGGAAAGGAGTATGAAAATAAAAGGAATTCATATTTTCCCTTTTTGATTTGTGGCTTTCTGTAAATCTGTTAGGTAAAAA…
GN-M626	Aradu.A03	3983395	3983395	G	A	+	SNP	1	ATATTAAGACATTAGTCTTAACCAAATAACAAGGAACAAATTGTTATGACAGTTTTGTGTTTCAAGATTAGGACTTAACAAGATCTTAACATAAGAGTGAAGAATCTTGTCTTACCAGCATCAATAAGGCTTTTGGTGGCGCGATAATCGATTCGATAAGGGCCAGTGATGTCAAAAACTTCCTTCTCACTAGCACCAAT[G/A]GAACATATAACTGTTGATGCATTCCCCAGTGCTGGTCCAATTTGATCTGGTTTCTCCAAATCACATTCCACAATTTCAAGCTTCTCTACAGCTGGGCTAAAAACCAAAAACATTCTCTTGTTATTCAATACATCAGCATTTTCTTCATTGCCAAACCTACACAAATCATGAAATCCATAAACTTTCTTGTCTTA…
GN-M627	Aradu.A03	4860448	4860448	C	A	+	SNP	1	TTTCTCAGTCTGCAGGTCAAAGTAGGTAAGTCACTATAAGATTATATTCCAATGAGCACAAAGCATATTTATGAACGATCCCTCAGCTATGAACAAAAAAGGTAACATACACATAGTTTCATGGATTTTATGTAAAGGGAAAAACATAAGCAAGACCTTTTCTCCAGAAACAGGATCTATGACAGGATCCTCAACAACAG[C/A]CTGCCTCAGAAACACATTGCCTCTAGTAGCACGAAATAAAATTCTCTCAAATGCCTGGGACTTCTCCCTGGGAACAAGGCCAGCTAAAAACCCCAACTTAACTGGCTTCCCTGAATCACCCAGCAATTCCTTTGCACAAAAAAACAGAGGAGCAATAACCAATCCATTAGAAAAATGTTATTGTTGACATTAAA…
GN-M628	Aradu.A03	5094664	5094664	G	A	+	SNP	1	CAGAGCTGGTTCCTATGCCGACGAGCTCGTAAAGACCGCCGTATGTATCAATCATTAACCAACGATAGACTCACGTGTAGATAACAATTTAGTCGTCAAATTATCTAAAAGTTTACAACTAACAATTTCACGTGAAGACAGCTGCACGAGTTTACAACTAACATATCATTAGTAGTGTTTATTTGTTTTGATGTTGAGTT[G/A]GTTCAAATTGTTGATGTGAATGCAGAAAACTATTGCCTCACCGGGGCGTGGTATTCTGGCCATGGATGAGTCGAATGCTACCTGTGGGAAGCGTTTGGCTTCAATTGGGTTAGAGAACACCGAAGCTAACCGCCAAGCATACCGTACCCTGCTTGTGTCAGCACCAGGCCTTGGTCAGTTCATATCTGGCGCCA…
GN-M629	Aradu.A03	5098904	5098904	T	C	+	SNP	1	TTTGTTCTTTGCACTTTGGATTTCTAGTACTTTAGTTATGAACTTATGTTGCACCAAAGCATGGTTTACTTTACCAACTAGAAACCAAGAGTAGCTCCATTTATGAACTTCAGAGGGCGTGTAGTTTTACATCTTACATTAGCATGGTTTTGAAATTGTTGCTTCAATCTTCTTCAACCGTGTAATGTTTTGAATGTGTA[T/C]GTGTATAATATATTTAGAAAACTATTGCTTCACCTGGGCGAGGGATTTTGGCCATGGATGAGTCAAATGCAACCTGTGGGAAGCGTTTGGCCTCAATTGGGCTAGAGAACACTGAAGCTAACCGCCAAGCATACCGTACCCTCCTTGTGGCAGCACCAGGCCTTGGTCAGTTCATCTCCGGTGCCATTCTCTTT…
GN-M630	Aradu.A03	5199612	5199612	G	A	+	SNP	1	CCTAAGAATCTTAATTAATTGTTTATATGATAAATTTTTTAAATTATATCAAATCAAAATCTAATTGCCGGGGACTTTGAAGTATTAGAATTTCTTAATTTAGAATTGATTTGATATAATTTCATAAACTTATCATATTAGCCATCAATTAGGACTACTTAATGTGTATTGTGGTATATTAACAAATTCTAATGTCGTTA[G/A]CAACGGAGTGAGACTAACATGACTAACTTAAAATTTTTGAAGCATGAATTATATTTAAAAAAAAATTCGGAGACCAATTTAAAAACGAATAATCTTTTAGTAATTAATTTGACTATTTACTCATTTTAAATTAGAATAAAATATACTTTTGTATCTAATATTTTTAATTTATTTAACTTTATTCTTAATATTTT…
GN-M631	Aradu.A03	5258381	5258381	G	T	+	SNP	1	TTTGTTTTGTTATTCATTAAATGCTGAAAAAGAATAATAATCTCCAAATTTCTCTCTCTCTTTAAATTTTATATTTTCTACCTATTCAGTCCGAAAAGCTTGTGTGAACTGTGAACTCGCCTAACGGCTTAGAAGATGGGTAATTGGGCTTCCTGGTTTAGTTTGAAAAGTCAAAGTTATCATGTTGGATACTGTGCAGC[G/T]ACGGAAAATCAGTCTAAGCAAGATTTTTTCATCTAAAAATAAAGTTTTATTCCAAAATCATTGTGTACATACGAGTTATCACCTCATAATCAACGGCACAACTGCACAAGCAGCTGCTTGCATCATTGAATGGCTTGCTAGTTACTCTGAATCACTTTGGCTGCCATAAAATAAATAAAATACAAGAGAGAAAT…
GN-M632	Aradu.A03	5456190	5456190	A	C	+	SNP	1	GGACAAAGTAGGCACCAACAAACCAACTGAATTGGAGCGCCTTCTAGAAGACAAAAAGTTGAGAGGCCATGTAAAAGTTTTGCATATGGAGGTTGTCATATGGCTTTGCACACTATGACCTGTATTCAACTGCTTCCTTTGTCTTGGTTTCTCTAACAACTGATATTTAAGTAATTTCCAACAGCCAGATAGGTTTAAAT[A/C]TTCAAGAGAATTAAGATGAAATATGCTGTTGGGAATACTCACAAGATTTTTACAGTTTTCTAAATTCAAATGACGAAGCTTTTCCAGAGAACCAATAGATGCATCAAGGTGAACAAGTTTCACACATCCTTTAAGATTTATGTACCAAAGATTTGGGGCCTGAGATAAATTTGGTATCTTTACAAGATTTTTGG…
GN-M633	Aradu.A03	5456818	5456818	T	G	+	SNP	1	TAACGAGTTTATTTGGCTGAAAGCTTGATGGCAAACATGTAGAAGGATAGTCTTCCCAATAAAGATACCCCAACTCGTTAGAAAGAAAATCAAGACGTCCTAAAAAATTCACTTCTTGGAGGATGAGTAATTTAAGGTGCCTCATTTGTGATAAAGCTTCAACACTCAGTGTTGTCCTTTCTGACATCTCTTCTCTATTT[T/G]GATGAAATCTTGGCAGAACTATGGCTTCAAGGTTTTCTGCTGCCTGAAACATTAGACCTTTGAAAATTATTTAAATTCTAAAAATGAAGTCAAGAACAATATTCTCAATAACTATTTTACCTTATTTTCCCGCAAGACATCACTTAGATCCTTTTGATTCCATAACCTACTCCACTTTCTTGGTTCTTTGGGTG…
GN-M634	Aradu.A03	5669055	5669055	A	C	+	SNP	1	CTGCTGTTTGAAATCTTTTAAATTCTCATGGTATCTTTGTTACACTGCTCTTCTTTTCTTGATATTAGGAATCACTGGGATATGTTGAAATCAATCTTGGAGATGTTGTTTCTAACAAAAGAATCAATGAGAAGTTCCATCTCATAGACTCCAAGAATGGTCGCATTCAGATAGAGTTGCAGTGGAGAACTTCATAGCCC[A/C]CACACACACACGCCATCAAAAAACTTGTCTGAGCTTGCATTTTCATTTTTTTAATCGTTTTTAAGGAAGAGGTGAGAAGCATTTCTTGTATTTCTTCTCATGAGGTACATTGGTTTATTTGGTCATCATGTACATGCTTGTAATAAAAGAAATACAAATCTAAAATAGTAAAAGCATATAATATGATTTGGTTT…
GN-M635	Aradu.A03	6440864	6440864	T	C	+	SNP	1	ATTTCTCCTAAATTTTAGATATTCTAATTTTACAACCATATTATAAATATTTCAATTAAAATATTTTAAGTTTAGAATAATCGACAATCGTAAATGGCAGAACAGAGTTAACCAAAATAGAGCAACTCAATCGCCGCCTCGCCGGTTTGAAGCTGAACTGTGCACCTCGGCTTCTTTTTTGTCCTTTTTCACCTCCGCAA[T/C]TCTAGGGTTTCAGAGCTTCACATTTTTCTGTCCAAATTCTGTTGCAATTACTCGATACATTCCTTTGAGGCGGTGACCGCGCGGAATCGAGAAACATCTAGACTCTCGTGTGATAATACGGTACGATTTCTTTCTCCTCTTGTTCCTTGGAATCCTATTTAAATCATTCGCTTGCGAAGATAGAAGTTATGCAA…
GN-M636	Aradu.A03	6457390	6457390	C	A	+	SNP	1	AATATGGAACATGAAAAGTTGTATCCTTAGAATCCTCAAGAAGACCATCATTTACTGAGGCAGATTCCCCAAGCCCAGGAGCTTCACAGAACCCATTATTGATACCAAGCTCCGCCTTGCACATATGATTCTCTGGTAATTTCAGGAGGGGGAAAAGAAAAACTGATATGATGAATTTATTATGTAATCTGAAAACTTCA[C/A]ATTTGTCATGCACTTAGATAATACCAGGCACCTTCTGGTTAGTCTTCCCACTTGATATTGGAAGTTTGTCATTCCCTCCGCTAAAGCCCATTCCAAGGTGATCACCTGCAAGGAAAGTTCTATTATTTTATACTAAAAGCATCTTGCAACAATGTTGTTCAATAATACCACTTCTAAACATATGAAAGGAAAAT…
GN-M637	Aradu.A03	6559442	6559442	A	C	+	SNP	1	AAAGAAATTGAACACAGCAAAATAATAAACAATGGTTCACATAGTATAAAATATTTTTAAAAAAAACACGTGTCTTAAAGTACATAATTCAGATATCTAAATTGAGAAATTTAAGTTGAATATAATGGAAGAGAGAACCGTAGCAATTAACACTACATAATACAAGTAGGAAACTAAGGCACAGAAAGAAAAGTTGATCA[A/C]GTAATAACTCTAGATATCAAGACAGACCTTCTTTTTTGGCTCGTCATCACTTTCATCAGAGCTCTCTTCTTCATCAACATCCATTTTTCCCTGTAATAGAAAAGTGAGTCTTTTCAACAATCAGCAAAAGTTTTCCTATTAACGAAAATTTTTAAGTTAATACTATCACCAGTCATGATCTTCCACAATTCTCA…
GN-M638	Aradu.A03	6581140	6581140	A	G	+	SNP	1	AAGTAATCAGTTCCCCATTTAATGGCCCATAAAGTGTGTCCCATTTGGTTCAAGTCAGTGATCTCTTTTCTGAACTCAATGGCTCCCCATGCAAGCATTGTCACACTATATGCCATTGGCAGCCCAAACTTCACATGATCCCCAGCATCATAGTACCCTCCCACAAGGTCCACCTGAAAAACATAAACAACTATAATATA[A/G]AACATTTAACACAAACAAAATCCATAGTGGGGCTCAAAAAATACAAAAATCAATTCATGGGGACAACTCACTCCTTGTGAAAGTCCATCATTGAGGCCAGAATCACCACGCCACTTGACTCGCTGCTGAGGTGGCAATTTACCAGACCTTTGAGCTTCAAAGAACATCAAGCTCTTGTCAACAGCATCACCATA…
GN-M639	Aradu.A03	6690996	6690996	C	A	+	SNP	1	GAGGACTCAGGATATGGACATGTGAATTGGATATCATTCATGTTTGTTTCTTTTTTGTACACATACACTCCCCATTCTCTTAGGCTTGTGTCTGGTTCACACACCACCTGAACTTGCTTCCAGTTATTATCATGTCCAATGCGTGCATCAAGGCTCTCCCATTCCTCATCGTTGAAGAAAGCTCGAAGGTCACACAGAAG[C/A]ACATGATTTTCTGCAATATTTAAAGTATGCTTGTGTTGGTGCTGGACATTTACATGCTCGCTGTCGATAAACAAGTGAAGCTCAACTGCTTGGTAGTTCATTTTGCCAAACATGAATGCTAGAGCCACAGCAGGGAACTTGCAACGTGCCCAGAAGATTGGAATTCCGCCTTGATCATGATAGTCGAACCAATC…
GN-M640	Aradu.A03	6692280	6692280	T	C	+	SNP	1	CTCCAGACACATCAGGGAATTTAGTGATAGACTGACAGCAAGAGAAATTCATGTAGGTCAAATGCTCAAATTTCTGAAAAACAATGATCAGTTAGTTAATAACAACATTATGCAAATTTTGAGAAGAAAGGAACCATCATCATATCTAACTTTCCCATTAGAGGAATGAGAAGAAGAGAATCAATTGTACCTGAAATGGC[T/C]TTTTCAATACAAGAAGACTAAAGCGTAAATTGAAGGCAGCAATTTGCTCGGGATAAAAACCAGGTGGAAGGAATTTTGAAGGGTATCCCTTCCAATCAAGCAGCTTTAATTGATTCGGCAGATAAATAGGCCAAGATGGGAAACTCGTGTTTCGAACGATGAGAATCCTAAGTTTCTTCATCTTCTTAAAGACA…
GN-M641	Aradu.A03	6696357	6696357	C	T	+	SNP	1	AAAACAGCAGTAATATGCCATTTCTCATGAATCTCCATAAAATCCCATTTGGTAGTTTATAAATATCTTATTCAATTCAAATACCTTAATCTGCAAACCATTTTCTAAAACAAACAAACTTTTTCCTTGCAAGTTATTAACTTATTATATTAAACATTTATCTACTGACGGATAATAAGCTAACTTTACCAACACAAGGA[C/T]AGGACGCAAACATTGCCAGACAAACATGCAATAGATTGGATGCATTACAAATAATCCGCAGAGTAGGGAAACTTACACCGAAAATGCATAACTTCATGAAGGGTTTTGAGCATTTAACCATGTACTCATGAAGCATATCTGTTGTCAGCATAGATAAGTTGCTATAACTGTCCTCTTATCTGCCAATATTTAAA…
GN-M642	Aradu.A03	6753820	6753820	A	G	+	SNP	1	CAAAGACAAGTTCGGAATGATGAACAAACTAAAGATGTCCCCAACAATTTGCAAACTTTGCAAAGCACATCCAAGATTTTCAACATAACAGCCTCATGTGAGCAATAGAGACACTGCATTCCATTTAACAGTTTCATACATGCCATGCACTTTTATCTGAGAGATAATGGAAAAAAATTAAACGATTGGCATTGTGATGT[A/G]TAGTTCAACTAAACAGACAAACCATTATGCAGAAATCAATTGTTCTAAAACAAGAAAATAATAAAAGAAAAAAAACTTACATGATATTGTTAAGAATACTCCAGTAAAATTTCAAGTCGGTCTCCAACAATTCAGAGCAGGCATGTCAGGCCTACAAGGCAACATCTGGGGAATACCATGTCCTGAAGAAGGAG…
GN-M643	Aradu.A03	6802713	6802713	T	G	+	SNP	1	ACTAACATAAACATAACAGAAGAGGAGGGAAGTAAGGAATTGGGGATGAGTGTATGTAGAATTGAGAATAAGGGGTTAAGGATTCAGTGATTCACCACTTTCTCAATTAGGATAAATAAAATCAATACAAGCATTTTCGATAAGCTCATCAATCATAGTCGTTTTAAAAGAGCAAGTGCTTTGAAAGATCAAGGGAAGAG[T/G]GGTTATGATGGATGTAATGATGATAGGTTGCCTAGAACATGTTTGTAGAAATGCCTAGATGAAAGTTAATGACTTTCAGCACTTTCTCTTTCTTTGATTGAGCACTTATATAACTAATCATGCAGTAATGTGTATTTGTGTTTGCAACTTTCTTTGGATGTCAAATATTTTCTAACTTTTTTGCTGCTATGTGA…
GN-M644	Aradu.A03	6904950	6904950	T	C	+	SNP	1	TGGATTCCTGTAATCATAACCATCTGTAACTATTAAACTATTCCATTTATACTCATTTAAGATAAAAAAAAAAAAGAAACTCTCTAGCTTTCCCCTATACCTTTGACAGTCTAGTCAGCATAACCACAAGAATGTCCAAGACAGATCCTATAGCAAGCTGTATCCCCTCAATTTCCATTGGATCAAAGAGGCGACTTACA[T/C]GCAGTTTCTGGTAAAAGAGATATTTTTGTCAATATGATGTAGGAAAAAGCAAAGTAGATTAACACAAGGATGAAAAGAAATAAGTTTCAATATTTGTAACCTCCAAGGCTTGGGCAGTAGTGCAAGCAATTTGGAAGAGTGTGTTGTGGATGGAAGAATCAGAGAATAACACCTTGTGTATGATCTCTCCCAAC…
GN-M645	Aradu.A03	6911977	6911977	C	T	+	SNP	1	AGACCACCAAAAAAAAAAATTATGAATAAATAAAGTACAGGTACAATATCGATATTATGTGTATAAATATTAAAATATATCATGCCTATTTTGCTAACAATAAGCATAATTCAGTCAAATAAATGGTTGAATGCTTCAATATAAAATATTTTTAAGTGTAGAAAATCAATGTTTGACAAAATTTATCCACTACATCACAT[C/T]ATGCTACCGAACAAAGAATGACGTACATCATACTCCTTGAAGATGTCACACTCAAGAATTTCAAGACAGTAACGTAAGAATCCAGCCTCAAAGGCTTGACGAACATAACCAATGTGATCAATCTCCTGAGTGAAGAGCAAGAAAAGAGGTTATCTTTGTAATACAAAAGCTCATGCTTAAGTCATCAATAAACA…
GN-M646	Aradu.A03	7392426	7392426	A	G	+	SNP	1	TTAAAATGTTTCACAAAGATTACATAGCTCAATTAAAGGATGACGATATAATACATAAGTATAGCACTGAAATTACTGAAAGATGACCAAACGGGATTTAAAATAGCCGGAGCCAAATATCTAAACCGATCTAGAAGGTAGGATAAAAATAAGGAAAGAAACTTGCCCCATTCAGGAGGAAATGGATCATTAGGTGACTT[A/G]TTGTCTGTGAACTCGGTACCCAAAATTAAGCCAGTTCCTCGGATCTGTAGTAACAGAAAAGTTATGCTTGTCATATATTTATATTGATGTTGACAACAAACTAAAAATTACCCAGCAAAATAATAAATACCTCTCCAATGATAGGACTGTCAGCAAAAGCTTTTACACCATCTTGGAACCTTGGGGAGATATTT…
GN-M647	Aradu.A03	7518427	7518427	T	C	+	SNP	1	AAGTCTAACAATGTGCATAAATTTGCTTTGGATGGCAAATCCCGAGTTATGTAAATTTTCAATGAACAGCTCTTTGTAAGCTTAATTCGTAACATGAAAGCCAAAATTGTTACCCTTGTAAAAGTTTAAGTTGTTAGTTGAAGGTCCCAAGTTTGGGTTTATATTTGTGACACAAATGTTGCAAAGAATAAATATTAAAA[T/C]ACTTTACTTTTTGATAGAATGAATTCATTGAGATGAAGTGATAGTACAGAAAGCGAGGAGGAACAATAAATATCAATGTAAGGATGTTTTCCAGCCCAAATAAAGCTCAGTTAGAGAAACTTCTTAGAAAAGATTGTGAGCTTTGCACCAAATGATACAGGTTATTGAGTCTTACCCAATCCATTTGATGTCGT…
GN-M648	Aradu.A03	7549200	7549200	T	C	+	SNP	1	TCCATTTTCTACGATCCTTTCATTTCCGATCTTATTCCGTTCACCGTAATTTCATTTCTTGCGACGCGCGCCGTAGATCTGTAGGGATTTTCCTTCAATTTGTAGTTTTGCCATGTGTTCGAATTTATAGATTCCTGTATTGAGCCTGGATCCGAGTTGGATGCTTGATTTTGGTGCATTTGTGTGCTTCCCGCGCAGTT[T/C]AGGTTTTCCTTAGGTTTTTCGAAGTCGTAGTTAGAGCTTGATTCTCTGGATAAGCATCACGGAAGTTGGCAACTGGAAAGGATAACGATTGAATGAGGAAGATTCTGATTTATACCAATGTTGATTGAGTTTCTTGTTTTGATTTGTGTTTTACATTAGTCCGAAGATTTAGTGCCTTAAACTGTGAAACTCAC…
GN-M649	Aradu.A03	7558733	7558733	A	G	+	SNP	1	TATGAGATTCTAGGAGTGCCAACTGTAAGTGCTCGATTCGGAACAGCACCATTTTTCTGGAATTGGGGAATGGAAGCTATGACCAATCTTTTTCCTCCGGTATGCTCCCAAACCATAAGTTCTGTTACTAACAGTTTTCATTAAACATGTCATCTCAATACAATGAATTGTGCCCAGAATTTGCACTTGGCATACAAGAA[A/G]GTACATTCATGATGGTATATAGTTTATCTTTATCATTCCCGACAGAAAACAAACAGCTACCATATATTTTTTATTGTGAGAAAGGATCGACATATTATACTTAAAAAAGTTAATTAAATGTGACAGATATTATGAGCCGAAGAGAGGATTAATTATAATGTGAATACTTTTAAGTAATTATGCAGGAATTTTTG…
GN-M650	Aradu.A03	7563156	7563156	G	A	+	SNP	1	CTCCGCATCGTCGTCGCCGGTCGAAACAGGTCTCTCTCTGTTATATACAATAATTAATTAGTTTACTAACTGTGAATAAGAGTCGTTAATTCAATTAAATCACGGTAACAATAATAGGGAGAAAGGTGAAGCTATGGTTGCAAAACTGGGGGGCAATTTTGGTTTTTCTCAGGTTGATATGAATGATGAAAATTCACTCC[G/A]AAATGCTCTTCAAGGTATCGTACTCTTAGTTTTTTTTGGTGTCTTACTTACTCTTAATTATTTAGTCAATAAAAAAGTCAAGCATGAAAATGCAGACGTGGATCTTGTGGTTCATGCGGCGGGGCCATTCCAAAAAGAAGAAAAATGCAGCGTGCTTGAAGCAGCCATAAACACCAAGACGGCATATGTTGATA…
GN-M651	Aradu.A03	7745119	7745119	A	G	+	SNP	1	TGGCTCTGGAAAATCCACACTCCTTGATTCACTTGCAGGTTATTACTTTTCTGTTCTAAAATATTCTTAATGGAAAAAAAAATTGGTACATTTATAATATATTGAATTATTATTAATGTATCAAGTTTTTAAAATGATTTTTTTTTTTTAAGTATCTTGTGTATGTCTTTGATATAACATGAAGAGTTCAAAGTTCAAAC[A/G]TTGAGAGATTTTGAGTCCCTTTTACCCCAAAACACATACATGACATGTTTTTGGATGTAAAGGTTCAACCTTTTTCTCTTGTCTTTCATAGTTCTGACTTTCTAGTGCTACCCATTTATTTATTTTTATTTTTATTATTTGCTAATCAATTGGGTTATTGAATAGTAATGAAAGTTTAGATCTTTTCTATTATA…
GN-M652	Aradu.A03	7851062	7851062	G	A	+	SNP	1	TTTGTTTCTTTGCTTCAGGCTGAATTAATTGATCCAGCAGTGAAAGGAACCTTGAATGTCCTTCAATCCTGTGCAAAATCACCATCGGTGAAACGAGTAGTATTGACATCTTCTATTTCTGCGGTTGTATTTACAGATAGGCCTTTAACTCCCTATGTAGTGGTCGATGAGACATGGTTTTCAGATGCTGATAACTGTAC[G/A]AAACTAGAGGTTTTGTTCTATGCTTACTAGAACTCATTCAGAAATGAACTACAATTAGAACTTTTTGCCTTGTATAATATGTTAGCAATTTATCTGATTTTCTTGCCATTTCCTATTTGAATTGTCAGAGATGGTATTCACTTTCAAAGACTTTAGCAGAGGATGCAGCCTGGAAATTTGCAAACAAGAACGGC…
GN-M653	Aradu.A03	7949789	7949789	A	G	+	SNP	1	TTGAGTTCCAATGTAAAGTGCCATAACTCAGATTAAGTAATTTTCTCCACTCTTGTTGAGATAGTGTTAAAGTATCTAAAATAAACTACTTTATATGAGATTATATTGAAGTATCTACACTTATTAGTTTGTTGCTTTAGCCCTCTCTATGGAAGGACATCATGCACTTCTATAGTTAACTATTTTGAATCAACTAATTT[A/G]TCTAACATTGTCTTCATCCATATCCTTTGATTTTGTTAATACAACAAAGAATACATGATCAATTGCTGTTACCTATGAAAATGACTCTTGCGAATGGAATGATATAACAGATGCAGAAGTTCTATCAGCACAGGAAGAGTCAGAGGAAGCAAGTGGTAGTGGTGTTAGGCCACCAGATTCCACTCTACGGCGGG…
GN-M654	Aradu.A03	8216380	8216380	A	G	+	SNP	1	ATTATGTCATTAGCCAACAACAATGATAGAATTTTTTCCATGTCATTTTCCCTTCCAATTACACAGGATGCATCTACCAGGGAACTGGATTGCAGCTTGCTTACAGACTGAAACTGGTTGATTTTGTACAACTCATTCATAAAATTGGCATCCGCCTTCCTCTCAATATCCTCCAGTTGCTGTCTCATATCAACAATGGA[A/G]GATGGAATATTAAGCTTAAGCCCAGCTAAGACAGAGTTTCTCAACCGGTTGCCATCACCCATGAGATAGCTGAGGTCGTCGGGAGTAAATTTTGAGATTTCCAAGGCAATCTCATCTATTAAGTCCTCAGCATCAAGTAACACACACTGAGTGTCATGAAGCCATAGTTGCTGCATCTTGTAATCGAGAGGGTA…
GN-M655	Aradu.A03	8456921	8456921	G	T	+	SNP	1	CCTATGTGGCACAAAGACAAATACTAGTATTGAATATTTGATGAAGATATCTGCATGTGGGTAAAATTGTAACTATTTTTTGTATTATAGCTCATTACCTTAGCATCACAACCAGGTATTGCACATGAAGATCCTTTTGCACCAGCCATCTGTGGATGGTTTGCTTCGGATTCTATCACCTTTTCCATAAGATGTGCTTG[G/T]GTCACACTGTTGAATCCGCCTGTGAAGAGTGAATTCGACACATATTGTTCCTCAACTTTCTGCGAGATTGATGGATCCATAGGTTGGTTATCTGGGGTTGGTGGCAAATGCACTGTGTAATTCATGAAGTCATTGTTTCCTAGCTCACTGTCAAGATCATCTCTAGAGTAACTGATGTAACGACCCGACGAAGT…
GN-M656	Aradu.A03	8474311	8474311	G	A	+	SNP	1	GTCTTCAGAAAGAAGAATTATGGACGGCGACCAGGGCCTACAAAGTACGAGCACATGGAATGGCACATCGGGCTCAAAGCAATTGAATTGTTACAAAGCCTGCAGCACTTGTCCAATCTGAGCACTTTAAAAGTTGATGGAGCTTTGGACCTTGCAACGTGTGATATTGCGTTTCCTGCATGCATTACAAAATTAACCTT[G/A]AGACACATTAGCTTCATGAATGCTGATGGGGTGAATGCCATTGGTAATCTTACTACACTCCGATGTTTGAAATTGCATGGAACACATGAATTTGATGATCCCTTTGAGATTAATTGCAGTGCAGGCAGTTTCTCACAGCTCCAGGTTTTTGAGATGCAAGTGATGCATGTTGACAACTGGAAATTAGCCAATGG…
GN-M657	Aradu.A03	8549457	8549457	C	T	+	SNP	1	AGGTACTGAATCCTCGGATTATTCCTCATCATGATCCTCCTCTTGATCGCCCGAACCACTTCGCCTGTGTTGATGCTTTCATGATCATTGATCAAGTCATAGATTTGAAGGTTCATAGACCAGTCAGGCTCGTCGAGGGACTCTGATGTAGCCTCCTCGACGAGCCTGTCCGCATGGTTTTGACCATGGAAAAATTCCTT[C/T]ACTTTGAAGCTCATAGAACTCATTCCGGCACTCATCTTTCTACCTACTTCCACTCCACCAATCTTGAGACGCTCTCCTAATGCGTTCACTTTTTCCATCAAGTTCTCACTCATCTTCCTAACTTATCTATTAAAAAAAAAAGGGATATCTCAACCAAAATTATAGTTAAAATCAAAGTATTAGTTTATGATGGG…
GN-M658	Aradu.A03	8615433	8615433	T	C	+	SNP	1	CTAGATGCCTAGATGTATGAAATTATGGTACTAGTTCCATGAGTTGTGTTAGCTAGAATTACTCAATTAACTACAAGCATTTAGCCATTTGATTTGATACGAAGCTATGAAACAAATTTAATCAGTTACTTATTTATAAATGGGAGTAATAGCATTAATTTCCAAAAAATGTTTAATCAAATACTTTGATTTTTAACCAA[T/C]TTAGATTGGTGTACTGATTAGCTCACTAGTAAATGTTGGGGGTTCGAATCCCGCATTGTGTGTATAACAACTCATTGGTTAACGACAAACCTTTAAAATCCGCGACAAATTAATTTTTAACCTGTCGAACTGGGAGATATCGTGGAAAAAAAAAAACTTTAATCTTTAACAAAATTTAATTACCAAATCAATTC…
GN-M659	Aradu.A03	8725557	8725557	A	G	+	SNP	1	ATTGCCAATGCCATTCATTGACCCTTCTCCATCTGAAGAACCATCTGTCTCCCCCAACATTCTCTTCTTCCTGAATTTCTTGGAGGTTCCAACAATCTAAATAAAAAAAATTGAAAACTTGAAGAGGTTATTTATTATTTTGTCCACCAATGCTCATCATCTTCGTATTCTTGTGTGACTTTACATGCAACATTTCCAAA[A/G]ATTTAGGAAATCATGCTCACCAACTATGTTACAACAAAATATTAACACTGGTTTGGTTCGTGAATTTTTTTTTCACTAAATTAGAATAACAAAAATGTTTGAAACTAAAAACAAATCAACAGTGTTCACAAACTAAAAAAAACTGTTCACTTTATTTTGTAATATCGACCATTTTCAAAATTTGATATATCCTT…
GN-M660	Aradu.A03	8785302	8785302	C	T	+	SNP	1	TGCACTGGTGTTGCCCCTTTGCTCACTGAATGCTTAGAAGCCACAAAAATGGTTAGTTACATAGTTTCAATTGTAGATACATATCAAACTATAGTCTATATATATATACATTTATATTCTTAATTAATTACTTGTTATGTGTGTATATAGGGAAGTGGTAAGGCAATATCAATTGGAGCAGGAAATGAAGCTACTGTGCC[C/T]CTTGGTCATTTGTCACTTCTTTTTGGCAGAACTTTGAAAGGTTCTATTTTTGGAGGGCTTAAAGCCATTTCAGATCTTTCTATTATAGCTGACAAGTGCCTGAAGCAGGTATTTTCATTAGTGTATAATTTTAGATTATTATCTCCCTACCATTATTGTATTTGAACATGATTATCATAAAATTTTTATGTGGA…
GN-M661	Aradu.A03	8859185	8859185	G	T	+	SNP	1	TTGTGAAACAGCATAAAGACTAGAGAGATGAAATTTAAAACTGCAGAAAACTATCCTCCTGTATTTCCCTAACTCTTACCCAGCTTTTGATTTTCAGTCTCCTGAGCATACTTGCATTCTTCACATAACCAGTCTCCTTCTGGAACCTTTTCAAGCATTTCTCGCATGCAATAGCTGATTCAAAGAAATAAGAATATTAC[G/T]ACTCATTTTATTCAATGAGTTATACAGAATATGATTAAAAAGAAAGAGTGAATATGAACAGTTCGTATGCTTACGTGTGCTCTGCACCATCACTGCACCTGCTACATACTGCAAGCAGCTCCTCCCGACCAGCATCCCCACAGATGTCACAAACTTTTACCTATTTTCCAGTTAACGAAATCATAAGAATGCTT…
GN-M662	Aradu.A03	9029390	9029390	G	A	+	SNP	1	CTGCATACTATGAATCCTCTTGCTGTAATTATTTCCTAAATGAATATGTAAGAAAACCATTGTGTCTCTGAAGTTAAACATTGTTGACTTGATTCTCATCAGCTTTGAGAATTCCCCAAGACATGATGCATTCGTACCCAAATTTGAAGCTGACCTTGCTCAGTTCTGTGAGAAATTGGTAAGCTACCTACATGTTTGCT[G/A]ACCGTCAATTAAGTTTATTCTCTTCTATATGTTAATGAATAATTTCAATTTTTATAATCACAGGTAATGGACTTGGATAGAAGAGTAAGACGTGGGCGAGAACGTCTTGCTCAAGAGGTGGAGCCAGCACCAGCGCCTCCATTGACTACTGAAAAGTCTGAACAGCTATCCGTGCTGGAGGAGAAGATAAAGAA…
GN-M663	Aradu.A03	9787959	9787959	T	C	+	SNP	1	CAACCTCAAAGGAATATTGGTATGTGCTTAGCTTGCTCTTCTATTACTACTACTCTTTGCTTTTCCAATAATTGAAAAGAGCTTGGAAAAAATTATCATTAACTCACATGTTAGTTTTAGGTCTAGAAAAGTAAAGAAAATAATGATATGGTCCTGTGCCCTACACTATTTAGAGTCTATATAAGTGCATTAGGCATTTT[T/C]CATAATTCTATGTTACTTTCATTATGACAATGACTGAAATTTTTTTTTGAGACGCCCTCACAATTATCTCAAAAAATAATGAGATTTTTAATGAAAAAATATTTTTTTAGTCTCTAATCTTTATTTTTATGAGATTGATTAGTCTTTTTATTAATATTTTTTATCTGTATTAACGGAATAAGCTTACATGATAT…
GN-M664	Aradu.A03	9974245	9974245	C	T	+	SNP	1	GGTTTTCGTGGAAAAATTCCTCGAAATTTCGGAAACCTCTCTCATTTGAAGTCTCTTGATATAAGCAGTGAGGTTTTAAGCTTACATGCTGAAACCCTGAAATGGGTGACTGGTCTTGTCTCTTTGGAACATCTTGCCTTGCGTGGAGTTGACCTTTCAATGGTAGGAACTGATTGGGTTAGTGCAATAAATACACTGCC[C/T]TCTTTAGTTGAGTTGCATCTATCTGATTGCAGCCTGCAAGGTCATATTCCGATTCTTCCATCTCTGAATTTCACTTCACTTGCTGTGATGGATCTTAGATCTAACGACATTGTGTCAAAAATACCTGATTGGCTTGTAAATATAACCAGCCTACATCATATTGATATAAGCCATAATCACATGTATGGAAGCAT…
GN-M665	Aradu.A03	10144781	10144781	T	C	+	SNP	1	GCATTTTGACATTTGAATGGCATTCCACCCAGGTTCTGGTCCAGGTCCAGGTTTACTTTTCTTTCAAAATGTGACACCCTTGTTAATAATATGAGTGAAAGTTTCAATGCTGTCATAGTAGAAACAAGAGAAAAACCTATTGTGACCATGTTAGAGGATATTAGGGTGTATATGATGACTAGATGGGCTACCAATAGGGA[T/C]AAGGTTCTGAATTATCAAGAAAACATTATGCCAATGATTAGGAAGAAAATAGAGAAACGGCCAAGCTTAGCTAGAGATTGGAGGCCATACTGGTCAGGGGCTAGTATGAGGTTATGTGTGGACTGGATAAATTTGTTGTGGATCTGACTGTTGGTGAGTGTTCTTGCAGGAAGTGGCAAATGAGTGGGATTCCT…
GN-M666	Aradu.A03	11038484	11038484	T	C	+	SNP	1	ATACACGTGCTTAGTTCTACCAGGCCAAATCTTGCATTTTTTGGTTGTGTGCAAACTACAGTCATTTTTTAAGTATGAAAATTAGCATGGATTCAAAAATGGGTTTCTTCTCATAAAGAACTAATTTTATCACAAATAGTTCTATTTCAGGTATCTTTTCGTGCATAGTTCATGCTATTTATCATCTTTTATTACTTTTT[T/C]TGTATGAAATAGGTTGTTGATGGGCTTAGTACTGTTTGTAGTGCTGGTTACGCTGATACTATTAAATCCATCAAGTCATTTATTTCCAGCGATCCTCGTGTTTTGGTTTTCAATGATTCCTTTAACCATACGTCTATCCCAATGGTTCGGCATCTTCTAAATGGGTCAATCTGTAGACTCTCGCTCAGTAATAA…
GN-M667	Aradu.A03	11046800	11046800	C	T	+	SNP	1	ATGACACTTAATATTATTTTGATTTACAAGTATTTTTTTAATAATTAAAAAAACTTATCCTCTGTATTTTTTGATAACTTACTTAGTGTTAATATTTTTCCAATTTGATTTGATTATATTTTATATTATAGGCAGTCGAATGATTTTCGTATATTTTGTGTTTGAAATTTTTAATGGGATTTAAATTTCGAAAGCCTCCA[C/T]CAGAAAGCTGCAAGTGATCAAATGAAGATCTTTCAGTTCGCACGGAGGCTGAAAGGGACAGGGTTTATCCCTTTGAATCTTTTGAAGGAAGAGAACAAATTTTTGTATTCTTGTTCTTTTCTCATCTAGTTTCGGACACTATTTGCACCCATTATCAATGTTACAAAATATAGAAAAATTAAAAATGTTACTAA…
GN-M668	Aradu.A03	11494830	11494830	A	C	+	SNP	1	GTGCTGAGCCATGTTTGTGCATCGAAAGCCGTACAGTTTCTTGTTTGATGGTATTTGAGGCCTTGAATGGTGCGGTTGAGGTGGAAGACGGTGTTGTCGTAGAGCTTCAAGCAATCGCCGAACACGGTTTTCTGCTTCATAGTGGTGTTCTGGATTGGCAAAGAGTGTGCTTGTTTTTGCATGAAGAGTGCTTTGTCTAG[A/C]GCCACGTTGAGTAGAACGGAACGGAACTCGGTTCTGTGCTTGAACCTGTGATAATGGTTGTAGTGGCTTTGCCTCATGTAGTACTTGCATGGTGCAGGGTGTGGTGTTCGGTTGCACCACCAATCCACGTTTGATTTTTGATGAGATGATGATCTCTTACTTGATGCTGCAATTGTGAAGATTGATGATAGCAA…
GN-M669	Aradu.A03	11940943	11940943	G	A	+	SNP	1	CTCTAATAAAGATCTAATAAAGATGTCAAAAACATTTTCTTACGATAATCTTGATTTAGAAAGTGCGATTTATTTGTTTTGTCATACTTTAAACAAAGATAACATTTTTATAGCATATGAAAATCAAATCCTAAAATCTATCATCCAATAATCAAAATGAAATATTTTTAGAGAAAGTCTAGAGTCCAACAGATTTTGTA[G/A]TTTTTAACCATCAATTAGTCATGAATGATATTTTTAATGGTGTGAGATTGCATTTAATGGGGTATAATCATTTAATTTTCTTTTGATAGTTAAGTGCTAGCCAAAATTAAAGGTCCTAGTATTCTTCGTATTTTTATACGAAAACAATTATAAAATCTTTATTAGAATATCCACCTTTTTTTTCATAGAAACTC…
GN-M670	Aradu.A03	11979849	11979849	C	T	+	SNP	1	AAATATTAAGCCTCCAAAATGAAGTCCAATTTACCTTCTCAATGTGACTTTCAATTCAGTGCATAACTTGTAATCTTCAATGTGGGAGTTGTCAAGCAGTTGCTCCAAAAATTGCAAATCATCAGCATTTCTAGATATACCTTCCCCCAATCCAACTGGTTGAGGAAGGCCTCGTGCCAAAGGAAGTAAAGGCACAAGAG[C/T]AGCAAAACTATGGGTCACACTCTGCCTGACAGACTGATCACAGTCACTCATGCACCTTAGAAGTGGAACTACCAACAATGGAGCGTAAGGGACCAACTCTACCCCCAGGCCCTGAACAAGAAAATTAATCAACATGCCTGCTCCTTGACGAGCATGAACTGATGATGCATCTTCCAACATTGGGATAGCATTTT…
GN-M671	Aradu.A03	12075521	12075521	C	T	+	SNP	1	AGATCTTAGTGAACTGAGCTGCTGATTTTTTGGCAGAAATGTATTATTGTCTGGGAGCTGCGAGTGGTTGGTTGGGAGGTTAGCTATAGTGCTGAGTTCAAGCCTGATGCTAAAGATGGATATGCAGTTATTATACAGAAGGCCACAAAGATGTCCCCAACTGATGAACCTGTTGTTTCCAATAGCTTTAAAGTTAGTGA[C/T]CTGGGAAAATTATTGCTCACTATTGACAACTCCACCTTGAAAAAGAAGAGGCTTCTTTACAGGTTCAAGATCAAACCCTACTCTGACTGAAGTGATTCTGGGTACATGGAAATTGAAGAGTCTGAAATATGCATGTCATCATCATTCGTTTCAGCCCATTATTCATCTATAATTTTGGTCGTCAGTTGTTTGGA…
GN-M672	Aradu.A03	12343500	12343500	G	A	+	SNP	1	AACTCAAAATGTAACTATATATTAACAATGGTGATGCAAAAAACCTAAGGAATTTAGCTTAGATGGTGGGGAAATGTCTGCGAAGAGCATCAGTGAGAAATATTGCCTCTTCTTCACTCTGACCTGCCTTCCAGACCTTAAATTGTCCCACAGTGCAAGAGGGCATTTCGCTCCAACGTTTGAGTATAGACATTGAATAG[G/A]GGCCTGCTCCTACTCTTTCACCCTTAGGGGTCAGGCAATGCCAAACGGGAATCTCAGGATTCTCCACCACCTGTCTTCTTGCCGTAATATCAGTAATATTTGCATCTTCTTCGTCATCATCACTCAACACAATAACATGTGGAATGGAATTTTGAACTTTGTGTTTTGCGGTCGGCGTACTTGTATCCTGTTTG…
GN-M673	Aradu.A03	13008018	13008018	A	G	+	SNP	1	CGGGAGGATCCATCTTCAGGAAGCACTTTAAACACTTTAGCAAATTCTTGGGATAGGCCAATTGGGAGTGCCAACAAACTTGTTAGCAGTGGTCAAGAGGGGCTTACTTATAATGACAACTCAGGACATGGATTCTTAAATGACATCTTTGCTGAGAATGCAATCGTGGATGATATTAATTTGAACCTTTTGGAGTTCTT[A/G]GAGAGTGGGAAATTGCAACACAAGAATTAATTTCCAGATTTTATGTATTATATTGAAACTATGTTTTCTATGGTTTTCATTTTTAGATTTCAAATTACATAGTTTTGTGGTTTTTTATAGTATACCATGATATGATAAAGATACAAACTATATTTCATGAATCTACACAAATATAAAATGTTACATGATCATAA…
GN-M674	Aradu.A03	13236913	13236913	G	A	+	SNP	1	TCTACAAAGTGCGCTGGTTGCCAAGGAACTGGTATGAAGGTTTCTATCAGGCACCTTGGTCCCTCTATGATTCAGCAAATGCAGCATCCTTGCAATGAATGTAAGGGTACTGGCGAAACCATCAGCGACAGGGACCGTTGCCCACAGTGCAAAGGAGAGAAGGTTGTGCAGGAGAAGAAGGTTCTTGAGGTCCATGTGGA[G/A]AAGGGTATGCAGAACGGACAGAAGATTACATTCCCTGGTGAAGCTGATGAAGCGGTGAGCCAATGAGGAATACCTTAAAGTGTTACTATATTGAGCTGAATAATCAACTGCAGTATTCGGACTGAGTTGGAATTGTTTGTGTTTTGCAGCCAGATACTATCACTGGGGATATTGTATTTGTCCTTCAGCAAAAG…
GN-M675	Aradu.A03	14132166	14132166	T	C	+	SNP	1	TCCGCAACAAAGCCCAAACTCTTCAAACTTCAAAGCCGCTAGGAAGAAGAAGAGAAACAAAACAAGAAAGAGAAAGAGGAAGAAGAGTTTAGAGAGCAACGAAACGAAATGATCAACGGAAACAAGATGCGAGCGGCATTCATAATTGCGACTGTAACAGCAATCTCCATCTTCTTAACCGCAATGAACCGCAGAAGAAT[T/C]CGTAACCGTAACAAGAAATCGCCTTCGAGTTCGTGTTATTTACATTCCGAACCGAAGCCGCAGAGTTCCTTTAAGCGCGTCTTGGCGGATAATTCTTACACTCCTTTCAAGCACTTGAAGAATCCCAACGACTCTTCTAACAATGGTACATTTTAAATATTTTTCTATCGTTTTCGGTGTTTGGTTTCGAAGAA…
GN-M676	Aradu.A03	14311365	14311365	A	G	+	SNP	1	TCAAGCCTGAGGTGATGTTCATCGAATGACATTTCCCCTATGGCGGTTGGGCCACCACAACTAGGGCACGATGCATTGCTTAGTGCTTCCCTATACCTCATGTTATCTGCTCTAAGCTTCTCATTTTCCGCTCTTAGCTGTGAGTTCTCGCTCCTTTCAGTTTGAGTCTGCAACAAAATTTAACTTATTCATACACATAC[A/G]CTTTGTTTTTTACTTTGCTTCATTTTTATTATAATTTACCTTCACTTGAGTGCGTTTGTTCTGGAACCAGAACTTCACTTGCAATGGCTCTAACCCTAACTCCCTACTCAGCTCCTTCCTTTGCTTGTCATCTGGGTGAGGGCACTCCTTAAAGAAACTACAAAAAAGTTAACAAATAATTATAATTCAAAATT…
GN-M677	Aradu.A03	14453006	14453006	A	C	+	SNP	1	TCCTCCCCAATGTTCATCGCTTTGATTGCGTCCACCACAGCTTCGGAGAATGTCTTTAGCCCTGCCATTGATATCCACTCGTCTTCCAGGGCTTGTAGCTCGTGGCCGCTCTTTCCGGCCGCCATTCCTTGCTGCATGAGAGTTGCAAGGCTTTTCCCTCTAAGGTTTTGGTTCGTGACTCCCAGTATAAACTGATGGTC[A/C]CGCGTGTCGATATTGGATTGGATCATATTAGCGGCTTCTGCGTCGGTTCTTGCCACCAAAACTGTTTCCACTCCCATCACATCGAATTGAAGCCTTGCGGCCACAAGCCGGTTAATATGTTCGCTTATGGCGACAAGTACTTTTCCGGCCATGTGGCCGCATTTCTTCGTCACTGAGGACTGGTCCTCAATGTG…
GN-M678	Aradu.A03	16440917	16440917	A	G	+	SNP	1	TTTGACGCTTGATCTTTTTCCTTCCCTTATTTTGGGTTCAATGAGAACATTTTATTATGAACTGTAGGTACTTGCTGTGAAGAAACTTGAAAAGAGTGTTTGTAATCACCAGAAAGAGGAGGATTTTCTTGAATTAGTGAATGGCATTGATAGAACACGACATGTAACAATCGTCAAGTTTATTGGGTACTGTTCAGAGC[A/G]TGGTCAAAGGCTTCTGATATACGAGTAGCAGTAATGGATCACTCTATGAGGCACTCCACTCAGAGGATGAATTTAAAACAAGACTCACGTGGAATGCTCGCATCCGGATAGCACTTGGGGCGGCTAGGGCCCTAGAGTAAGTCAAGTTACCATTATGTTTTTAAGAGAAAAAATTGCTCAAGCTTGTTGATTTG…
GN-M679	Aradu.A03	16519065	16519065	C	T	+	SNP	1	AACAAATAGAATATCTATAAAAATAAATGTACATTTTTTCTTCTTCTAAGATTTAAGTTATATTACATTATGTTTAGTATTATTATATATATTTAATAAAAGGGAAATACTCAAATGAAGATGTCATTATGAATCTTTAGTTGATTAATTAAACATATTTAGTTAAATATATCAATTTATCTAATAGTCCACAATGCTAT[C/T]TTTATATAAAAATGTCAAGAGAGTATCCACCTTAATATAATGTGATATCAATCACCTTAATAAATATGGGGTGTCACTTTAGTGTAAACATCTTTTTTGTTAAGCGTATGCAACTGAACTCAAAGCATAATTTGTTCCCTTTAAGACATGATTTGGGTTGTAAGCAAATTTCAGATCCAAATATTTTATAGATA…
GN-M680	Aradu.A03	16766276	16766276	G	A	+	SNP	1	ATGAATTGTTACAAGACTTACTAAGTTCCAACTACTCTGTCTGTGTTTGCTACTGTGTCTTTCCCTCCAAATATTCTAGCCAAGCCGAAATCTGAAATTTTCGGATTCTTCTCTTCGTCCAATAGAATATTGCTTGTTTTCAAGTCTCTGTGAATGATCCGTAACCTTGAATCTTCGTGAAGATAAAGGAGTCCTCGGGC[G/A]ATCCCCAAAATAATCTTGAAGCGCATATCCCAGTCTAATAGAACACATAGCTTCCGGTCTTGTATATTGTCCATTAAGAGCATGCTTTTATGTTAGTCTCTTGTTCAAACAGAATAGTTTGAAATATAGATGCAATTTCTTCATACTAATCTATAATTGAGTCCTCTCTTACAGAGTTTAAAATACAGATGAAA…
GN-M681	Aradu.A03	17568460	17568460	G	T	+	SNP	1	AGAGCAAATACAGGGTCATACTGGTATGATCTCTTGTATCTCATCAAATGATGCTGGACAATCAGCTCCTGCAACACACTGTTGTAGATACTAGGGATTGGTCGTTTATAGGCTTTAAGGAAACCTAACTTTGTCTCCGAAACAGTTGGAATATCTGCGGATCAAGAACATAAACAACCAATGACTTACTAGTAACCATT[G/T]ATAACATTTATAAGAAGAAATCTAATGTGGAATCATACCACCATTTTTACTCACAAAATAGAGCACAATTACCTAGCAACTAGAAATCAAGCTCCCAACTCCAGAGGAGTATGATCATATCTCATTTATTCAGATATCTAACGAATGATGCCCTTAACATGCATTTATACAGGAATCTATTCATTTCAGAAACT…
GN-M682	Aradu.A03	17640974	17640974	A	G	+	SNP	1	AGGTTGCATGTTAGATTAGCACAAATAAAATAGACATTTATATATGAATTTTTGCAAACTTATGCATTTGTTTTGCACTGTTTCCAACAAAACCATAATACAACAGAATATAAGGTGTACCGGAAGGGAAGGAACTTATGACGTCCGGTTCCTCTAAATCGCCGAGGACCTTCAGGATTCTCTTCACATTGATCCATGCG[A/G]TTAAAGCATCTAGCTAGATAGGTACCTTGTTGGGCAGCAACCTAAACAAACCAAACCAAACCAAACCTTTAAAAACTCCAGGAATCTTTGATAACAAGCAATTGGTTACTGGTGTGGTGACATAATGCAAACCTGTGCAGTAGCTGGAAGACTCTTCATCTGTGAATCCGCATGAGAAAGAGCCTGCTTAAACC…
GN-M683	Aradu.A03	18721489	18721489	C	T	+	SNP	1	GTACAACAATACAAGTGAAAAGTTGCCAAAATCTGGAACTATAACGAATTTTTATTCAAATAACACATCTTTAGTTGAATATCACAGAAATTTGACTAGTTTTTCTAGTTTTGTAGTAATCATGGTTTGTTGATAATCAAAAGAAAAAAATAAGAGGAGATAATTGAACCTTAAAGATCCATAGAAAGACGGTTGCTGGT[C/T]CTCAATACACAAAAATCATTTCCCCCTTACCTTAGAATATAAAAGTAGGCACAAATGCTTGTCTATGAAATATGAATGTATGTTACCCCAAAAAGAATAAAGTATATTAGAATTGCTTGTTTATCATAACCTTCAAGCCTATATAATCAATAATGTTACAAATTGATCTTTGTTTGACATTGAGGCGAAACAAA…
GN-M684	Aradu.A03	19103085	19103085	T	G	+	SNP	1	TGCATGAGAGAAGACAGGCACTACATTAATTGAGTTAATTTCTATGAGCAGGTGTTCACCATGTTACTTGTGTCAAGCATATCTGCAGCATTGGCCATAGCTCAAGTTGGAAAGAAGGGAAACAGCCATGCAGCTTGGCTACCAATATGTAACTCAGTCCCCAAATTTTGCAATCAAGTTACAGGAGCTTTAGTGGCTGG[T/G]GCCATAGCAATGATCATATACATGATTCTTCTTTTGAATTCCATTCATAGAGTATTGGATCCTCTTATCTTGAGAAAATGCTGAGATGGATTATTATAGTGCAAAGAAATATTAATAGGGTGCTCCTTGGAACATAAGGCATAGTTATAGTCTTCTAGAAGAGTGGAATCATAAGTTGATGAATCAACAGTGTT…
GN-M685	Aradu.A03	19158136	19158136	A	G	+	SNP	1	CTTGGAGACGAATTTCATATAGTCTTCATATACTTCCTCGCGAAACCTATGCAGGAGTATAAAGTAAAATATGATTAAATAAAGGACAAAGTACAAAAGAGAAAGCAAAATCTGAAAAGATGATTTCAGACTTGTAAGGCAGATCTTAAAGAGCATGATGAAATTTCAACCGAATTATTCTAGATAGTAAACCATGTAAA[A/G]CAGATGATGTTTCACTCTGCAGGTGGAGTTCTTGTGAATTTCTAAATTTTAGTTCCTTGTGCGATGAAGATCTAAAACAATAGATAGAAGTCATCCAATGCATACCAGTGGTCAGGGTATATATGAACAGAGGTGAAATCGACATTCACAGTTTTGGAATTCCTAATAAAATCAGATCCAAGTCTGGATGCCCA…
GN-M686	Aradu.A03	19367202	19367202	C	T	+	SNP	1	TTGATAGTGACATGTGAATATTCAATTCTTTCTCCCTATCTTAATTATAATAAATAAATAAATAAATTCTATATGTTCTCAGATTTATTCAATATATCAATTTTGAATTGCTTTTACAAACTTACTATTCAAATATTTACCCTCTTTTTCTTTTTCTCTTTTAAGGTTACTATGTTAAATATGTACTATTCACATCAAAC[C/T]ATCACGCTTCTTATTTTATCATCAAAATTCATTGTTAATACATTAAATTCACAAGTAGAGCAACTGTACCGGACTAAGTAGCTACATGAAGTAAATGTACCTTAATTTGGTTCAAGACTGAGAACTTCAGACCAGTCATATCCAAAATCTTTACACATGTGGTGATAAGTTATCCATGTTTCTTTAATGAAAAA…
GN-M687	Aradu.A03	20501214	20501214	G	A	+	SNP	1	TATTAAATGAAAAACATGCGATACATACACCGAGAAAGCATAATAATGATGTTAAATTTTCAATATATATATATATATATTCACTATGGATAAACCTCGATCAAAGACCTTGAACTCATCAAAATTGGAATTATCTTGTAATTACTGAAACCAGAAGAGAAAAATAGCTTGGCCCATTCTTTCTCAGTTCTCTCCTTTCC[G/A]GTGACAAAGGCCATCATCGCCATATCATAATAAAGTTGTGTCTCCAGTGATCCATTATCTCCATTCTCATTCCCTACCACCATGTCTATTATTATCACTTTTCCTTTTTTGCCCTTCTTCATTATTGCCTCCTTGCATTTCTTCAGGAGTTTTACACAATCCTCATCACTCCAGTTGTGTAATATGCACTGCAT…
GN-M688	Aradu.A03	20857278	20857278	C	T	+	SNP	1	GGATGGTGTGTGTCACCGGAGCTTCCGGTTACATCGCTTCATGGATCGTCAAGTTTCTTCTTAATGGCGGTTACACTGTCAGGGCCACTGTTCGTGACACAAGTCTGTTATTCTTACTCTACCATCAGTTTTAATTTATTTATTTATCTCTTCAAATGTGTTGCCTTTAACAACTTGCAGATGATCCGAGAAAGGTAGAG[C/T]ACTTAACTAAGCTTGAAGGCGCAAAGGAGAGATTACAGCTGTTCAAGGCGAATCTTCTAGAAGAAGGTTCGTTCAACTCTGCTGTTCAAGGCTGTGATGGTGTCTTTCATACAGCATCTCCCTTTTATCGTGATGTCAACGATCCACAGGTTTGTTTCGGTTATACATTTCATTTGTATCTTTTATTCTTATCT…
GN-M689	Aradu.A03	21571693	21571693	G	A	+	SNP	1	AATATGTTTAACATAGGTCAAGATTATTCGAAAAGGGAGCCATACCTCGCAGATTATATCTTCAGCTTCCAGGCACATATTCTCAAATTTCTTGTATATATTTCCGACCCAAGTTATGCCTTTCACATCCATAGTGATCATAGTATATCCTATATCCTTTCTAGAATATTACTAAGTCCAGATACTGTCTGATCGACGCA[G/A]CGTGAAGGCGGTTCTACTTCTACCTGATTATCTGCAAGAAATCAGAAACAAAGTATCCAACAGAGTCATGAAAGTATCTTGATTAAAGAGTGTTATAACAAATACGTAAAATGGACTGAAAAAAAAAAAAGAAGAAAAAGACAATCAATTAAACAAGAGTATTAATGGAAATTCAATTAAACAAAGTCTTTGTC…
GN-M690	Aradu.A03	22563707	22563707	C	T	+	SNP	1	TTTTTTTTAGTGGATTTTAAATTTATTGAAGCTTTTATGATTAAGATTTTCACAAATCATATTACGAACTTAGTAACTATAATTGGAAAAGAATTAGTTAGTTGGCTAAAAGAAACTACCACTATTCCAACTGATAAGTGAACCATAATATTTTGATGAACATTAATGGTCAAAATAAAAAGAAACTTTGACTCTTTAAC[C/T]AAGTGTCAGAATTTCATTACTTCTAGTAATTTTCCTTCCGTTTTTTAATAATTTATGCAAAAACTAATAAGAAGTGAAAAAAAAAAAAAGAAATAGAATTTGATCAATTACCAAGCCCAAAACTGCATAATAGTCATCAGCAACAGCATCAGTGGTAGAAAAAGATTCCTCAGCGGCAACTCTGAGCCTTCCAA…
GN-M691	Aradu.A03	22626000	22626000	C	T	+	SNP	1	AAGAATAGAGAGTAATACTAATTAAATAATTGGATACGTGACATTATTGGCAATTCCACATAACCCTTCCTTAGCATGTACCTCTCTCTTCATCCTTATGTACCCTTTTTCTCCCCAGTCAGTACCCCATGAATTTTTTACTATCCAATACTTGGTACCATCCTTATCTTTACCATAACCAACTACCGTAGCAGTATGGT[C/T]TGGCTCAGTTTCACATATTCCAGTGAAAATCCCACTAGAATAAAATTGAAAATAATACCCACTAGCTTGAAGATAAACCGACACTGGTTGTTTTGCCACAGCTTTGAGGAGTGCCTTTTCGTTATTAGAAGGAACCTTCTCGAACCCTTTAATCTTAGCTACATTATGTATTGTTTCCTTCTCATTAGCCTTAC…
GN-M692	Aradu.A03	22681320	22681320	G	A	+	SNP	1	ACATTTCATAGTAAGCCAACCGTGAAACTGAACAGGGATTCTCAGCTCTGACCACATCGGAGAAAAGTTGAAACTCTTTAACCATGCCCATGTCTATGACATACCTAAGCAGTGGTTGATACGTTTCCTCTTCTAGCTTATAACCGCACTCCTTCATATTTTCTAAAAGGCGAAAAGCCTTACTCAATTCTTCTATGGCA[G/A]CATATTCATTATTAGTAGTCCTTGCCTTCTGTATACTCATCTTTATTAATGCATTGAACTCTTTCACATCAGTCTCTCGACCCAGCTGACGAAACACATCAAAGGTCACCCCTGTTCCTAGTTTTTTCGCACACATTTTAACTAGCCTATCAGAACGATCTTCGAGGTTGAGTTTAAGAATCCATTTGCTTTTT…
GN-M693	Aradu.A03	22721321	22721321	A	G	+	SNP	1	AGGGGCTCAAACCCTAGGTTCAGAGATATTTTTCGGCAATCACCGCCACGAACCGCAACAACCAGAGAGATTCCCCCACAAGTAGAAAATTCTGAGTCAATGGCTCTTAGCAAGCTCAAGAAAGAAGTCTACAACCCCGTGCCAAAGCGGCTAGCCCGGAGGCTCAGCCTATACTACAGAGGCGACAACAACAACGGGTC[A/G]AATGGTGTTCGAGAAAGGGAGAAAGACAAGGATGAAGAAGGTAAGAGTTGTGCTGTTTGCTTGGAAGATTTTGAGGCAAAAGAAGAAGTTATGGTGACACCATGTAACCACATGTTCCATGAGGAATGCATAGTGCCTTGGGTAACAAGCAAAGGACAGTGCCCAGTTTGTAGGTTTGTGATAATTGAGAGAGT…
GN-M694	Aradu.A03	22939420	22939420	A	G	+	SNP	1	GGATTGGATCCCGTATAGCGGACAGTACAAAGTGCATTTCCAGCATATATTGGCCTGAGATGAAGTTAAAATCTTACTTTCAGTCAGATGAAAAAACCAACATTTGATGATAGATGGATGAATAACAATTACAAACACTACTATTAAATTAGCAAGTAAAACAACACACTTACATACACAAAAAATACAATTCCATTCTT[A/G]TTGGCCTCTTTAATATATCCTACAATGTGCAAACTAGTTTTAAGAATAAGCACAGGTAAGGAGGTCAACAACGGCAATAGCAGAAAGAGAGTTAGACGAATACTAACTCGTGAAAAGATTAATTGATTTATGTCCTTTTCAAACCATTCATGTCTAGAATTTCTCTATTTCTACAGTAAATCTTTCTTTAGGAA…
GN-M695	Aradu.A03	23560346	23560346	G	A	+	SNP	1	ACAAATTTAAACATATATACCGATCAGAGTACTTAGGATGAGTACCTAACAATCATATGGAACCATAACATGCATTAGTGAAATGACTCAAAGATTGAGGAAAAGGAAATTGAATTGTGCTTTAGAACAAAAATTTGAGATAAAATCAGATTTGAGAAAGTTTATCAAGCTCTTGGTTATTGAATAACAGAAACCAAGTT[G/A]GATCTAACTTTAAAGAACATGTATGTATAGTTCCTTTTCAAATACTTTGATTTGTGGTATATATAAACACAAAATAGTACATACATTGCCTTTTCAAGCTATCACAAACTTTAAATATTAATAAGTCTAAATGATAAATATTAATCTATTCTTTTTCGATATACAAAGTTATTCTCTATAAAAAAAATAAAAAA…
GN-M696	Aradu.A03	25105584	25105584	A	G	+	SNP	1	ATGGCAATTTTTAATATTTCTACAACAAAAGTTATGCTAAGAATTGTACATAACTGATTAGATGAAACAAGAAGAAAGACAGTAGATTGGCTTAAGCGTTTCAACATTATTGGCGGCATTGCTCGAGGACTTCTTTATCTCCATCAAGATTCTAGACTAAAGATTATACATAGAGATCTTAAAACTAGTAATATTCTTTT[A/G]GATGCAAATTTAAATCCCAAAATATCAGATTTTGGCTTGGCTCGAACCTTTTTTGGTGATCAAGTTGAGGCAAATACGAATAGAGTTGCTGGAACATAGTAAGATATTTCTCCCTAATTATGACTTGTTTCTCCATATTATGTTTGTTTATTTTAATTACTAATTTATGCTTTCAGTGGTTATATGCCTCCTGA…
GN-M697	Aradu.A03	25557328	25557328	C	T	+	SNP	1	TCTTTGCTTCTGTTAGGTTAACAGGGGCACTAGAGAAAGGATTGGGATATTAGAGATTCAGAAAGTTCATTTGTTCATAATAGTAGGCTGTAAACAAAATATTGACGTGGTGGCATGAGAAACAAGTGTGTGAGGGTAAGGATGAGAGAAACAAAATAAGAGTGAACCAAATCAGTTGATTATAATACCAGTTTATTTGC[C/T]ATAGCAGCTGAGCCTGTGTTGCCCTTCTGCAGATGACAGCGTTCCATAGTTCTAAGATCTTTTAACATGCGCCCACTAGTAACACCTTTTTCAATGCACTTTGGATTTGAGGTCACAGTATTTGCAACATTCTCTTTTCCCTTGCCTGTCAAACTATTTATCTTTCCAAGTTTCTTCTTAGCACCAGTACAAGC…
GN-M698	Aradu.A03	25968000	25968000	T	C	+	SNP	1	GTGAGAGCCCAGACAGTGGCTACCGAGGCGCCGGCCGTGAAGGCGGGTGCACCAGGTGGCAAGAAAACATTGAGGAAGGGCAGTGTTGTGATCACAGGAGCTTCGTCCGGACTCGGCCTTGCGACTGCTAAGGCATTGGCCGAGACAGGTAAATGGCATGTCATAATGGCCTGCAGGGACTTCCTAAAAGCCGAAAGAGC[T/C]GCGAAATCTGCCGGCATTGCCAAAGAGAACTACTCCATCATGCATTTGGATCTTGCATCTCTTGACAGCGTCCGTCAGTTCGTCGATAACTTCAGGCGTTCTGAAAGGCCGTTAGATGTGCTGGTCTGTAATGCTGCTGTTTATTTGCCAACTGCTAAGGAACCTACTTACACAGCCGAAGGATTTGAACTCAG…
GN-M699	Aradu.A03	27345477	27345477	C	T	+	SNP	1	NNNNNNNNNNNNNNNNNNNNNNNNNNNNNNNNNNNNNNNNATATCTTTGGCAGGAATGTGCTAAGTGATTACATGTGTGGTGTGAGGAAGATGGCATGTGTGATTCTTGAGCTGATGGCTGAGGGATTGAACATTGAGGAAAAGAATGTGTTCAGCAAGATGATGATGGACAAGGAGAGTGACTCAGTCTTCAGGCTCAA[C/T]CATTACCCTCCATATCCTGATAACTTCAATAATAATGGCAAAGGCATGATTGGTTTTGGTGAGCATACAGACCCACAAATCATATCGTTGTTGAGGTCCAACAACAGTTCGGGACTCCAAATTTGTCTGAGAGATAGGAGTTGGGTTTCAGTGCCACCTGATCAGAACTCTTTCTTTGTCAATGTCGGTGATGC…
GN-M700	Aradu.A03	27698857	27698857	C	T	+	SNP	1	TTTATTGAAAACAAATATTCAGTGATTTATGGGGGACGTCACCTATGGTATCTCATGCTCACTATAAGTAATTTATTGACGATTATAGTCGTTTCACATGGATTTATTTTTTGCGACCAAAAGCTGAAGTACTATTACAAGTTCGACATCTCTCAAGGATAAGGTCTTTATAGCATAATTATCAAACCTGAACTGCCAAT[C/T]TAAGTATTGGTCACCAGGTTAGTGGTTCAATCGGTGGGTCATTGGTTAAACAAACTGTTTGACCGGATAATAATAAAATTAAATAACTAAGAAAGGTGGGAGCAAAAAAGATGATTTTCCTGAGGCTGCAATAGGGTCTAAGAGAATTCCTCTTTTGCCCTTCATTTACAGTAGGAGGAATAGGAGAGGGAAAA…
GN-M701	Aradu.A03	27798492	27798492	A	C	+	SNP	1	ACAATGTTAATGTGCTTCATGATCCAGATTTGATGCTTAAAATCTTAATGACTTACATGCTTAAAACCCCCCAACATAACCTACGGTTTTTTGTAACCTGGCCTTTTATTGGCTAGATACCTTTCTTATTGAAACATTTTATCTGTAAAGGAGGTACCTTTGGTTGACTACTTCTGGTGTGCAGTGTGCAATGTTCTTTA[A/C]TTTATCTAAAATTTTGGTTTTGATTATCATCTAGCAATAACCACCATGCCAGATTAATACTGTTGTCCCTTTGTGCTTCAACAGGCAGAAAAAGAAGCCAAGAGAAAAGCCAGAGCAAAAGAGTTAAAGAAACTAAAGAAAGCCAAAGAAAAGAGGGCACAGGTAAATCTCAACTTGTTTTGGTTACCAAACAA…
GN-M702	Aradu.A03	28122954	28122954	G	T	+	SNP	1	CTTTCTTCTTAGAAAGAAGAACTTCGTATCTGTTTTTGCTTTTATCTCACCTCGTTGACATTATCATTCGGTTTTGAACATCATAATGTGTTAATTGCTAATTATTTTTGGCATCTAATGATATTATTTACATTTTAATATTTTATATTTTCATATATTTATTAATTATTATCATGAACCAGTATCACGTCTAGGTCAAT[G/T]ACCTTTGATACCTATGATAACAACCAAAAGAGAAATGAATAATAATAACATGTATTGGTGCACTTACAGGCTACGATTGCACGTGGGAATGATGTAGGACCTTCAAAGATCACAGAAACAATGGCTTTTATGTTTGAATCGTGTTTGATACCCCGCATCACTCCATGGGCTCTACAATCACCATTCTTGGATCA…
GN-M703	Aradu.A03	28408666	28408666	A	G	+	SNP	1	ATTAATAGAAAAAGAAAGAGCAAAGTTAACAAATGCATCTGTATATCTTGAAATTTGCCGCTGCCCATTATTTAAAACTATTCAAGAGAGAACATAAACATTGCAGGCAAAGGAGTACTGCAACTTCAACATCGGTAACTACACACACAGAGTAGAATAAAATTGCATGTCCCGGTTGCTAGCCTTCCAAGTTTGTTCTT[A/G]CAATCGCTGTCGCACTTGTTAGTGCCTGGGCAGAATGAGAGTTGCTCATAACACCATTTTAATTCCCCAACTTTTAATAACCCTCCATTTTCTGTAACCCACAAAAAAAAATATATTAATTCTCAGTACTACTTCAAAACAGATATTTTTTATGGCAACAAAATCACGAGCAGAAAAGATTAAACTTCTAGCTA…
GN-M704	Aradu.A03	28612080	28612080	G	A	+	SNP	1	AGAAATAAAATAAACATCAAACAAATTCACACAGGAGAAAACACTTTCTTAATTTAATCAGGTCTGCTCAAATCAAAAAGAGGAAAACTCTGGTAAAATTAAAAAATCTAGCCATCAGCACATGTATTTGCTCTGGACTAAGGATCTTTTGTAAGAGATCAATTCGGTGCTCAAAATGGAAAGCAGTGACAATAACTAAG[G/A]AAGTGTGCATTTCGAAATGTGAAATATTAGTTGATATTGTAATTATACTATTGATTCTCTCTAATTTTAGTTTAGAAAGCAAACCATCTTGATGTTTTATATTAGTCTAAAGTTAAGACTCATGACTGATTTAGTTTATAAAGGACAGATTATGATTACAGTACACCCATGCTATGTCATCCTTACCGCATTGT…
GN-M705	Aradu.A03	29053160	29053160	G	A	+	SNP	1	TGTGTTTGAAATTCGCTAAATTTTAAAACACTTTATTCAAATGTACCTCAAAAGTAATGTAATTGATTTTTTTATTACAAAATCTCTTAAAATTAAACATGAAATCATAATAATAACACGTTTTACTTTCTAAAATCACACAAAATAAGGAACACAGAAATCTTATCTATTTGTACTGACTTATGTTAGTACATAGTACC[G/A]ACTAATTGGATCCACTAATAATATATTTTAGTTTTAAGCTTGAAAATATTATTTATTTGCTTATTACAGTCAAACTTTACCAAGATGTTGATAAATATTATTTTAATTATATCAAACTTCAAACTAATTTTCTATCTTTAATTAATTTTATAATTTTGTTCTATTTTTAATTATGAATGTCATAACTGTCAGAA…
GN-M706	Aradu.A03	29207971	29207971	G	A	+	SNP	1	ATGTGATGTCCACTATGTGTGCTAGGAAAACGAAATCCGGTACTCTACTACTTTTTCCTGCAAAACCCACATGCAAATTTTGTACTACACAATTTAGTCTTATAATATAATAATGTTGCCTTTGTTTAAAGCTGTCCTCAAACAGCAATTAATTCATCTTGACCTGAACTTGTTGTTTTGTGTAATTGCCAAGATTTGGT[G/A]TTAAGCGTGTTTCCTAGTGCATCGAACAGAGGCATGAAGAGGCAGAAATTTGAGTCCTTATCACTGTGGTGTAGGCTGTGGTATCTGCACACAACACAAATTAAACTGGGTCAAAAACTAAGATACAGAACATGAATTGATTTTGGTGCTCGCATAGGAACTACATAGAAAATGATTGTCCATTCAGTACTTCT…
GN-M707	Aradu.A03	29380310	29380310	G	T	+	SNP	1	TGCCCTTTAATCCTGTGGACAAGCGCACTGCCATTACCTTCATTGACAGCAACGGCAACTGGCATAGAAGCAGCAAGGGCGCCCCTGAACAAGTAAGGCAATTTTTTCCAATGAAAATGCATTAATACAAAGTTATCCGCATATTTCCTTCTTAAAAGAAAAAACAAAAACTGATGACTAACTATCTTACAAATTCATCA[G/T]ATCATTGAACTTTGTGACCTCAAGGGAGAGGTTTTGAAAAAGGCTCACACCATCATCGATCAGTTTGCTGATCGCGGTCTTCGTTCATTGGGTGTTGCTCGCCAGGTGAGAGTGAAGGGTCTAATATGAGAGGAAATTGACTGTTTTATTGACAGAGAGCGAACCAAGAACATTTTTCTAGCAAATAAATATTC…
GN-M708	Aradu.A03	30319871	30319871	A	C	+	SNP	1	CCTTTTTGCTCTTTTTTTTCCCTTTTATTGTTGGTATTAATTGCCATGGGTGGGCTACATGATTCATTGGCAAACGAATCAAGAAATTGGACGCATCCAACTCTAGAATACATTTTGCATGGCTGCATTTCTTTTTGTCTTGTCCAATGTATGATAGGACTGCAAATTAAACCACTGGTTGCTGGAAATCTTGATCTTCT[A/C]TGTTCAATTATGCTTTGTGAACTTTGTTGGATATTGCTTGCTTCACTTTAAACCATCCAGCTTTTTTGGAATACTGCTAACTTGTATTTCACTTTTTATTCTCGTTAACAGGAGACAAAAAAACGCCCACTTACAATAAAGCTAACCGCAAAGGTAGTTCTTGCTGCTGCTGCCACTGATCCTGCGGGTTGCCA…
GN-M709	Aradu.A03	30564659	30564659	A	C	+	SNP	1	CCATAGAAAGACAAAAAATACCAAATTATTATATAAATTGCAAATCATTCAATGATCCAAGTGATGCACTCTTCTATATAGACTCACCAAATACATGTAATCATCATGTCCCCATGACATCATAACGTTGTTGAGTCCACATCCTTTAGTGTAGACCCCTTCTTTCGTGCTACAAGCAGGATTTTTGAAATCTGGGTTGT[A/C]CTTGAAATACTAGAGCCAAGAAGAAGCTTATATTGATTGCTAGTTTAAGATAACAAACTAAAGTTAGTTATAACTTTCTCAAAACTAATTGATTACCTTGTGGTGAATGTTTGCTTCATCAAAGGCACAACCAACAGGGAATGTATCTCCTGCAAATATGTATTTTTTATTAAGTTTAATTGTTGAATTCAAAA…
GN-M710	Aradu.A03	30923591	30923591	T	C	+	SNP	1	GAACACTCCTGAAGAACACATGCTCACCAATAGATTCTGATAAGCTAGTTAGCCCCCACCCCAACCTGTTGTGAATAGTAGTAGTGGAGATTGTGTTAGTTCCTTCTCTGATCAAAGCAATAGGTACCTAAACTGTGGTTGTAGTGGAAATAATAAAAGTAAAAATATTCCAAACTTTAAATTAGGCCTTAAGTAATTGA[T/C]CCACCTAAGCCTGCAACTCTTACTACACCTCTGCAAACCTGTCACCAGCAACAACATTAACAATAACACAGAACAAACCTTAACATGTATCATATTATGAGTACTAACCTGCTTGCTTAGGAACAGAGCTCCAACATCCATGACCGTACTTAATGATATGTCTGAGAAGCTTTTCATCTTCTTTAGGAGACCAT…
GN-M711	Aradu.A03	31309264	31309264	A	C	+	SNP	1	GAATGAAAAATTGATAGTCAGTTCAAAGGTTTTTATAAATGTTTCTGAGTCAACGCTGCTTCTGTTAAAATATCCATATCTCAGTTTTTTAAACTAAAAACTGGTAAGAAAGACGAAAAATTGGAAAAGCCAGTTAAGGATGGGAGGAAAGTAAGGAAGTCATTGTTTGAAATTTGTTGTTTTAATCCAATCCTTTCTTA[A/C]AAAATGGATAATGCCAACTGTTTAAAAGTTAAAAAGTTTGAAACTTAAAACAAACAGAACCATTGTAACAACTAGCTGGTACACAAACTCTAGCTCTGACATGGATAGTGGATAGAGACAAATAACAATCGTCCTATTTATACAACAATGAATATTTATTTCAACAAAATAAACCTTTTTTTCTCAAAGTGGCG…
GN-M712	Aradu.A03	31682529	31682529	G	T	+	SNP	1	GTGCATTAAAAAAAAAATACTAAACGTCATTTCTCATTTTTATAACTAACAAACATTTCTTCTGGAAATTCCTGTAAGATATTCCATGCGTATATCACCGTGGATTAATTTCTCTTTCATTCTTATATAGCAGGGAATGATTACAAACAGCCTATGACAAACAAAATTTTCACTTACATTAACTGGTAGGGAGACACAAA[G/T]GTTACTAGAGTAATACAAAATTTACATGCCTTAATAACTGATTAAAGAGAAGGGCAACAAACCTAAGAAACCTTAAAACGACGTCTATAACAGAGACCTAACATAATTCCATCAATATATATGGTGCCAGCTTAAAAAAGTTCACGACACTCCAATGTCAAAGTAGAATTTTACATAAGCAAGAACAAGAAAGG…
GN-M713	Aradu.A03	32199415	32199415	C	T	+	SNP	1	AGACTTTAATAGAATTTGTTCTTCTCAAATACTATTGTTAGCTCTTTTAATGTCCTACAGGTAACAAATACAACATAGATAATTTAAAACACAAATGCATTGAAACTTAAAAATAGGACACAAATATTTGTTGGTCTTACATACCTCTAAATCCGGCATAACTCTTCTCTCAAAGGAGTTCATAAGAACACTTGGTGGTG[C/T]ACATAAGTCAGGTAAACTGAACCAATAATGATAATAATAAGATATAATTCAACCAATAGTAGTAGCAAAAATAACAATGAAAGTAATGAATTTAGTGTAACCTTTACCCATGGCTATTATCGGTTGCCATTGATCAGAGTAATTCTCCCTCTAGATTTTTTTTCTCTAAACAGACTCCTTTCTTGCAAGATCCT…
GN-M714	Aradu.A03	32521790	32521790	T	G	+	SNP	1	GGTACAAAGCATTTCTAACTACCTTAACTAAGGAGGCAATGAAGTGGTTCGATAGTTTTCCTCTAGGTTGGTCACCTGTTTCGACAACTTGGCGAGGAGTTTTCTCACTCGACTCTCCATCCAAAAGGACAAAGCCGAGCACGTCCTAAGCCTTTTGAGTATCAAACAAGAGGTCTCAAGGCTTACATGGAAAGGTTTAA[T/G]AAGGCATGTTTAGAAATTCAAAGCTTGCCCACCAAAGCAGCTATCGTGAGGCTCGTCAATGGCCTCAGAGAAAGTCCTTTTTCGCAATCCATATCAAAAAGTCATCTGACCATATTGTACAACGTTTAAGAACGATTTGAGAAATATATTAACATGGAGAAAACTACACAACTGAAAAAGCCTAGGTCAGGACC…
GN-M715	Aradu.A03	32533202	32533202	A	G	+	SNP	1	GACATTTGAGACAATAGATCCGAGAACAGGAGAGGTAATAGTGAAGATCAGTGAGGGAACCAAAGAAGACATTGATGCTGCTGTTGCAGTGGCGCGTGAGGCATTTGACACAGGTCCATGGCCCCGCATGACCGGAGTTGTACGGACCTTTTTATCCCTCTTCTGTTATTTCTTCTAGAACTAGTGAACTACTACTGTAT[A/G]GAGAACCAACACGTAATTGTAAATTCGGGTGGTTAACAAAATTTGTTATTTTTTATTAATATTTAACTAATAAATATATTTTTATTTTAAATTTTAAAAATAAATATTAATTTAAAGTTTTAATTAATATTAATAAAAAATATTAGTGTCTAATATTTTTGAATCAAAAATTAAAAATTTAATTTTTATATATT…
GN-M716	Aradu.A03	32539902	32539902	A	G	+	SNP	1	TGGAGTGTACGTTTTCACTTTAATATAATTTACCTGTTTGGTTATTTTTTAGGGCTAATTATAATCATGAGGATGATGGATTATAGCAATTGCTACCCGGAAGATCCACATGCAGTGAACTTTGCTGGTCAGAGAGGATTTCTGAAACTATTGAAGTCAGGATTCAAAGAAACATTGTTCCCTGACGATCCCTTCAGGGA[A/G]ATTAAGAAAGAGGAGAAGCCATTGTTTAGAGCTATAAAATGGCTTCAGTACTTGGTTCCAATCTTCCAGTGGCTTCCGACATACACTTGGCGCTTGTTCATCTCCGACTTCTTCGCTGGCATCACCGCCACCAGTATCGCCGTTCCCCAAGCCATCAGCTATGCCAAACTTGCTGATCTTCATCCCATTATTGG…
GN-M717	Aradu.A03	32582649	32582649	A	G	+	SNP	1	CTGTACTTGCAGATGGTTGGTTTATACCATCTTGTAAGATGAACGAAACATGGTTTCGACTGGATGAACCATTGGTCAATGCATTCGTAGAAAGATGGCGGTCTGAGACGCACACTTTTTACATGCCGTTCGAGGAGTGCACGATCACGCTCTAGAATGTGGCATACCAGTTAGGGCTCTTGATCAACGGTCAGTATGTC[A/G]GTGGATGTCTTACGCACTTTGCGCGACATATTGAGGGAGCCGGCCAGCATGGGTATGATTTGGGGAGCTGTTGGGTGTTTTGCCTCCTGCGAATTGCATCAATAAGTTCACGGTGAAGTGTACATGGTTTCAGGAGACATTTAGTAAGCTGCCGCAGGGGGCAGACGATGAGACAGTTAGGAGGTATGCCCATG…
GN-M718	Aradu.A03	35585974	35585974	C	T	+	SNP	1	GGACATAGAAACTCCTAATTTTGTCATGGTCTACAAGATCAAAATATATATCCTTTCCAATCTGCTTTGCAAGATCTTCATCCCATGCCATCTAAGAAGCATTATATTCTATTAAGTAATAGCTAGGTGCAATTGCATCTAGCAACTAATAGCATATTTATAAGGACAAATAATAAGTTAACAACAAAGAACCCTTATAA[C/T]AGTGTAAAGGTGATCCTCAGCCTTTTCTTTCCTTTTGTGTTCTTTTTTCTCCTGCTCTTTCTTCAATTTCTGCTATAAATTATTCATTGTATATGCTCTGTGCAAATTTTTTAAGAATAGAGCAACTAAGATTACAAAATAGAAGTTTAACCAACAGTAAAAATACAAGTGATTGAAGCATTAACACGTACATT…
GN-M719	Aradu.A03	36498091	36498091	G	T	+	SNP	1	TCCTTTTGATTATTGGGTTTTTGTGTTTTTGCTAAATTGTTTACTAATTTTTGTTGTTGGTAAATGATGGTTGTTTTAATTTTTGTCTGATTATTAATTTTTATATTTTTTTTCAAGTTTTAGAAGATGGTATTAGTCAAGAAGCACTTGGGGATAATAATGCATCTATAGAGAATAATTTGGTTTCTAATCCTCTCAGA[G/T]TCAATGATATTTCTCATCTTCCTATTAGATTATAATGATGTTTTAGTCAAGGTTCTGAAAACCGGACCGGTCATCGAACCACTTTAGCTATTGGTTCACTGGTGTAGCCGGTTCAACCGACATAATTGGTTTATAATAAAATAATAATATATAAATAAACATACTAAAGCATAATTATAGTCTAATATAAACTT…
GN-M720	Aradu.A03	36499161	36499161	C	T	+	SNP	1	CCTTATAAAAATCCTGAAGCAGTTAAAGGAGCAAGGTGACAGTGTTTATCACTTTGAATTTGATAGCAGCAAGAATGGTGACTTTGGGACTGGACACAGGGAAAGTGGGAGTAGTAGCATTACAAATGATTTACAGGTACCGACAATGAATTCACAAAGAGGTTTAGAGATTGAAGATTTCTTCGATCCAAATGAATCAA[C/T]GAGTTTTGCAAGTATTACAGATGATGAAGATAATGCTGAGCAGAACTGTCTATGAAGTACAGCAGTCTTGGGGAGTTTTTTGATGCTTGGGAAGGTAATTTGGTTTAGTTTTCTGCCAGTTGTTTCTGTTGCAATGGAACATACACAAGCAATAAGAGCCTTGTTTGTTTTTCTCACTTTTCCCCCAATTTTCA…
GN-M721	Aradu.A03	38223100	38223100	C	T	+	SNP	1	ATGGTATGCCAAACTATCGTCCTTGTTGCTGAAGAAGACCATTGGAGTTGCTATTCTGGCTCTGGTCTATTATTTTATTTGATCCTGTTCCATTTACACACTTCTTTTGTCACTGCCATGCTTGTTAACGATTTGATTTTTAGTATATTCCTTGTCCTGAATTTTTCAGAGTTGTATTTGCTCTTGCTTCCTATTCGATT[C/T]AAATCCTTTGTCCTATTGCAACCATCGTCGATGCCTTAGGAAATTGAGACTGTTTTTATTCCCGTTAATGCTCCTGCTGCTGTTCGATTGATGTCGCTACTGCTGTCTTGAGTTCATTGTTAATGCGTCATTGAGGTAAGGTATTTATTTTTAAAATTTAATGGTTTAAATTCTAGAATGCCTACAAAGTTAAT…
GN-M722	Aradu.A03	38829324	38829324	C	T	+	SNP	1	ATGGCTAAAGAAAAATACAATCTAGTACTTGTTTTACAAATCTAAATATCACATAACCCTGTTCTAACTTAATCACTTATATCTAACTGTAACAACTCCAAGCATACTTGAACTCAGTGAATGGTACACTAAATCCAATTCTACAATATGACTAAGTTTTGTCTTATCAGTTTCTAGCTCAGTCACATCTGTCACGTCCA[C/T]GACCTGCAATCGAACACAAACAGAAAATCAACCAAAGAAATTAAGTGACGTATGGTACTACGACATAAATATCAGCAATATAAACCACCAAGAAAATGACTAACTTAAACAGGATTAAGCGTGTCAGTAAAATTTTAGTTTATAATAGACACCATGTTCACAATATTTCTTTAACAAATTCTTCTAATAAGGCA…
GN-M723	Aradu.A03	39750919	39750919	T	C	+	SNP	1	CATGAAAAAAGTCTCTTATCTGGCGAACCATCCCCTTCACCACTTTCTCTTTCATTGTCACCTTGAAGTTGCTTGGAACTTGAAGAGCAGATGTTGCCATTTACATCATATGAGGAAATCATGCTCCTTTCACACAATGAAGTAATCTTGTCTTTTATAGAAAGGGAACCTTCTTGCTTGATTCCTCTGTTCATGCTGAA[T/C]GCCAGATCATCAGAAACAAAACCTTTTGAGGAATTCATTTCCTCGGAGTTGCATGCACCAAGGGAAAATCGAGAGTTCACTTTCCGTTGTTTGGATCCAGATCGTAATTTTGAGCAAAGAGAAATGTCAAATGAGCTACGAGGTAGAAGTATAATCTCAGATCCCTTGCTGAGTTCTTGAAGCAGATCATTATT…
GN-M724	Aradu.A03	39975487	39975487	C	T	+	SNP	1	GGCCTCCATTCAACATCTAATCCAACAACAACTACGGTTGATTTTCCAGCATATAAAGAACATTGATTTCTTCAATCCATTGATCTACAACAATGCCTTTGTTTGTAACCGTTGTTTCAATTGCTTTTCCACCAAAGTTGATTGTGTATTTGGATCGGAAGCACCACTATTATTACTACTACTACGTACTATTGCCAAAT[C/T]TATGGATCCTTGATGATGATCTATACATTTTTCATATGTAAAAGAAAATGATGAGACAGAGTTTGGTAGATCAAACTAGCTAGAATGAATGTGATTTGCAACCGAGTATTCATCAAGTCGAAAGTCCAATGATCATTTTTTTGTTTGTGTTTTGGTCTAATTAATTAGTAGAAAAATGTTATTTGTACACTAAA…
GN-M725	Aradu.A03	40011977	40011977	C	T	+	SNP	1	ATTTTAGGTTTGGTGAGATTGTGAGGAAGGTAATGAGTCATCTATTGGATTTAGGGGTTGGGGATCTTTTTCCAATGTTGGGTTGGGTTGATGTTCTAATAAGTGGAAGAGTTAAGAGGTATAGGGACACTTTTGAAGTGTTGGATGCTTTCTTTGATCATGTAATTGAGGAGCATAAGATGGCAAGCAAAGAGGATGAT[C/T]ATAATAATAAGATGAAAGATTTTGTGGACACTCTTCTTCAACATCAAAAGGCTATTATGGTTGACTTTGAGCTTGGTGATGATGATGTTAAGGCACTCATACTGGTATTTAATTTCTCTCTATCTCATATTTTCTGTATATATATCCACACTTGCCAAGATGACTGTAATTTTTGACAAAAAATTTGTTGAAAA…
GN-M726	Aradu.A03	40143351	40143351	T	C	+	SNP	1	GGAGTCCATCATCGAGTTTTTGANNNNNNNNNNNNNNNNNNNNNAATTGAGAGTATAGACATGCAATTTTAATCCTGATGGGGATTTGTAAATACAATGTATTGATGTTAAGAAGAATAATAGTAGTTTAGTGCTGATTTATAGAGTGATCTTGTTTGAGTCCTTCCCACAGGGAATTTTCTATTGAAAGAAGGTGACCC[T/C]GCCATGGTTTGTTTTTTCAGAGGCAAGGATGCAACCTGCACAAGCAGTAAGCATGATTGAAGGTTGCCTTAGACATTATTTATCTTTGAAATGTAATTGCTGTTGTAAAACTATTACACACTTTTGCTTGAGATACATTGCATTCACATTTTGCATGGAATAGTGACCAAATGACCCAGGTCTTATTATAGATT…
GN-M727	Aradu.A03	40549376	40549376	A	C	+	SNP	1	ACACTGCAGCGCAGCCTCTGTGCATAGAGCAGCAAGATCTGCTCCTACATAACCATGAGTGTCCCTTGCAACTCTTTCAAGATCAACCTGAAAAAACAAAGCAAAATAATTTAGAATTGTGAAGCATAACATATACCAGAGAAATTCTTGCATGCTCTGGATCATATTTAATGCATGATCTAGAAACAAACACAACCACT[A/C]ATTTTTAATTGTAATGTTTGAAAGTCATATGGGAAAATAAAGAATTATTGGTTGTGAATCTCACATTATCAGAAAGCTTCATGTTCTTAGTATGAATTCTAAGAACCTCCAACCTTCCAACTTCATCTGGTACACCGATATCAATTTCGCGATCAAACCTTCCAAACCTTCTCAAAGCAGGATCAATACTGTTG…
GN-M728	Aradu.A03	40550762	40550762	T	C	+	SNP	1	TCATCAGCAAGAACAATGCAAACAGTGTCCTTTCTCTTCTTCCCCTAAATATATTTCATCAAAACACATTCTTAGCATCTAACTTCCTTCCATTACCATAACCTAAAAATGCTAGGTTCCTACGTACCTTAACCAGAACAGTATCCCCTCGGAAAAAATTGAGCTTTTCCATGGTATCAGGATGCAAAGTAACAACAGAA[T/C]TATCATCATTGATTGATTCATCCACAACAAGCCGATTCGGAGACTTCTTTCGTTCTAATATCGCAGTTGAATAATCCTTCTTTTCACTTTTCCTGCACCAAACAACTACAAATCTGAACAATAGTTTACAAGTTCAAGTTCCTCACTTCAAATCATAACTGTAACATCTATATATTATGCATGTCAATTTTCCT…
GN-M729	Aradu.A03	42618206	42618206	C	T	+	SNP	1	CTCGCTTTCCACTGTTTAGCGACACAAATATAGGAAACATGTGTTCTGGGACACGTTGTCTTGTACATTTCTTTGGCACTAAACATATTTTTGTGTTTATCTTATATTTGTATCCTGACGCCCATGCATTTCTAGAGTAGAATGGTGTTTAGGAGGTAGAGGGCCACAAAATCATTAGAAGATAGCTTGATGGATTCAAT[C/T]AGAGTTTCAATTCCTTGCTAATTGAAGTCACTAGAACACTGTTTCAATATTCTCAATATCATGGGGATCTAGTTATTAATTTTGTAAGTTGCCAGTATAGAAGCATAAGAAATCAAAATTAGTTACACAATTCTTCTTGTGTTTTCAGGATTTTTGTTATTATGCCAATACAATCTTCTTGGTTTTCCTTCTTT…
GN-M730	Aradu.A03	43552958	43552958	C	T	+	SNP	1	ATCGTCAGCAATACCATGTGAAAAATGAGCATCTCCACGTTTCATCATTTTTGGAGCAACAAAATAAAGCAAATCCAAAATTGAATCAGCTGTATATGCTTTGTATTTTGCAATAGCTTCGACATTCTCAATACCCATTTCATGATACTCAGTCCATACATCACAAATAGATGCGTTTACATGCTTCTTATCTTTAAGAG[C/T]ACCCTGTCAATTATACAAACCAACCATAAAAATTATATGATCAAATTTATTACACAAATCAAATTATATATGTATATTGAGTAATTAATTTAAAAGTTAATATTCTTTAAATTGAGAAGTGAATATAGAAAATACTCAAAGAAAAATGTTCAATAGTTTATAGTTTATAGTTATTGTTAGCTTCATGATATATC…
GN-M731	Aradu.A03	44338539	44338539	G	T	+	SNP	1	AATATTAAGTTGTTGTAAAGAGATAGAGAAAGAAAAGTATTTGTAATTGTGTAAAATCCATTTGCCTTGTTCATGCTTTTATAGACAAATAAATTCAACTATTCAAACTTTATTAATTATACTTTTTCATATAAATTTGCTCCTTACATAAAAAATCAGATCCACCCTTAAATGAGCATTCATCCTTATATATCCATGCC[G/T]TAACAAATTTCACCTATTGCCCTAATGATTCGAAGCTACATCCCAATTTTAATTTCAGGGGAATATACCGAAATACCGAATAAATAGAAATCATCTATCTCTGAGCCTCTGAGGTGTTTGAGACATTAGAGTTTTTTCATTGGTGGTGACATTAGCGGTTCTCTAAAGTAAACACACCGCTCACATACAAATCC…
GN-M732	Aradu.A03	44340985	44340985	T	C	+	SNP	1	CTTCAATTTGCGAGTGAGAAAGGGAAGGTGTTTGAATAATGAAATAGAAACGGCTTAGTTGACTAAAATAACAAAAGCTGTGTGTGTAGTAAACTTAAGCTGTTATATTTGTATCCATTGATAATTTGATATTAGAAAGTGATGATAAAAGTAGCATGTACATGCCTTAATTATATGAAGGTTAAACCCTGGAGGGGTTG[T/C]TCAAACGAACAAACATGTTCTATATTGATCATAGTAAAGTATTAATATGGTATCAAATATCCATATAAAATATTTTATAATATTGACTATTTCACACAATTTTTAAAGTATATACGAGTAAAACATAGCAAAATATAGTTAGATATTAGTGTACTTAAGTGCTTTTTTCCTATTAATGTATAAAATTATTAGTA…
GN-M733	Aradu.A03	47711808	47711808	C	A	+	SNP	1	AGTTAAACTTGTTTATCTCCAAATATTTTCAGTTTGAGTTATTGTTTTCATCTTGTTTCTTTACAGGTCCGGACCACATGATGCTTGAGGTGTGATATTTCAGTTTAAACCACAATCTTTTACAGACTCCTCTATTTGTAATGTGATGTATAATAATTAACTGTGTTGTTATGCATGTTTTTACACCAGACATGGAACCC[C/A]CTGGGAATAGTTGGCGTGATAACTGCTTTCAACTTTCCATGTGCTGTTCTAGGTATGCTTTTTCTCAACATGTAGCTTCTATCATCTGAAAGTTTTGGATGCTTCCCTTGTAGTTAAAACTTGCACATTTCCTTTGTGCCTCAGGGTGGAATGCTTGCATTGCATTAGTCTGTGGTAACTGTGTTGTCTGGTAA…
GN-M734	Aradu.A03	47967219	47967219	T	C	+	SNP	1	ATTTAAAAATTAATTTAATAATTAAAATTTATTAAAAATTAAAATATTTAATCAAAAGTTAAATGAGAATTGATTCAGGATATTATCAGCAAAATGCAAATAAAAAAAACATATACCTAAGAAATTACTTACTTCCAGGTTTCAGACACAAGAAGATAATCTTCATCTTTGGAGAGTGCAACTCCATTGGCAAAGTACAG[T/C]TTGTCCAAGACAATATCAACATCATTTGAAGTTGGATTGTACTTTAGAAGTTGTCCATGTGGTCTTGCCTCTAGCAAATCCAGATGCACATGATGCAAACCATACTTTTTGCTAGCATCACTGAAATATATACTTCCATCTGATGCTTCTATCACATCATCTGCAAAACTGTTTCAGCCTTTTCAAACACTTGT…
GN-M735	Aradu.A03	48110488	48110488	G	A	+	SNP	1	TTGACGAATGAAGAAGCAGTTCTCCTTGAAGCAGGGGATATCCATGGAGTACCCACTTTAGAAAAAGAAGAAAATAGTAGAACAAATTCTATCATTGGCTTTCTAGAGAATGAATCTACAGAAAATAATGAAGGTAATAAAATTTTTTTAAGTATTAACAAGTTATAGCTTAAATGGCATATTCTTCTCATACTCACTTA[G/A]AAGTCGCGAATTCGAGTTTCATTCCTAACTTTGGAAAATAAAATTTACTAAGTGAGCATGCGATGAGGTTGATGTTAATTGTTATCTTTAGCTATAGTATTCAAATTGATGTGATTACCATTGTGCTAACAAAACCAAGTTGATGATCAAACTAAGTTAATTAAATATATTGTTATGAAAAATGTTTCTCCAAA…
GN-M736	Aradu.A03	55244573	55244573	C	T	+	SNP	1	AAGCAGGGAAAAATAGTATGATCAAGTATGGATGTGTTATGTTCGGGTACTGCTGTAAACATATACAAAGGAAAAAGTAGTAACCAATTCAAAATGTTCGGATTTTGTGACAGACTGATAGATAGGAATCTTCCTTTTTTAGTTTAACCTCAACAATGAAGATATTAAGGGAAAAATACAATGCAATTGAGATCACTTAA[C/T]ATAATTTTCTTATTGATTACCAATTAAATAGTATTATCAATCCTTTCTTTTTTCCATCTCGTGTGGATTTGGTAAAAAGGATTCCCATCATTAACCAACTAATAATAATCAACTAAGCATCTAAACTAAAATGCTAACTATTGCTTAATAACCCAAATAGAAACCATAGTACCCAATCTACTTTTACAAGCCTG…
GN-M737	Aradu.A03	57559587	57559587	A	G	+	SNP	1	TTTCTTGAGGAACAATTTGGGTTGTCACTCTATTTATCAATATGTTGTAACCAAAACTAAAGTGGAAGTTGGCTAGTTATTAACAGTATGTGCTATTAGTATATTATACACGATTAAACTCCTTTTTCTGCCATGACAAAGATATGAATGTAGTGTCGATATCAACAAAAGCCTGCCACCTTCCTTAACATCTAAAGGTC[A/G]AAAGATTATTTCCAAATTTTAACCATTGTTTATAGTTAAATACTAAAAGTGCAAATATGTGTTCCTCAGACCATGATTTATCTCCTATCAATTAATTAAAAGTTCATAATGTGCTACAAAAAGGTTGTGACAATAATAGATCTTTGCTAGAGGTTGTACTATGTGATCAAAATATACAGTAATAATTTTTTACT…
GN-M738	Aradu.A03	57561009	57561009	G	T	+	SNP	1	TGCTATTATGATTTTGCTCATCAAATATTTCATTCCATGGAATGCCTAATTAATTTTCAATTATTTTTGACAGGTTCTTGATGAGATTGGAGTGGATATTGCATCCCAGGTTGGTTTTGGGCGCAATAATAAATCCGTTTGTCCTTCGCAGTCATTCTTTATATTTTCATTATTTTGCGAAATGTTGTCTCTGATGGGTA[G/T]TCTTCTCTGTTGGTAGTTATCTTCGGCGCCAAAAGGCCGGATTGCTTCAAGGAATACCGAAAATGTTGCTCCAAGGTACACACACACTATTCGTATTTCCGGCAACAAGTTCTGGTTGGCTTGGAGTTTTTTGTCTTATAATATAGATGCATTTATTTGTTGACTATTCATAACTCTTTACTACAACAGAACAG…
GN-M739	Aradu.A03	64446705	64446705	A	C	+	SNP	1	TGAGCTCTTCAATTTGAATATGAAGCCGTGAACAAAGATATTAATTGTTCATTAGCACAAAAGTTTATTATTTTACTGTATAAATGTTGATTGATCATTTATTGACAAATGACGACTTCGTATTATTTTAAACTCCTGCAACTAATCTTCCAGTTTCTTTTCTACATCCTATAATTGCATCTCAAATCCTTTCTTATTGG[A/C]CAAGATCTTACACTATTTAATTCACATATATGTTTTCCAAATGACAAAGATATGAGCAATTATTAGGATCAAATGTAGTAATGACCAAAACTTAGTTAATAATATTGAAAGACTAAAAATTCTGCACAAACAGGAGAGATCTAGAAATCTGTATCTCTTGATTCTTAATGACAAATATCTTGTATAAAAAATGT…
GN-M740	Aradu.A03	68908715	68908715	T	C	+	SNP	1	CTTGTGGCTCATCTCAAGTGATAGCTTCTTTAACTCCTTTGCTAACACTGGCATCCCGCAGTAAAACACCCCTGCAAGTATTATGATTAGCTTGTTAGCATTGTCTAATATTCTGATGTAACAGAAATTGGTTCAGGTTTTGGGCAGCATATCAAAATCAAATCACTTGTTTCCTAATCCCTCTGCAGTGCACCTGCTTT[T/C]TATTGGTTCAGGTTGCATGTTTGTTATTGAGAAGTATTTACTGTTTATAAATATCTAATTATTATTTTCTACTGAAAATTATGAAGTAAAGTCACTGATAACATTTTTAATATAGGAAAAGTTATTACATAACTAGTTAATAATATTCAAAGACGGGGCAATAGATGATTATTTTCACTCAATTAACCGCCAAA…
GN-M741	Aradu.A03	70447004	70447004	C	T	+	SNP	1	ACTTCCAGTTAAATTATTAAGGAGGATATAGTTATTAGAAGACACCAACCTCTGAAAATGTCTGTGCAGATCCCAATGAAGGAACCTAAGCTTGTTCTCCTCAGATAAATCTTTGTTTATGAAATTAATTGCATTAGCAAACTCTGAACGGAGTATTGACTCGCGAGGCTTCCTCTCACGTGACTGTTGGTAAAATACAA[C/T]GCAACATCAATCGCTTGAAGAGTCTTACAAAGAATGAAACAAACCAAAATCCTTCAGTTGGAAAAGTTACAATAAAATTGTATACTGGAAACTGAGGAGGTTGGATAATATTTCTACCAAATTAGGGAAAATATGTGGCATTTCAGAAGATCACCTTTATTAAATTCAAAATAATTATGGGGTTCCCATATCTT…
GN-M742	Aradu.A03	70447478	70447478	T	C	+	SNP	1	AGCAAAATGCTTGGTCACTCGTGCATAAAATTAGGTAACATAAGCGTTGCATGTTTTACAATATCCAGGAAATGGGAAGACATACATATAATATCTGGTTTAAGATTCAGACGCGAAGTCTCCTGTGACCAGAAAAGAGGGATTGAACCCCTGTTCTGGACAACGGAGCTTATTTGGACAGGGAGACCTTCAGGAACAGC[T/C]TCAAACACAATTTGTTCTGTCTCAACATCATTAGCTACTCTGCCCTTCTCATTTACACCCCGTCTCAGATACCTACATATGATATAATAACCAAATAAAAGAAGCTGCAAAACATACATATGGTGGAATATGCATTCATGAGTAGCATTTAGTGGAATAAAAACTAAATTAAAAATTAAGCCGGGGAAAATAGT…
GN-M743	Aradu.A03	71608019	71608019	C	T	+	SNP	1	AAAGGTTCCACAAGAACAGAATTGTTGGTCAAGAAACCATCCCAATATACATTTCTAGGATTCGAATTCCTTGTTTAATGTTTAAGAGACAGAGTTGAATGACAACGCTGCTACACCTCTTGGTTTTCTAATAGATAATATTGTATTTAAAATTGAAGAAGTAAACTAGAAACATAAATTACGAAAAAATTATACATGCA[C/T]ATTAAAAGTCAGCCATCATACAATTATTCGTACAAAATACATATCGAAATATAAAATATATATTAAAAATAAATTAAATAATATATATATTTAATTACAATTAAATGTTAATGATCTAAGGAAATTACTAGAATCTATTAACTTATTATGTACTATAATTTAAGTTGCGAAATTATATGATCTAATAGATATAA…
GN-M744	Aradu.A03	71755433	71755433	A	G	+	SNP	1	GCAGTTCTCTTTATAAAAAAATATGGTTAAGTATAATTAAACATATTAAATTTTTTATTAATTTTTAACTGCTTTACACGAAAACAACTGCCTGTTAATCTGTTCCAAAATAAAATTGTATAAGTTCTGGTATCAATTAATTGTCCATTGTACCGAATTAGAAAATAGACGGCACAATTAATTGAAGTGGAGGGAGGTGT[A/G]TGAGATTTGGGTCAGAGATTTCAGATGTTAAACAAGGCGTGTGGACTTGAAGCATTATTAATGTAATGTAGGTACAGCACATGTGCTTATTAAATTGTGGTTGGAGAATTGGATTAAGTTATGTTTATATGTTAGTTAGGGTTTAATAAATAATATGGCCCTACAATGTACTGCTTATGAATATGTAATCGTGG…
GN-M745	Aradu.A03	75056338	75056338	A	G	+	SNP	1	ATGTCATTACTAAAAGATGTCTAAATTTCACAAAAATAAACCAACTTCTTCATTTATTCTCCCATATAGATCCATAAAGATGTTACCAGGGCGAATACGCTCCTGTCCCATGCAAATTCGTAGGTCACCCACAACACCATCATCACGAACTGGAGTACACTGGAATGAAATGAATTTTCCAATTGCTTCTTTAGTAATAC[A/G]ATACTGCAAACCTGTAACACCTGGTATCGACGAACCCACATCACCTTCAACCTGCTCATTCCAAAAGATATTTTATATTGAGAACGAAGGTATAGATATAGATAGACTGTTCTCGCTCAGAGAGAGAGATGAAAAGGTGTTCTGTTATTCTGTTGAGTGTGAGTTATAGAGAAATCATTTAACCTATGTTTGGA…
GN-M746	Aradu.A03	81088588	81088588	A	G	+	SNP	1	TTACAGTTAAAGGGAAAACCAGGCCAAAACTGGGAAACTACATCAGATGAAAATCACAAGGTTGAAGATGTGTCTCAAGGTTATTCACTTGCTGAGACTACAAGTGACAAAGAAAATAAAACAGAAGCTCATTTGGAAGAACACTGGATTCATAAAGTTGAGACCACTCACTTAGATGAAGCACAAACAGTACTGAACGA[A/G]AGCAATAATATGGCTCAAGATGACAGCTCAGATGAAGGATGGCAAGAGGCTGTACCTAAAGGTCGTTCACTTACAGGGCGCAAAACTGCTTCGTCGCGGAGGCCTACCCTAGCAAAACTGAATACAAATTTCATGAATGTTTCTCAGTCGTCAAAATATCGGGGCAAGCCTACAAATTTTTCTTCTCCAAGAAC…
GN-M747	Aradu.A03	81092244	81092244	A	G	+	SNP	1	AAGTGCAACAAGAACAGGAGAGTGGTCCCAGTGGAGCAGCAGAGCATGAACGGCCGGGATGACACCTGAGAATCCCATGGCAAGGAATATGGAGGCCCGGAATGGTCGAAAGCGAGGGGCCGAGAGCGAAGGCGCAAGAAGAGTGACGATGGAGAGGACACCAAGCAGTGATATTGAGGTCATGTAGAGTAACCTCACGG[A/G]AGGGTTGCAGAAGAAGACATAGTGAATTGGAGCAAAGAAGGAGCATACTATCATTAGAGAGATTCCGGCGTAGTCGAGTCGCCAGAAGAAGAGATTGAAGTGCTGCGAGTGGCAGGCCAGCAGATGGGAGATAGAACTGCATGCCAAGCATCCCATTGCTCCTCCCAAGAAAACCAACCATGGCCATAGTGATA…
GN-M748	Aradu.A03	82441067	82441067	A	G	+	SNP	1	GGAGGAATAAACACTGCCAATGCCACTACTGTCCTCAACACTGCTTCTCAAAGTTCCCAACTTTCACTCCTCAAGTTGAAGCCTTTGATCATAATAACAACACCCCAACTACTTGTTTTGAGTCTGCTGTTTTGGATTTGTACCAAACACCATTCCCAGTTCCATCAAAAATGCTGCCTTTGGAATCAGACATTTCAGCT[A/G]CTAATCCCTTGGTAATGAAAGAGAAAGATCATGTTGGTCATCAGTGGCTTGGTTATTATGCTGAAGAAGATGATTCCTTCTTGCTTGATATTGTGCAAAATGGATTTGCTTATTCTCAAGATAAAAACACCCAACTAGACCCATCATCGTCGTCGTCGTCCTCATATATCTAATCAATTATATTAATGATAGCA…
GN-M749	Aradu.A03	87036466	87036466	G	A	+	SNP	1	CTTTTGAGGATCATAAAGCAGAGAAAGGTGGAGTTGGGTGAAGGGAAAGCGTCCCCAACACAAGACATACTGTCTCACATGTTGTTGACACCCGATGAGGATGGACATTACATGAATGAAATGGATATTGCTGATAAGATCCTTGGCCTTTTGATTGGAGGACATGACACTGCTAGTGCTGCATGCACTTTCATAGTCAA[G/A]TACCTTGCTGAGCTTCCTCATGTTTATGATCAAGTATACAAAGGTCAGTCTATTCATTTCATATGCTTTCTTAGAATGACTCACCAAGTAATATACTTTTTGCTTAAATATATGTATTTTTAATATTTTAAAATACTGCAATTTTATCTATTATATTAAGATTCATTGGTTTTATTATTATAGAATGTGATTTT…
GN-M750	Aradu.A03	87518942	87518942	T	C	+	SNP	1	TTTGAAAACAATATCCTGAATAAATAAAATAAGTCATAATTAATTTATTGTTTAATTTTTAAAAATTTGGGGTCTTATGCAACCTTTCTTTTTCTAGGGTTTAGGGTTTCAAACACTATTTCAGGTTTTCAACTTCGACTTCAGCTGCAACTACATCTGCATGCCTTACCCCTTCCTAATCTGCACAGTTTTATAAATAG[T/C]CTTCATTTGGGCCTTCAGATAATTATATTGGGCTCAAAATGGATCTTACTTATATATTCTTTATAGATTCAACCTTGGCAGGACCAAAAACAAATATAAGTAATACCAATATATATATGAGTTTAATTTTAATGCATTGACAATGTAAAATATTTTATTTGGTCGTAAAATCATATCGATTATTTTGGATGATC…
GN-M751	Aradu.A03	92825455	92825455	G	T	+	SNP	1	GAGTTGCTCGCGGATGCCTTTAAGCATGCCCGGATTCCATCCACTGTGCACGATGCCAAGAAAGTCGTAAAAAAACTTGGTCTCGCATACAAGAAGATAGATGCATGTCCAAATGACTGCATGCTATACCAGGGCAATGACCAAGAGCTGACCAAATGCAAGCGGTGTGGGACATCGAGATAGAAGCATAAGACTAAGAA[G/T]AACTTTAGGGTGAGGATCAATATGGTTGTTAAGAAGAACAGCAAACCACAAGCGGCCAAGATTCTTCGTTACTTCCCCTTTATTCCACGATTGCAGCGGTTATATATGTCTAGTAAGACAGCCGTTGACATGCTGTGGCATAAGAAAGGTGCTAACTCTAATGGTATGTATAGGCATCTAAGAGATGCCGAGGC…
GN-M752	Aradu.A03	94045081	94045081	G	A	+	SNP	1	TAGCACAATACTCTTTGCATTGAGAATGGTATTTATCACAGGTATCATTGGGGCTCATTTTGTAGAGTTTGTCATATCAATTAACAATATTACTGGTCTTGTTCAGAGGCCGAAAATGCATCATCTATACGAAATGACATTTTTATCACTATTTTATATTACAATAATGACTGGCTAACATTTTGTTCACTTAAACTAAG[G/A]AAGAATTCATCACTCTCACCGAAAGAAAAGAGAACATCCTTGGAAAATGACATCGATTTTAACCTAAAAGCTAAATATACGTTCATTTCTTGATGTTTGGTCTGTTCTAGTTTCTAAAATTACTCATAGCATTGCATAACTGGATGCATTTTCAGCTATGGGATGGTATTACAGGTCAAGGGTTTGCTCACTTC…
GN-M753	Aradu.A03	99862008	99862008	G	A	+	SNP	1	ATGAAACTCCATGACAAACTAAAAATTTGAGAAAAGCTAGATTAGTACATGTTATATGTGTGTACACAAACAATTAAATTCAAGATGATCAAGCCAGTTGCATTCACATCCATTCACTGGAGCCATTTACACAGATGGTGCAACAACTGTTATGGAAGACCTAACTACCTGAATTGACTTTGTTTCCTTTGGGAAGAGAT[G/A]TCAGATGAGTGCTATTGATATTCTGTGCTCCAACTAGTAGAAAAACCAGAAAAGGCCCCTTAGACTGCACATTTGTGAATTGAGGTCAAAGAGGGAAAGGAAGGAAAGGGAATAAATTGGAGAGTAAAATGAACTCTCCACTTTATTCATTGCGTCCCTCCCTTCATCTCTAAGATTGCAAATCACAAATGCAC…
GN-M754	Aradu.A03	100113686	100113686	C	T	+	SNP	1	TTCTCTATTCATGATTTCTCAATTCTTTCTAACCATCCCAAATCAAAACAAACATTTTCCACTATGATTACCCATCTCATTAACAACATCAATCAACCAATTAATGCACATCAATATATCGATTCATAGTTTATCCAATTAAGGCTTCTGACCACAATCTTACCCAACAGTTTTCCCAAACTTACCATAATGCCTCCATT[C/T]ACGACCTCCATCCCAATTTACCATTCCATAATCATCAAGAGACAATCAAAACCACAATGCTCAATTACTTATCAATCATACAACTTTAACTATCATCCAACACAATATTTATACTAAATCATCATTCAAGCACATCATCAATCATTTTCATTCAACGCTAACCTAGAGACAATTAACATAGGGTTTCACATATT…
GN-M755	Aradu.A03	102156173	102156173	A	G	+	SNP	1	CAACTGGTCATTTTGCAATTTTTATGGCACCTTATTAAGTTTCTTTAGTTCTTGAAGTTACCAAACGTGAACTGTATGTTACGGCCTTATGGGATAAGTGGTTTGTGTTTTTATCGGAGATCATTTATTCGTGTAGTCTTGCAGGATAGGTACTGAACATGAGAAGTTCGGCTTTGAGTTTGGAAGCTTGCGTCCAATGA[A/G]GTACGAGCAAATAGCAGAGTTGTTGAATGGCATTGCTGAGAGATTTGAGTGGGAAAAAATAATGGAAGGTGATAAAATTATTGGACTCAAACAGGTAAGCTATTATTTGAGTGAATGAGAATGTTAAACTTCTATCTTTTTTTTTCTTTTTTTTTCTCTTTCTCTTTGGGAGATTTAAAATGTCATTTGTTTGT…
GN-M756	Aradu.A03	103344217	103344217	G	A	+	SNP	1	GCCACCCACCGATGCATCCACTAACAGGATCACCATCGATTCTGAGTCCCAATTGGTACGCCACATCCTGCAAGGTGATAGTCATCTTCCCGCATGGCAGATGAAACGTATGGGACTCAAGTATCCATCTCTCAATCAACGATGACGCTAATGGCCAATCATACTTGAACTCCACTATGTACGTCACATACTCAAACCCA[G/A]CTCGTCTGAGATGTGGCATAATATGCTCAGCGGGAGTCTCATCGAATTTTGTTTCGTGCATAGGATCCGAGGCATCTACCAAACAAAATAAACAATTTCAAAAAAAATAGGGTCAACAAATAAAATTACAAATTCACCTTTCATTACAATATAATAAATAAGAGTGATAAAAGTGTACCACTCGATCAAGTCTG…
GN-M757	Aradu.A03	104000367	104000367	G	A	+	SNP	1	GATCCATCCATGTACAAGCAGAGTTTAGACACTATTACAACCTATGATGCTGAAAAAAATAAAATTTCTCCCAATTCTCCTCTATATCAGGAGAATGATACTAATGTTGAAGAGAAATTTTCTCCAGATATGAAAATGGAAGATCTGTTAAGGATTTATGACCAAGAGAAAATTGAGTTCTTGTCCTCTTTTATTGGGCA[G/A]GTTTGGTGCTTAAAATACAAGAACACTTTACAGATATTTTCCCAAAATTTATTTTCAAATGTGAGGTTTGAATATCATGATTCTTTTTAATAATACTCAATTATATGCAGAAAGTTAGAGCAAATCTATTATCCGTAGAAAGAAAATCTAGAAAGCTCATATTTTCATTAAAACCAAAAGAGAAGGAAGACCTA…
GN-M758	Aradu.A03	104234529	104234529	A	C	+	SNP	1	TAGTCACTCTCTGTTCGCTCAAAACAGTAAAACACTTTCTTCTCTCTTTCCGAGAGACTATGGTGTCGTCCAATCAAACGATACTGGTGACCGGTGGTGCCGGTTTCATCGGCACTCACACTGTGGTTCAACTCCTCAAGGGAGGTTTTAGGGTTTCAATCATTGACAATCTCGACAATTCCGTCATGGAAGCTGTTGAC[A/C]GGGTCAGAGAGCTCGTCGGTCCTCACCTCTCTCAGAACCTCGAATTCAACCTCGTATGTTCCAATTTCAATCGTTTTCTTCGAGCAAAGCTCTTTTTTTTTAATCTGCGTTGCCTTCAACTGAATTTTTATGTTTCCTTTCCTTCCTTTTTCGCAGGGCGATCTCAGGAATAAGGATGACTTGGAGAAACTCTT…
GN-M759	Aradu.A03	105462910	105462910	C	T	+	SNP	1	TTCATCATGAAATTCTAGACTATTCTATCTATTTATATGATTAGATATTCATGGAATACTTACTCAACAATGTGAATTCACATTTTACATAGGACGTAAATTTCTGGGGATCAGTTTATGGCACTTTATGTGCAATCCCACATCTGAAAACAAGCAGAGGCAGGATCATTGTGATTGCATCGGTTTTTGGATGGTTCCCT[C/T]TCCCAAAAAGCAGTATCTATAGTGTAACCTTCCGTTAACCATTGCGATATTATAAAATAGGATAAATTATTATTTTGGTGGATAACGTTAATCTTAATTTAGTATATAGTATTTTAAATATTTTATTTTAGTTTTAAAAGGTTTTTAAAATTTTTATTTCAGTCCTAAAAAATTTTAAAAGTGTTTAATGTTAT…
GN-M760	Aradu.A03	106087445	106087445	G	A	+	SNP	1	TCGATTTTAACGATGTTTCTTGTAGTGGGTCCAATAAGTCAATTTTTCTATTTCTTCAATATGCTTACATGATTAAATACAAAATTAATATGTCTATATGGATAATCTAATTATGTTGGAGCTATCATTTAGGACCTGGAGATGAACTGTTGAAGCAGATAAACCAGTAAATTTTTGTTGGAGAAACATGAACATATCCT[G/A]CATGCACCCCTCTACCATAGATATAATTTACTCTTGGTCCATAAGGCTGTCCTTCTGAATAAGAAGCAAGTCCACAAAAATCATAGTAACCAACGTAATTTGCCTCAGGAAATCCCATCCACTTTGCTATTGGTGATCGAATCACATCACAACTTATCAAAATCTAATTATTCATGAGACTAACTTGTCAGAGA…
GN-M761	Aradu.A03	107588192	107588192	C	T	+	SNP	1	AACAATGTCACTATGTTTGATTATTTATTCATTCTTTAATCCTAAAATCTACTAGTATCTGTGCTCAGCTCACTGGATTCCATTACTTTGGTTTTGATATGCTTTGAAGTGCGGACCCTGTGTATCTGTTGCTAATCTTCATCATGGTTGTTGTTCAGCATTGGCGAATCAATTCAGGGTGCAAAATGTGATACAGCCCC[C/T]GAGCAAACAGAAATTAGTTTGTGGGATAGGCTTGGGAAAGCTTCCATGTTGGACATTGAATCGAGTTCATTTTCTTGGGATAAGCTCATTTCGCTTCACCACATTGAACACAGCAGTAGCAATGAACTTATTGAGGATGAAATGAACAAAGCTCTTGAGGTTTGGATTTATATACTCATAAATCATAATATAAT…
GN-M762	Aradu.A03	107596037	107596037	G	A	+	SNP	1	AGAAATGAAAAGGCATATATGGGTAACTAGCACAAGTGAGAGTATAACATACGATCAATATCAATTATAAAACGGATCACCATTTACATTCTACAGAGAGAATAATCCTGCTTACCTTCTTTCCCTCTATGGTTTCAGGAACATCCCCATTTGCAATACGTTGGGCAAGACCTTCAGCAATAGCTGTCTTCCCAACACCA[G/A]GTTCTCCAATAAGGCAAGGGTTGTTTTTGGTACGACGACCTAAAATTTGAGTGACACGTTCAATTTGTTGCTGCCTTCCGACAACAGGATCCAATTTTCCCTGAGGTTGGAAGGAAGAAGATAAATAAATACAGAATGATACCTAATCTACAATCTTCATTGAAGAAGACTAGGAAAAGCCAATTACCTCCTCT…
GN-M763	Aradu.A03	108846859	108846859	C	T	+	SNP	1	AAGCTTTGCAACAAGAACAGCCCCAGCAGATTTCAACCTGTGCTGAAAAAGTACTATTAACTAGTTACGGAGTTGTAGGTAACATTGCAGGTATTCAAGTGTAGATTTACACTTTGCTATGGACATTACCTCTTATAGACCCATGCTTCCATATCAATAACTTGATTTTTGAATGATTTTGAACCCCATGTTGTTTTGTA[C/T]TCAGGAACTGCTATGATGTCCTTCAATCCATATGGAATTCCATGAAGAGGCCCTTCAACAATTTCAGATATGAAAAATACCAATCTCTCAATACTCCAGTGCTTAAACAACTTCTCAAAAAAAAAAAAGAATAAAATATCAAAGTGCTATTTTAATACTTATATGCTGCAACAACTACGCTTAAACAAAATGAA…
GN-M764	Aradu.A03	109567198	109567198	C	T	+	SNP	1	GGAAAGATGAAACTGAAAAAAGAAGGAGCATCAAACACACCAACCTTTGCAACAGCAGTCTGCCTTGACCTTACAGACCTTGACTTATTCGGAAAAGAATCATTATAGCGTGGGATTCCATCATAGAATTCATCAGGACCAGTCCCTGCAGCATTCTCAGCACCACGTTCATGCTTGTTACTGTCCTCCTTTGTGTGAGG[C/T]GCAGGTGCCAAATCAGAAGGCACGGTGGTCTTGTAGCTCTTATGGTTTTCTTTGGCGCCATCTGTGGTGGCAACCACCCTGTCACCACCCTTGGCAGACTTGGAACAAAGACCCCCCATATATTATATCAAAGTTTCAATCTCTGAGCAACTGGGGCATCCAGCAGCACAGTTAAATTCCCAAAAATAAGAAAT…
GN-M765	Aradu.A03	110081800	110081800	G	A	+	SNP	1	ACAAACACCGCAAACCAAAGGGATACTGGGATGATCTTGAAAATTTGAAAAATGAGGTGGGGTTGTTATCGGAATAACATACTAGAGTTTAATGACAACGACATGATGAAATATGATCGTATGATAAAGAATATACATGACATTTTCTACGTCTGAAAGCGTTTGTTCATGCAGATAAGTAGATTTCAAAGAAGCTGGGG[G/A]ATGGACCCTTCCTTTATGCCCAGTAGAAAATCGTTTGAACGTGCAGGTAGTTTAAGATTTGAGATCCTTCCTCCTTGAGTGTTATTGCTTCTAGTAAATCATAGTTTATTTTCAATTCATTTCAAGTTTAAAGATGAAAGATGGAGAAAACATGTAGCATCACGGTTATGAACACTAAACAAATACATTTGGAA…
GN-M766	Aradu.A03	110496307	110496307	G	A	+	SNP	1	TGAGCTTCCATTTAAGAGTTTGCCGCTAGCCAATGGGTTGCTGCATGCACAAGGCGGAATTCGAACCTCAACACTTGCTTAAACAATTTTTTGTTTTTAACTAACTCTAACATCCTATCTTCCAGGAGAAATTTTGCATGGCGGTATGGGACAAATTGTGAAAGATAAATTTTGCAATTATTTGTTACAATATAAGTACA[G/A]AACTCTAGACAATGTTCAAAAAGAAAAAAGTTACTCACTGAAGAGGTAGTCCGAGGAGGTCTTGGAGCACTACTGGCTCTTGCACCCGTGCCAAAGAAGGACTCAAGATCATTTTCATTCTTTTTTTGGTTTGCTCCTGCAGCAGCAGCAGCGGCTCTTTCTCGGGCCTCAGCCGCAGCCCTTTCTCGAGCCTC…
GN-M767	Aradu.A03	110683070	110683070	T	C	+	SNP	1	TAATAACAAACTATTAAAATGTTACATTTGCAAGCATGCACGTCATGTATAATCATATCCCCAAAAGCATTACCTCGTCATATCATCATCTTCAGGAGCAGCTTGAACTGGTCCTGTTTTGGAAAAGAGTAAACTATGGTGGCTAACTCCTGCTATACCTTGACTACTCAGGAATTCTATATGTGCTTTAAAAGTGTCAT[T/C]CCTACACAAAAAGAGCCAATACCCTTTTAACTTGGCAAATCAGGCCGGTTAAAATAAAAAGAACTCAAATTGTTAAAGCACCAAAAACATGGCACAAATGGGAAACCTTATTGAACAAGGCAGTGTGTATGCATTGTGCAAAGATCCAAAGGAACACTAATTGAAACAAACATTTCAAAGATATATAGAGTCAT…
GN-M768	Aradu.A03	111841229	111841229	T	C	+	SNP	1	ATGTTTTCCATAGGAATATTCTCTTTCGTGATTTCTTTAGCACATTGTAAACTTTGCTTTTCTTCAGCTATCACTACATCTTTCTCCTTATTAATCTCAATATTTTCACCTTGCTGCTGCAACTGAATAGAGTGGTCACACTTAACAAGTGGTCCTTCTGGAAAGGCAGTTTTACGAGAATAATCAAGATTTTGTCTTGT[T/C]GACTTAGATGATGGTGCTGGAATTTCTTCCGCTTCATTTATAATTTTTACAATTGGGGAAAAGTATGGCGGGACGCCATTTGCATGAGCATCCTTAGTTTCAATACTGTCACAAATTGGATCATACTGCTTCTGTGATCCAACGGCAGGATCTGACTTGGCGAACGTAAAAACTGGCTTATTATTAGAATAAGA…
GN-M769	Aradu.A03	112385159	112385159	A	C	+	SNP	1	TTACCTGAATCCTTGGCGACAAGAGAAGAGAATAGTAGAGTAGAGTTTCCCCTTCCCTTATCTTGAATTGAATTTGGAAGAGAGACTATTAAGGAGTGGACCCCTCTCTGAATACACTTTACTAGTTTACTTACTCCATCATCACACTTTCACTCTCACTCCCTTCTGTTTCTGTATTGTTTTGTGAATAATATTCAACG[A/C]CCACATTCTAATTACAAGATAATAGAGATAAATCTTGTCTTTTGGGATGTTCACAAGTCATAACAAATATTTAAATTAAAAAAGATAGAACGAGATAAGAATCAATTAAAATTCGGTGAACAGAATAAACTAACGATCATTTTAAATTAAAAAAAATAAAAATTATTAATTATATTCTAATCAAATTTTAATAA…
GN-M770	Aradu.A03	113002036	113002036	T	G	+	SNP	1	AAAATCTCATCTCTCAGAAAATGCATCTCTTTCAATGTGGAATTTTTGACCCGAAGTTTTTGCTGATTGATGTTGCTTTCTGGTTTTGGGCTTATAGGGTCTGAAAACTGGGATGTATTATCTTCGATCACGAGCTGCAGCTGATGCTATCAAGTTCACTGTCGACACCACTGCCCTCAAAGTAAAAAAAGATTCATTGT[T/G]CTCAATCTTCCATTCATATGATTTAGTCATTTCAGGTAATAAGTATTTATTTTTGGTTGGGAATGCAGGAAAAACCTAAGGTGGAGGATGATGAGACCAAGATGGCACAGATGGTTTGCTCTTTAACAAACCGAGAAGAGTGCTTGGCTTGTGGAAGCTGAGAAGTAACGCCAAATTGGTGAGGTTTCAAGCGA…
GN-M771	Aradu.A03	113887013	113887013	T	C	+	SNP	1	GGATCCAACAAGCAATTAAGTACCTGGCGGCCACAGTTCCTCAGCATGCACTTCAAGGTAGAAAAACCCTTTGCTCTCAAGTTCTTCAACACTGGAACTGGCCTTATATAAGCATTGATTAATACCAGCAAACAGAACCTTATATCATCAGAACTATGTCGATCCCATGCTTCGGATACAGTTTGCACTACTTTACTTGA[T/C]TCTCCAGTTTTATCTGATTGAGAGTTTCCGAGCACTTTTCCAAATATACTTCCTTTCACTTGATTGTGAACTTCATAGCCTCCTAATTTGTTCTTCAAATCTGTTGTAGAGTCAAAGCATATTACATTTTGTATAGTTCTGCTGTGGATTTTAATCCACTCAATTGATTCCTTTCCTGTAACAGCAACAATCAC…
GN-M772	Aradu.A03	114060316	114060316	C	T	+	SNP	1	AACAATAATATGAGAGTGCAAGTGAAATTAGGTTTTAATATCTTTAGAATAGATTAAAATAAGTTTTTTGAGAAAAATCAAAATGCTTAATACAAGTTTTGAAAACAAAATTTTGGCCTTATTCATTCGGGGAAAAGAAAAATCCCGAATGATTTTAATGGCAAACAAACAACAACAAAACATTATCCAATTAAGTGAGT[C/T]GGCTACATGGATAAGAGAAAGTCGTTAAATTTTATCATATGTCATGTCTATAGTAAGAATATTTAAACGACTTTAGTGTCAGTTTTAAAAAATTCTTAAATTTGTATAACATGTATTACTGTCGATCTTTACGTAAGAATTCACCGAATATATTTTTATCTAAAAAATTTATTTTTCTTCTGAAATAATTTTAT…
GN-M773	Aradu.A03	114062892	114062892	A	G	+	SNP	1	CTAAAAATACTTATTTTAAAATAAGAGCTATAAAAAAAATTTTATTAAAAAAAAAGTCATTTTTTAACTTCTTCATAAGCACTTAAATAACTTTTTAAAAGTTATAATTTAATTTTAAAATTACACCAAACATTAATGGTATAACTTTTTATAAGTTAAAAAAAATTACTTATGAACCTTTCAAATTCCAAATCCTCTTG[A/G]GCCTTTTAATTTGTTTTACTTCTAATTGTAGTTTATGTTAATAATAACCGGAGTAAATATCACAAGAATAGGAGAGAAATTAATGGTGTGAAATCTTGATTAAGCAAAAAATGGGGTAAAGTGGGGCATGATTATTGTGACGGTTTGATAGTAAGTAATTTTAGTCAATGTATTATTAATTTATTATTATTGTG…
GN-M774	Aradu.A03	114470509	114470509	G	A	+	SNP	1	TAATCATGGGGTGCAGGCAATCTAAACACATCAAACAAGAAAGACAGCACTGGACCCCAAACCATGTACTCTTTGTTGCCAGCATCTGCATCAAATTCATAGAAAAATTCCCTAGCTATTGCATGAGAGACAGGATGAAAAAATTCTTCCAATGAAAGAAACCTCTTTACTCTTCTCAATTTCTGAACTAAAGAATACTC[G/A]GACCTCTCCACAGAATGCATATCCAACAGCCTTGACCAACATTCCAGCAACCTGGATACAAAGTAGGTCTTGCACGGGGGAGCCTGGAGAGGACAGTAACCTTCAATTGGAAACTTAAAGGGGCGGCCCCCAAAATTCAATTCACATCTTTCACCCTGGGAGAGAGAGATCGCAGGATAATACCCAAAACCAGG…
GN-M775	Aradu.A03	114498515	114498515	G	T	+	SNP	1	AAACAATTAGTGGTTTATTTTTCTATTTGTAGCCTGATAAAACGCAAATTAATCATGTACTTAGTAGCTGTTTTGTTTGCATGTTAAATTTGTTTTCCTTGCACTTTTGATTGGTTGATCCTTCATATAGGAAATTTGTGAATAACTTTATCTCATCTGTTTCATGATATATATGGGGGCAGGTCTGCTTTAAAACACTT[G/T]AAGTTGGATAGATTAAAGAAATTTGAGTACTGCTTGCCATGTAAGTTTTCTGGTATTTTAGACATTGTATATTTCTTCTATCTGATAGATCATAGAAGATACCTGTGATATTTCACTATCTTTCTGCAATTTGATTAAGTAAAATACAGGATACTGTTATTTGGCTGATTTTGATTGAGGCATGATAGGCTAAT…
GN-M776	Aradu.A03	114500411	114500411	T	C	+	SNP	1	TTCTGAGCTCCTTGGAGCAGCAGTTCAAGTGGCTCCTGCTATCTTTATTTTCGAGGTCATTCTTTTTCCCTTCAAAATTAGGTGTATGACAGTTTTGATTAGAAGCTAAATGAGAAAAATAAATTTATTTATCGTATCAGGCTCTGAATCTGCTGTTGTTATTATAAGTTTACAACATCGTGGGTGATGTGTAAATTTTT[T/C]CAGTGAAGGGACAATTTGATCCTTGAATGTGATGGGTTAATAGCTTGACTAGTTTCAAAATGTTATTGATGTCAACTTTGATCTTTTTAGTTGGAAGTAAATATAAGTTTGTCCAAACTCATAATTTTGGCGTTTCAAGAGTTAAAACTAAATATGCTAGCACTAGCAGGCATGATGAGGCTTTTATATTCTCT…
GN-M777	Aradu.A03	114835017	114835017	A	G	+	SNP	1	TTATTAATTGATTGTTTCTGTATAATAACCTCTATCTGCTTCATTATGGTGAAACTGCAGATTGACTACAAAGAAGATAGCAGCATGTGGATTTGTGCTTTGTTGTTAGCAATACTATTTCAAGATAGAGATATCATACGCACACATGCAACCATAAAATCTGTACCAGCACTTGCCAGTTTATTGAAGTCAGAAGAATT[A/G]GCAAACAAATATTTTGCTGCACAAGCAATAGCTAGCCTTGTCTGTAACGGTAGCAGGGGAACGCTTCTGTCTGTAGCAAATTCTGGTGCAGCTGGTGGACTTATCTCCTTGCTTGGCAGTGCTGATACTGATATTCATGATCTTCTGGAATTGTCAGAAGAATTTTTGTTGGTGCGTTATCCTGATCAAGTTGC…
GN-M778	Aradu.A03	116609138	116609138	T	C	+	SNP	1	GATCTTGTTCAGAGGGTGTTGGAGCATTTTCTTGTTCAGGAGCAGACTGAGAGTGTTAGTCCAAATAGGGAATCATTTTCGGAGAAGCAGATGAATGCAAAGGCAAGAGTTGCAAGGCTTGTTGACAGTTATCTCACTGAAGTTTCCAGAGACAGGAACCTTTCCCTCACAAAGTTTCAGGTTCTTGCAGAAGCTTTGCC[T/C]GACTCAGCTAGGACATCTGATGATGGCCTTTACAGGGCAGTTGATTCTTATCTTAAGGTAACTTTTTATTAATTCATTCTTAAACCAGTATGCAATGTTCTAATGAATTGAATTTAACAGGCACATCCGACGCTTAGCGAGCACGAAAGGAAGCGACTGTGCCGAGTAATGGATTGCCAGAAACTGTCCATTGA…
GN-M779	Aradu.A03	116683589	116683589	T	C	+	SNP	1	CTATTTGGTAACACTTCTTAATTTGATCACATTTTTTATTTTTATTTTTAATAAATTGAAAAGTATAATCAAATAGTAAAAATGTGATGTTAATTTTAGTTACCTTTTTTAGGTGTTTTCAAAATTATTTTATAGTTATTATTGTGGTCACCATAATTATAACTACCATAATAACATTTAAATGTGTGTGAGAGAGAGAG[T/C]CAAAGAGAGTCACATTAGAGCGCAGCATAGACATTTTTTTTAACTTGGATAGGATCACCACAAAATTATATATGTACTATACCGATTAAAATATGGTTAATGTTCTAAGGAAAAAGAAAGAGAAGATGTACAATACCGATTTACTAGTGCAAATTTGCTTAGCTTTTTCTGTAACTTGATCAGCGACCAATTTG…
GN-M780	Aradu.A03	116829847	116829847	C	T	+	SNP	1	CATCAATAATCAGTTGGGAGGTCAATTGCTTTGAATCAGGAAACTTTTACAAGAATTGAATTTTTGTTATTTTCTCATTATAAGAAGGGCGAGAGTGACAAACAGAGGACCTCCATCACAAGAAGAACTGGGCCAAAAATTTCCTCCTGCACAGACCATGGTACATACAGTCAAGTTGAATACTTGGATATACATTAAAA[C/T]TTCAGGTCTCTATGAAATTCATTTCAGTAGAAGCTTTAGAGATTGATAAGAAAATACCTGGTAGCACTCCATGTTGGCATTGACATCGGATAGGAGGGTTGGGCCAACAAAATTTCCAGACTCATATCCAGGTACCTACTTATCATGCATATATGAATGGATAAGCATTGTGAATTTTTTTCCCCCAGAAAAAA…
GN-M781	Aradu.A03	117156667	117156667	T	G	+	SNP	1	GGATGTAGATTAAGTTGAAACTTGACAATTCAATGGGTTTTTGTGCACTTGGAAATTCTGAATATATTTTGCACTGTTCTATTCTGCAGGTTACTTGCTATGTTTTGTGTTATGAGTTTGATAAACTATTTGGATCGAGGAGCAATAGCAAGCAATGGTGTTAATGGAAGCAGAGGAACTTGCACCAATGGTACCTGCTC[T/G]TCTGGAACTGGAATACAGTATGATATGCTTCTCTTAGCTCTTTTATTTCTAAGAGTGTGTCTTCAAAGGATATGTTTTTTAATGCATGACTAAGAAAACCCAATTTATGAATGTTTCATGCCCTCCTCCTGTTTCAAGGCGAGAATAGAGGATTTCGTCAAGGATTCATATTGCGTTGGTTGCCTCTATATGGT…
GN-M782	Aradu.A03	117201479	117201479	G	A	+	SNP	1	AACCAAATCCCTGCATCCAGCCTACTGATATGAGTTGGGTGTCTGGGTGATCAGACCTGGTTGACTTCGCTGTATGTAAATTTATGTAAACAATCACTTATTTCCTCAAAATGTGTAAAATTAAATCTATGTTTCCGGTATTGTGTTATTTTGATAGTTAACTGTGTTGTGTAGGTAGCTCATGTTGCAGCACAATATGG[G/A]CAAACAGCTTTCTTAAACCACATTGTTGTAAAGTACCATGCTGATTTTGACGTGCCTGATAATGATGGAAGGAGTCCTCTTCATTGGTATGTCGTAATGCTTTTGATTGTTATAATTTTTTGTTTTTTAAAGATGGCTTGTTAGATACTTGGTAGTCAGCATTATAGTTCTTCCATCAGTATCTTGTTTTTTTA…
GN-M783	Aradu.A03	117232792	117232792	C	T	+	SNP	1	TACTATGAACAAGGGGGAAATAGTACATAGGGTCATTATAAAAGAAGACAAAAACAGATTTTCCTGATATCACTTATTTTCTGATGAAATCTATCCCCTTCTGGATGCTTCCTGCTAACTCTTGCTTTGCTTTCTCCAATCCAATCCTGTTAAGTATTTAACATCAGAACTTTACTTTGTGTTACATTACTGCTACCAAT[C/T]CCAACAAAGATATTAGCTAAATACTAAGAGTTTAGTAATCTCCTATGATACCTTTCATACTCATTCAGGGGACCAAGTTGAAATACCTCTTCTGCTCCACCGCGACCAAGACGTACCTTGGTTGCGAAGAAGGGAAGTTCCGTCACCTGTTTAAAACATAATGTTAAATGAGAAGTAAAAAAGTATAGCATTAT…
GN-M784	Aradu.A03	117233398	117233398	C	T	+	SNP	1	AAATATACATAATAAATATAAGCTGCTAACCATTGATAGTGTTGCAGAACCAGCTCCAGCTTTTGCCTGTAACATGAATAATCGTGATTATATTATGGTGGATCAATCACAAACTAGATACATACAAGGGATAGGATACAATATTTGAGATTTTGTAAATTTCAACTGTCATTGATATGAAAATAATGTTAGTTAACTAT[C/T]GTTACTTGTAGTATCGGATTATATTTTCCTTTTATTATCGTAGAATAGAACTGGGAGTAACCGACAGTTGTTGTAGCAGATTATACTCGCCATGAATAATATATCATAGGTGATATGTGGCATTAAGCAGAAATAAATTCGAAGGAAGGTTGAAAGGGAGAGTCAAATTTCATTTTTTGCTTCCTGTCCCTTCT…
GN-M785	Aradu.A03	117234991	117234991	T	G	+	SNP	1	TGCCCCTCCTTTTGCCCTGCACTCAGCCCTCTCAACAAGAACATCACCACCATCCTGTCATCACATGATCAAGCACTAATCTTTGGCAATAATAGAAGCTCTAGTTTATGCAAGGAACACAAATTTAGAAAATTTCCAGGTTATGTAGTATTGATTCATTAAATACTGATCATTGAGCTATGTAATGTTATATTAACTAT[T/G]AAGTACCCTTTGCAACAAACCTTGAAATTGGGTGGCTGAAGATGAGAGGTGATTCTTGCAATACGATGATTAGCCGCTGCACGTGCTTCCATGTTCTATGAAAGTATTTGAGAAACAAGACTTAGAAGCAGTTAGCACTTTCTGTTATATATGGGGGTAAATAAAAAACTAGACATCAATTGAATAATATAGAT…
GN-M786	Aradu.A03	117320353	117320353	A	G	+	SNP	1	TTTTCACTATGATATTAAGATCACTTTACTTTGTATTCTTATATGTCACAGATGCAATATTGTTCACAACCACTGCAGTTCCAGTGCAGAACAATTCATCAGCAACCAACATTTCCTCCACTGTTACGCCGCGTTCCGTTACCTGATCAACCATAATTTCAATAATCAACTCCTTAGTTTAAAATGTTATATCAATAAAT[A/G]TTTAAATATCCATAGTTCTATACATAATGAAGAAAATTAAAAAAATACCTGGTAACCCAAATCAAGGGCAATGGCAATGACAGATTTTCTAGTAATCCCAGGCAGAATGGCTCCATCTGTTGTGGGAGTGCAGATAGCATTTCCCTTCACAAGATTATAAAAAAAAATAACGAATTAAATCACAAATTTTTATT…
GN-M787	Aradu.A03	117455265	117455265	C	T	+	SNP	1	TGACCATTGGTTAGAATATATTTGCCTCACAACTGAAGAGGGAATATGGAGATGATACCAATTGCTTGGCAAAAAAGTATTACCAGAATGGTGTTGTGAAGTTTTTTCCTCAGCTTCTCTCCTTCAACTATTTGAGATTCTTTATCTGCTAATTTATCTTGCAGTTCACGTATGATTCTTTTCTGATCTTCAAACACTGT[C/T]CTTGTTTCTGATACAGACATATCAGCCATCTAAAAGAAATAAAATAGATGTTAGCATCAAATCTAGTAATCAAACGAAGACTATATATATAAATATCACTTAATTATTTCCGATAAAATTTAAAAAAAAAACCCTCAAAGGTAAGAATATGTGATACATATAAGTCAATTGCCTTACCTTTAACTTCTCCCTTT…
GN-M788	Aradu.A03	117470883	117470883	C	A	+	SNP	1	TTCATGTTCATGCTTTTTCATTGTTGCATTGCACAAGTCGCCGGATCAAAATAAGCTTTCAGCTGGTAATAAGATGAATTACTTTGTGCAGGAAATTCTGGAAGCTCGTGAGAGTTCAAAGCCTCACATTTGGACTTTCCGCACACCAGAAGAAGCTTCAGAGCGTTGGAACAAAATTTACGGGCATTTACTAGATGAGA[C/A]TGATGATTGAACCCAAATAGTGCAAATAAAGATATCATTCAATTTGACCAGTGATTCAGAGACAGAATATGCTTTCAAGTACCAAGAAAAATTATATGTTTTGATTAATGCTAAAGAGCGAGTTTTTGGTTCTAATATTTATTGCTACTTAACAGAGTGAACTTCACACTCAGTGGACTAGGCAAAAATAGTTT…
GN-M789	Aradu.A03	117474760	117474760	T	C	+	SNP	1	CCATTTTATTCTATTGAATTGAACAAAACGTTATTTAATTAATCTTTAAGAGGGCAATTGTGTGCAGATAATCTTAAGAAAATATCTCACCTATTGGCACTAAAAAGTCTGGGAGAGTTGAAGATATTTAGAGCAGAGTTAACAGTGGAAGAAGATTTTGATGCCCCAATAGCAGGTTGTGAACTAGTCTTCCAACTTGC[T/C]ACCCCTGTCAACTTTGCTTCTGAAGACCCTGAGGTATTTTACATTGAAATTAGATACTTTTAAACGTGTGAATGAGTGATTGAATTAAAAAAGAGTGACATGTTGCAGAATGACATGATAAAGCCAGCAATAAAAGGTGTCCTGAATGTGTTGAAAGCATGTTCAAAAGCAAAACAAGTTAAAAGAGTAATCCT…
GN-M790	Aradu.A03	117484311	117484311	C	T	+	SNP	1	GCCCATCTACTAAATAAAGCCACATCTAAGTTAATCATGATTTAATCCTAATTTATCACGTGTTGGTAATAGTTGGCAGACTCTCTCTTGGTAACGTATACTTTTCCTTTCTGTAAATGTAGAAAAGAACATCTGTCTATGTCATGTGGTTGTGTTTTGATCTTTTGGTACCACTTCCCTTCTGCATTGCATCTGTATTT[C/T]CAATGAGATGGGTAATTCAATGTTTCTGTTTTAGTCAAATGGAATTTTGGTCTCAATAAACACAATGAGATGGGTTAAGTTAATATTTTTGGTCTTCTGTGGAAATTGAAAAATGGGATTATATGCCGGAATATGCTTCTCCATGTTTGCTTATAAGAGTCTTATTGGAACTATGTTAGCAATAATTGTCCAAA…
GN-M791	Aradu.A03	117486694	117486694	G	A	+	SNP	1	AAGCTTTTGAAGAAAGAAAATGATCATTCTCTGCCTGTCAGTGATGCTTCTTTAACTAAGAATTCTAGAGCACCAAGAAAAAATAAGGGTCAAATCCAGAGGGAGCTCTTGGGATTAAAGAGAAAGGCCCTTGCTCTCAGGCGTGAAGGGAAAGCTGAAGATGCAGAGGAAGTGCTAAGCATGGCTAAAGCATTGGAAAC[G/A]GAGCTTTCAGAGTTGGAAGCACCAAAAAATGAAGCACGGGTTGAGGCTACTATGATGACACATGAAATCTTAAATCCTCCACTTGAATCTGCAATTGATGAAGAAAGCAATACTCTTGTTTTGGAAGAGGATATGCATGACCCCGCCTTGAATTCCATGCTCGTCAATCTGGGGTGGAAGGATGAATTTGAACC…
GN-M792	Aradu.A03	117646191	117646191	T	C	+	SNP	1	AATTCTAATACATTCTAATACTTAACCAATTCTTCATTGCATTTCATATGGAAGTCCCGTGTAAAATCAATAGCATCACCCATGAAAGTAATCTTGAATCACATACCTTCTTTCTTTTTCTTCTGCAACCGCAAGTGATATACACAGGCCAGAATAAGGAGAACTGCAAACAAAGAAGCTACCAGAACCCCTACAATCTT[T/C]TTCTTACCAAATGCTTCTTTTGTTTTCTTGTAATAATTAGCTGAGAGTAAAAAACAAGAACATAATGAAGCAGAACCGCTTTCATTTCAGATGAAAAAAAAAAAAAGAGAAAAATTGTGTAGAAGAGAGTACCTAATTCAACAGCATCAACACGTACAAATATTTCTTGGCCTTGATCACTAAGCTTCTCTATG…
GN-M793	Aradu.A03	117647765	117647765	T	C	+	SNP	1	TTAAGAAGGACTACTGTCAAAGAACTTAGCAGCCAATAATGGCAATGTAACTTTGGTTTTTGATTTTGACCCATGATAAGGCAGAGAGGATTTTCTGCAAAGCACATGGAGTTTCTGCTTCATTCTCTTTGTTCATCAAGGGAAAGGGAAATAGACATAAGCGATAAAGTGTGTTCACACTGAAGTGAAACAGTTGTAGA[T/C]TGCTTGACTTAGGAGTTAGGACACATGCTTTCTATTTGGATGGCTATTAGCTAACACATCTTATCAATAGTATCTCTCAATGATTATTAGAAAAAGACAACAAATTTATATAATTAAATTGAAGACTATAAACTATATAATGATTAATTAGCATAAATTTTTGCACCAAAGGTGGGCAAATATCTGAAAGCATA…
GN-M794	Aradu.A03	117649378	117649378	T	C	+	SNP	1	TGAAGCATCTCTTGCATATTACAACGAAACAAGACCAAACTTGATCTCGAAGTTACCCAAAATCACTAAGAAAGGAAAAATTAACAGATTTTTTCTATATAGCTCAGGGAATATACAAACTGTGCAAGATCTAGATGAAGGTCGTGCTTCTTTCACTACCTGGCATTTAGCATTGTGACTGTGACTTGGTTCACAGTGAA[T/C]GTTTCATCTTGCTTACTTGAAGAAGAATCAGTTTCCATTGGATTCCTTCCCAGGCAAAACCCAGGGTTTTTGGGCTGCGGCATTGATGCAGTTTCACTACTTAGCATCAAGACCACTGAAGACATTGTTGGCCTGTCTTCTGCACGCTCTTGCACACATAAGAGCCCCACTTGTACGCACCTAAGAACCTCAGA…
GN-M795	Aradu.A03	117650238	117650238	C	T	+	SNP	1	AAATTCTAGCCATTCCAAAATCTGATATTTTTGGATTCATTTCTTTGTCAAGTAGAATGTTGCTTGCCTTGAGATCTCTATGGATAATCTTAAATCTGGAATCATGGTGCAAATAAAGAAGTCCTCTAGCAATACCACAAATAATGCTGAAGCGCCTTGGCCAATCCAATGAGGAGCTTTTTGCCTTGTCTGAAATGATG[C/T]CATGATGGTTACAAACATTAAATATTGAATTACACATTAAAAGTCTGAATGAGATAACATCAAGTAATATTATGAGTAAGAATGTTGAAATAATTACCAAATAAAATCCCATCAAGGCTTCTATTTTCCAAGTACTCATACACAAGCATCTTTTCATCCATTTGAATGCTGCAACCAAGCAGCCGAACAAGATT…
GN-M796	Aradu.A03	117984944	117984944	G	A	+	SNP	1	TCTACTAATTCAATATACAAACAACAAACACAATCTATTTACACAGCAAAGGGAAAAGCTGTGATCATATCATCACTTTGTTCTCTTTTCCCTTGACTTAATACTGTTCATCATCTGATGCAAACAAGGCCACTGAAATTGAAGCCAGCTTCCCACTATTCAGCCTTGACTTGGATTTCCTCAATGGTGCCTTTGGAGTT[G/A]CAATTTCCTCAAACCCTTTTGCATCATTAAAATTAATGGAAGAATGAAAGGAATCAAAAGTTTTCTTCTTTGGAGTACTGTACTCAAAGTGGAACCTCTTTGCAACTTCAGCCTGCAATAGAATAAAAATCCACCATCAGTTACCAAATTAGAACCCTAAACTAAATTTAGAAACACAAAAAACAAAGAAATCA…
GN-M797	Aradu.A03	118446096	118446096	G	A	+	SNP	1	TGTGTGTTGGTTGATGAAAGAGGTTACGTGCACCTATGTTATGTGTACACTAAAATTAATTATCAGTATAAAATATATATTAAAATATAAATATATATTAAAAATAAATTAAATTATATATATATATTTATATACAAATATATTAGTGACTGATTTTAATGTATAAATAATATTTTTGAATTACTAGTGTTGTGCCAATT[G/A]CTACCATTACGTGGGAACTTTGCATGCTGCCACCGTCCCTTTTACTCTCTCTATTCATTAAGCTTTTTCTCCTTTCATTTCTCATGTGAATGAATCTCATCGATGCAATAACTTCGTGTCATTTTCTTACTTGAAAATCTTCCTCCACAATCTCTTTTTTCCTTCTATTCAAAATGATTTTTTAATTTCAACAT…
GN-M798	Aradu.A03	118844380	118844380	A	C	+	SNP	1	ATATTGAAAACATATGCTCTCTCTAATGTTGATGCCATTTGTTTGTAAAAATCAGGAGAAGAAAAATGAGCAACTATTACATCACAGGAAGCACCAAAAGGAAAAAGTAACAACACTGTCAAAGAAGGGGGCCTTAGCTAAATAGTGGCATCAACTCCATATTAGACATAACTCTTGATCCGAATTTCCTAAACTGAGTT[A/C]TGCAAGACAGACAAATAAACAGTCTTTTTATCAACTCACATTAGGACATAGCCGGCACAGTTCTGGAATGACTTCAACAAGCAAATCCGCACCCTTCCGGTAAACTAATCGACTGATAACAACAATAACAACCTCTGATCTGCTGGGAGGTTCAAATGCCGGTTTGAACATTTCGGTGTCAACAGCATTAGGTA…
GN-M799	Aradu.A03	118847253	118847253	G	A	+	SNP	1	CTGTTGCAATGTTATTTGCCACATAGAAGGAATAAGCTTTAATTTAATACCCTAGCTGATTTGACCATATGCTTAATTAATCTGTTGCCTAATTGATTCAACTCCTCAATCTCAATGTACCTATATAAGGTTTTTCTTGTTGGGAAAGATTTTGGAGGCCGTCCTGCATATTTGTTTTCCATTTTACACCCCGAAAGGGT[G/A]CTGGGAGTTATCACATTGGGAGTTCCTTATGTTCCACCAGGCCCGTTACATTTCTCTAAGCTCCTTCCTGAAGGTTTCTACATTTCGAGATGGCAGGTAACCTCAAATTCCTTTTATTCTCATCCATAATTGCAGTCTTGCCAATGAAATAATAATAATAGTAATCATGCCTTTGTTTCTGCCTATATCAGGAA…
GN-M800	Aradu.A03	119116232	119116232	T	G	+	SNP	1	ATGAGAATGTCATACAGTCCAGCTGCACACCTCTTTCTTTTTTTGGTGCAATGGACTGATTGTCACCTTGCGGGAGCCCTGGGATTGTTGAGAATCCTAATTTACAAGGTAAGGTGTTTTGGTTTTTGGTTGTGATGCAATATTGGAATGAAGGACATGGAGAACAATGAAGAGTGAAGAATTTGGATCATGATGTAGGT[T/G]TATGTGGATGGGACAACCACCATGTCTACCCAGGAAAGAAAAGCAAGTATTAGAGAATTCTATGGTATAATAACTTTCAACCTCTGGTATTAATGCAAGATTGAACTTGCAAATTTGCATGGGGTTGTTGATATCTTGGTTTATGGTTTCTGCAGCGGTCATATATCCCTCTTTGTTGCAACTTCAAAAGGGGG…
GN-M801	Aradu.A03	119131870	119131870	G	T	+	SNP	1	GATAAACGTGAGATGGAACTTATGGCAAAGGAAGCTCAGCTAGTCCAACAAGAGCTAATGGATGCAAGATCTCAGATCGAAACTCTGATACAGAAGTTCGAAAAGCAACTCAAAATTGCTGATCGAGATAAACTCAGCTCACTTATTAGAGAGACTGAATCAGCAATAGCCTCCATTGTAAAAGCTCATACACCTGCAGA[G/T]TCATTTCCCATCAGTGAAGCTGATCGTGCTTCATATACTCCACAACTTGGGGAGCAAGTTCGTGTCAAGGGATTGGGAGGGAAATTAGCTACAGTGGCTGAATCACCTGGGAATGATGATACAATCTTAGTACAGTATGGCAAAGTGAAAGTCCGTGTGAAGAAAAGTAGCATCAGAGCTGTTCCATCGAGTGG…
GN-M802	Aradu.A03	119344311	119344311	A	G	+	SNP	1	CTGTTACTTTTGATAGGCCTTGTGTTCTATGTGTTCCCACCAATGTCTTTCTTCGTGGAATTATTTTCAGTGTTCAAGAGAAAGGGAAGCTTTCAAGATTATATTTACTTCTGTCACCCCCCACATGGTTTTAATCATTGACAAAGGTTCTGAAGTGTCACTCTGTCAGTTAAACACTAACAGTTCATCCACTGCTACTC[A/G]TGATGGTACCATATATGTTCAGAGGTGGATTATTCAAAATAAACAGTAATCTTGAAAGTTGAAACACGACTATGAACTATTTTCACTCGTACTGCATACTGCATTAAACAGAGATGGCAGAACACGAACGCTCCATTGCTGCAATGTGTTATTAAATGTGATTAAGAAAAGGTGTAATGTGTTAATTCCTTTTT…
GN-M803	Aradu.A03	119512526	119512526	G	A	+	SNP	1	TAGAGAAACCTTAATTAAAAGAGACTAATAGAGTTAATAGCATATATTTAGTTGCAGCATCAGAAAAGAGTATGATTAGTTATCATGATGCTTACAGACACACCACCAAGACCTCCGGTAATAATCCCAATTCCAATATCAACCAGGTTATTGTAATTGGAACGAACAGCTTTGGCATGTGAATGCAGGTGATAGCGTAC[G/A]TATTCATATGTGCTGAAAAAGACAGCATTCCCTATTGATTCTCTAAGCAATGTTGTAAAGCCTCCACGAAAAATTCCTGTCACCTGAAAGGTATTGCATCAGCTATAACACATTAATCATTAAATAGGACATAGCACAATGTTTTAGAATTTCTCACCCCTTCACTTTTCACGGTTTTAAGGGCACAATCAAGA…
GN-M804	Aradu.A03	120042635	120042635	G	A	+	SNP	1	AGATCTTGTTTTCTTTCGAAATTTTCTCCTATTTTCAGAATGGCTTGACAATATAACAACGAGACAAGTCTAAAATGCTTCATATAACACACACCATCTCCAACTTCATCAAAAGTATGATAAGATACACCAAGATAATATCATCAGTTAGTGGTATTGAAACAAAAGCCTATTTATCAGTCACCAACTACTTTAAATAA[G/A]TATGATAAATGTAAACCACAGTACATTAAAACCAACCTGTGACAGTAGTGCTAAAGCTCTCTTGGCATATTCTGCAAGAAGCTTCCCCGATCAAGTTCTTCATATCACTGTAAAAGAATCACAAGAATGAACTTTGAACCGAGTACTATCAATAATTCTAACATATCAAATGGCGGCTTCCTGATTGATTTTCA…
GN-M805	Aradu.A03	120178195	120178195	A	G	+	SNP	1	AAACTGAAGAAGCGGATTGCAAGAGCCATGAAGAGAATGGAAAACTTACTTAAGATGCTTGAAGATGAGGTAGACTATGAGACCAATGTTGAGCCGTTCATTGTACGTAGGAACAATTATACTGTACTTGTTTGCTTGATTCTTATTCAGTCCATCCATTCTCTAACGGAGACCAAAGCCACCCAATGCTGAGTTTGTCA[A/G]TCTGATGAGTTATCATAGATTAAAAGGAAAACATACAATAAAACAACAATTCATTAAGGAAAGTAAAACGGTTAAGCAGAAAAATCAGCATTCAAATATTAAAATCTCAAAAGATCAGTAAGGAGACAGAATCATGACAACCAGTGGCTTCTCGAATTCAACCTAGCAACTGGAGGATATGCAAAATCACTTGT…
GN-M806	Aradu.A03	120246950	120246950	A	G	+	SNP	1	CTGACAAGGGATCATACGGAAAGTGACAAATGATTTTAGTCCAACGTGGAAACAGCTAGGAAACCACATCCACATAATGTAGACAAGTTAACTCGAATAAAGGTCTTAGCACAAGGTTCATCAAGCAACATATATGCATGGGCACTGTGAAAACAACAATCCCTGAAAGCCTCCTACACTCTAGACCAAAAATGATTATC[A/G]AAAACTCCTTAAAAGTAAGAACCTTTACAAACTCCACTACCATAGAAAGCAATGCCTATCTATTTAGATTTTATTAAATTAAATTGTCAATCCCGCTCATAACTCACTTAACCCCTTTTTCAAACTTTGAATTTAACAAGGTGTATAAGTGCACCAAATTAATGTGTAAATAGAATTTTTGTGTATTTTTGCAA…
GN-M807	Aradu.A03	120654651	120654651	A	C	+	SNP	1	CTGTACCTGAGTTTTCACTATAGATAAATATATACACAAATAAATAATCTGAATAACATTTTCGTTATTCACCAATAAAAGCTTTCAATAAGATTGTCCAAGTATACATGCATGCATGATGCATGGATTCAAATGTTGCAAGCATGCATTATTAGTACGTTAGAGACAATTATTACATACCGCAAACCCCCTGGTTCTTT[A/C]TGTCGTTGACAGCTCCTTTCTCTCTCCAATCCATGCTAGGCGACTCAATGTTATCAGCACTCATCATGTTGCTGACGTTCCGATGAGGTTGTTTGTTGTGGTGGTGGTGGATAGCTCCGGTGTGAGAGGCAAAAAATTCTTCATGGCTTAAGTCAGCAAAAGGGTTTAGGCTCAACTTGAAACTCTTGTTTCCT…
GN-M808	Aradu.A03	120853530	120853530	A	C	+	SNP	1	CCAAAGTTCCAAACCGCAACACCTAACAATGCTGGATTTGGACAATAGAAGGTTTGACTTTTCATTAAGTAAACATTCTCCTTTTTCACAAATTCAGAGATCAATGTAAATTTCCAAACATTATTCATTATTTATCCTATATCATTCTTCAAATTTATAGATTAAAAACCTAACTATCTCCAATGCGAATCGCATAAAAT[A/C]AAGGAAAATGATTCAAAACACGATCAACGAAAGAAGATGAACGTACAGGAGAAAGAGAAAAAGGAAAAAGGTGCTGGAGCGTTGAAGAAGGCGCGTGTTGGTGAAGGTACAGGTAAAGCAGCTCCAGCTATTTGAATGCTTCTTCGTCTCTCTCAATCAATCCTTTTTTTTTATCATTTCTTCGTATATATCCC…
GN-M809	Aradu.A03	120893291	120893291	T	C	+	SNP	1	AAAAATTGCCAATTAAAAACAATAAATTCACGCTGATCCTTCAGTGTTTTTTTAGTTAACAATCTGTCAGTAAACAAACGTTTAAACATAAAAAAGAAAAATTTAAAACCTAAAAAATAATTAATTGATTATTAGCTGAAAAAAAGTAGTTCATAATTTTAAATTAAAGTTAGTTATATTATTTAGCAACATCACAAAAT[T/C]CGAATTAAGTATCAGTAAAATTAGAAATTTAAAATTTTAAAGATTTAAAACTTGATAATCAATTTTTATCATGAACTGAATTGGTCTCATAATCGATTTTTAATTAATTAATCTGATTAAACTGGTCAATTCTTCTCAAAACCATGTTATTTAGTGGGACTTATTTAACTATTCTTGAATTCAATGTGATGTCT…
GN-M810	Aradu.A03	120896644	120896644	A	G	+	SNP	1	CATGATTGGTTGGTCAAATGCCGTATATAGTAGAATAATTACAATATTGACCAAAATTATTAAGAGAGGCGGAGGTTATGTGAGAGAACAAGTGTTAAATATGGTAATATTAAGATTATTTGAGTAAAGAAAAAAGGAAAAAAGGAACATGCAAGAGGAAAATGAAGAATAAATGTTAAGAGGCATGCATACAGTGGAAG[A/G]AGGAGGGGGGAAAATAGAGCCAAAGATGCTTGTGGAAGAAGATGAGATGGTAGAGGGATCCTTGGGACCAAAAAGATGATCAAAGTTGGTGGTGGAAGAGGATGATGAGGAAGAAGAAGATTTCTTTTTGTTGTTGTCCATGAAAGTAGTAACTAGTAATTGATGAAGCAAAGGGAATGGATAAGATTGAAAGA…
GN-M811	Aradu.A03	121816921	121816921	T	G	+	SNP	1	AACCGCGTGCAATGCAGAGATTCGAACCATCTCCAGAAAGATTAAACATACAAGAGTTAAATAATAAAAATTTTACAGCTAAAGTGGTTTCCTTTTAATTCATTTAGTACTATTTTCTATGTTTCACAAACATGACATTAGTAAAGACTCACGGGATTGTATATATTAACTAGCGGTGCATTGGTTAGGTATTTTGGAAC[T/G]GAATGGAAAGTACCAGTACCTAAAGCACAATAAAGGAAATGAACTATTCCATTTGCTAGAAGGTGAAAACTAACCCGAAAAAGGATTGCTTCAAGAAGAAGACGTCTGCCAAAAAAGAAATGAAAAGAAGCTAAAGGGAAAAAGGAAAATGCACCATGTGAGCCAAAGAAAAACCACTTAACTATCTTCCAATC…
GN-M812	Aradu.A03	121946682	121946682	C	T	+	SNP	1	GCATGGTGTCCCTAATGACACCATAGTTACAAGGGTGCAGCCTAGCAGACAGAACTGCTTGGCAGAAGAGAGCCAAATTGTGGTGAGGGATGGCAAAGTGGTGCAAAATATGGTTCTCAGGCTTAGAAATGTGGAGTGTGGTGAAGTGGAACTTCAACTTCATTGGATTGACATTCCTGGTTCCAAGGGCCTCTAGAAAA[C/T]ACTTTCAGCTTTCAGCCTCAAGGAATGTTAATCTTCTAATGTAATCACTTTTGCAATGTTTTAGAAAGTAGAAACAGAGTTGCACCGGTTTATACCGAATTAGTGAAAATGGTAATATGTAGTTTAATTAATATTTATTAAGACGTTTTAAGAAACCACTAAAAGCTTTTCTGCCCACCTGTAAGTTATCGAAA…
GN-M813	Aradu.A03	122142985	122142985	C	T	+	SNP	1	AGTATGATAATCCACTAATAAGCCCCTTTATTGAGAGATGGCGATCCGAGACGCACACATTTCACCTCCCGTGGGGTGTGTGTACCATCACACTAGAGGATGTGGCAATGCAGCTAGGTTTACCTATTGATGGGGAGCCTATCAGTGGTACTTTAAGGTCATGGAACAACTTTCATCAGAGAGATATATGGCAATGGTGC[C/T]AAGAACTACTTGGTGATGTCCCAGTCGGGCATGTAGGGACAACGAAATATAACATAAAGCTGAAGTGACTTAGAACTCGTCTTCAACAGATACCGCTTGACGTAACAGATGATGTCCTAATTCAGTATGCCTGTTGTTACATTCTGTATTTGTTGGGCGGCATGCTACTGCCAGACAAGGCCAACAACACAGTC…
GN-M814	Aradu.A03	122558875	122558875	C	T	+	SNP	1	ATCTTCCAAGTTTTGGAAGCCAGAAAAATCGGGCAAAGGCCCAGAAAACGAGTTCTGGTGCAACCAAACCTGCGTCAGTGACGTCATGTTCTGCAAAACATCAACGTCCCCACCAAGCTTCGCATCACCCTTTTGCCCGTTCAGCCACAGACTCTGAAGTTCCAAACTGGAAAACCCCGAAGGCAACGTACCCTCGATGC[C/T]GTTTATCGCTAAATGCAAATGGCTCAACCCGGGAAACACGTCAGAGTTGAAAAAATCTGGGATTTTTCCAACTATGTTAGCGCTATTCGCTGAGAAGTTCTGAAGCGCCGAAGCGTTCTGCAGAGACAGAGGAAGCTGCCACGCCTGAAAAGGGTTGTCGTCGATCTCCACTGCCTGAAGCTGTGACATTCCGG…
GN-M815	Aradu.A03	122604290	122604290	C	A	+	SNP	1	TGGCGGAGGACAAGCATAGCACCAACTCCAACGCTAATGGCGTCTACGTTGAGGTCACCGGAGAAGAAGAATCTAATAATAATAAACGAGAAAGCGAGAGCAGCATCACCTTATACCAAGTTCTTAACCGCCTCGCTTACGCTATTCTCTTCCCGGACCCTTCTACCAGCGCCTCCCTGCTTAAACGGATCAAGATCTCC[C/A]TCGCCGAAAACGCTCCGCTCCTTCCAGAAGCTTCTAGAAAATCCGCCCTCGACCTTCTCCTCTGGACTCGCCAAGGCAGCCCCTTCCGCGCCATCTTAGTCATCACCGTAACTTCTGAACTCCATCATCCACCTCTTTCACTTTCCCAATTTACTTAGTTTAGCTCCTTCTGGATTTTGTTTTCAAATTGAATT…
GN-M816	Aradu.A03	122909105	122909105	C	T	+	SNP	1	ATGATCATCAGCAGCAGATGAACCCTGCTTTCTCAATTCTAATCTGAAAGAGATCATTATCGTCATCTATGTATTCCTTAATCTTTTCGTTCTGTTAGCACAATACTCCATTTCCCTCTAAAACACATTGCATATCCACAAAACCCTGTGTATGTATGACGTATGCATTGAAATTTTGAAACTCCGATCGGAAAATCGTT[C/T]CCGTTTTGACCGCTACTGATTCGGGCTTTCGAATTCCCAAATTGAAGATTGAAGGAGCTGACCTTTCACACACCCCAGATGCACAAGGAACGAAAAGGTTTTGATTTTTCCATTTTGTTGGTTGAATTTTGGTTTTTCATTTTCCCAGTTGATTTTAGAGCAATGAAAGTTGAAACCCCAGTATTTGATATTCA…
GN-M817	Aradu.A03	123247070	123247070	G	A	+	SNP	1	TTTTGAACAATTGCTGAGAACTTGCTCTTGATATGCCCTATACTCTGGAGTTGTAGCCTGCATTCACACGGGAAATGAATTATAAATACTGTACACAGAGCATATCTGAACATTCTTGCAATAGCAATATTTTACAAAGTTAAAATAATAAAGAACTCAGTATGGATTCAGACAATTTGGTTTCAAGAGTATCATTTAAA[G/A]ATTTTGAAACTTATTCCTCCCACCCATTTGCATTATCCAATTGATATCATTCAAATTAGGTCAATCTCCAAATCCACCCCCAAGAAACCTTCATATTATGCTAAGATGAAAAAGCAGGGTACTACAAATCCAATTTATTGTCTCTGGCACTTGCAAATATATACATAAACGGTGAACCATAATAATATAATATG…
GN-M818	Aradu.A03	123314419	123314419	T	C	+	SNP	1	GAATTACACACTACAATTAGCCCTAGCATCTGCTGCTGATGCTGAACTTCAGGTACATGATTTTCTGTCACCAAATTATGGCTCTGTTTTATGCTATGCACACTATTAGTAACGTGTTTTTTTATGTTTGATGATCAGGTTCGATTCAATGATCCAAGTGTTTATCCTGCCCACTTTGGAACAGGGCCAATAGGAGGAGA[T/C]AATGCCATAGCAAGACATGGAATCCATGGATTGCATAGGCTGTATAGTATTGATGTGCCTAGTCATCATTTTGTGAAAGGAAAGAATATCATTTATCTGAGACAGTCTAGAGCTATAAACCAATTTCAAGGAGTTATGTATGATTATATCCGTTTAGAAAGACCACCAAACTCAACCAATTGATTTATTGTGTC…
GN-M819	Aradu.A03	123440631	123440631	T	C	+	SNP	1	TGATGGTGTGATTTTGATTGTGATTATGATTGTGATTCTCAGTTGTGTGTGAGAGCTTCATCAGCAACAGCAAGTAGCAGCTCAGGTGATAAGGAAAGGTCTATCATAAGAAAAGAGAAAGATGGTGTATGGAAGATCAATTACTCAGATGAGAAACCACCAACACCACTTTTGGATACAATCAATCATCCAATTCACAC[T/C]AAGAATCTCTCCAAACAGGTAACAAACTTAATCCATGGCATAACAAATTTCAATTTAAGGAATGCTAGGGGGCAACAGACTTTGTGATTTGTAGCCATCAACAGTGTTTTTAATTGTGTGAGATTTTATCTAATGGTGGAGAATTACTCATTTTTTCTTTTACTGGCTAACTGCTGGCCAGATTTTGATAAAAG…
GN-M820	Aradu.A03	123478556	123478556	C	T	+	SNP	1	TAACAAATAAGGGTGAGTTTTTCTTATTTTGACTGGTTCACCAAACACACCCTTAGTGACAAACTTTGCCTGTGTGACCGTGTATATAGAAGTATATCATTATATAAAAATCTCAATGAATCAAAATGAAGTTATTATGTCCTTTGGCTCTTCAGTTGTAACTTGTTTCTCTTTTTTCATCATCACTAGATGAAAATTAT[C/T]AGGTATAGTCAAGCTTGTTCTCTCACTACTCAAGATTTCATTTGAGCACTTGTTAAGGTCGAATTTTGTTTCTATCATTAAATTATGTCAGCATTATTACGATGTACGAAATATAAGAACATAAAAAAAAGTTTTTTATAAGTCGTAATAATAGAAAGCATGAATATTATGACTAATCAAGAAATTTAAGTTAA…
GN-M821	Aradu.A03	123592030	123592030	C	T	+	SNP	1	TAGGGCCTACGACGTCGCTGCTATACACATCCGAGGAAACAAAGCCAAGCTCAATTTTCCGAATACTATCAAGGACACGGGCGTCGAAGTCCTTCCATTGGCTAAGAAACAATGCCTTAGCGATGAGACCCAATTTCCCATGTTAACACCTATCTCTGCCACGTTTGACAGTGATGATGGAAGCATGGAGGGATGGGAAT[C/T]CAACCTGACACAGCAGATGTCGGGTCTTGAATGGCTCCTTGGATTGGAGAATGAACAACCATCCCAAATGGGGGGTGATGTCTTTTCGAACAACATTAACAACAACAATGATAGCACCAAAAACGATAACAACATGGACCTGTGGATGCTAGCTGACGTGGTTATGCCCAACCGTTATGCCCAAACATTTTGCG…
GN-M822	Aradu.A03	123702703	123702703	G	A	+	SNP	1	ATCCGATACCAGGCCAACTGCAGATGCTGTGGATTCTTCTGCAGTAACTAAAAAACTAGAAGAGGAACTCAAGAAACGTGATGCTCTTATTGAGGTGTGCTATACCAGATAAATTGTGTCTGTTTTTCCTATTAATTTTTGGTTATTACTTGACTTCTTTGATCTTTGCTATCATTTTCTCTAGTCTCTTATACAATTGT[G/A]CCAGAAGTTTAGCACGAGGTTTGATGTTTGATGTTTTGCAGAGGTTGCATGAGGAAAATGAGAAACTGTTTGATAGATTAACTCAGAAAACATCTGCTGCTCAATCACCTCAGGTAGGAAGGTTCCATTTATTGACTGCATACCATCACAATGAAATGTTATTTAGTAAAAGGGACTTTCTTTTCAAACTTTTT…
GN-M823	Aradu.A03	123973642	123973642	A	G	+	SNP	1	CGCTACGTTAGAGATGATATAGTCGATAACATGTAACAGAGTAACAGACTGCTGGGTAACTTTTTTCTCATCTTATAAGAGCCTTGAAAACGACATCGTTTTGCACGGGAAAGGTGGCACACGGCACTGGCCAACACATAGCCACGTTCCAATATTGCACCAATAACACGACAACACTGGCGCCCATCTTCATCCTTACA[A/G]GTCACAACTTCCCCCCACATAAATATCTTCTCCCCTCGCTCTTCTCACTTCTCACTCAAACCCCTCCCCCTCCCGCCGGTCTTTCTTTCTTTTCTTCCTCCTCTTGTTGTTTCTGCCATGGCTGCGAATCTGGGCAACCTGGCACTCTTACTAGACATAGCTTCCCCGCGGAGCATCATTCTCGACAGGAAGCT…
GN-M824	Aradu.A03	124182793	124182793	G	A	+	SNP	1	ACAGCTTGAATTTCAAGTACTCTACACTGGAGAAGGCTACCAACTCCTTCAACGAAGCGAACAAGCTTGGACAGGGAGGATTTGGATCGGTTTATAGAGTAAATTCTCTTCCACATAACACTTACTTCCCCTCCCCCACCATTTTGCATATCAAAACCACTCTTACAAATCCATGTTGCAGGGTGTTCTGCCTGATGGAA[G/A]AGAAATTGCCATCAAGAGGTTGTACTTCAACAACAGGCATAGAGCAGCAGATTTCTACAATGAAGTCAACATAATTAGTAGCGTGGAGCACAAGAATCTAGTGAGGTTGTTAGGATGCAGCTGTTCTGGACCCGAAAGCTTGCTCGTATATGAATTTCTACCGAACAAAAGTCTTGATCAATTTATTTTTGGTA…
GN-M825	Aradu.A03	124384165	124384165	C	T	+	SNP	1	TCCTTTCCCTTTTCATAACATTTGAATTGGCCTCACTTGAATGATTTTACATCTTACTGGCAAAGATAAAAATTACCATTTTTTGTACATCATGTTACTTGCTGTGTAGTTCCTTTAATTCATTTTTCATAGTCTCAAACCGATGAATATGTGACATATCTTGCAGTACAAGCTGGATGCAATATTGACCCTGTTAGTTA[C/T]GTTGGAAATGAGTATCTCAGCTCCATGTTTCGATCTAATAAACGAAGCAGAGCAGCAGAAGATATATCAAAGCAGCAAAAGCTTCAGATTTCCTTAAATTACAATGTCTGTCAGGACAAAGCTGATCGATTGGCAAATAGTCCAAATCCAAATCAAGTGTCAACAGGATTGAGGCTTTCTTATGATGATGATGA…
GN-M826	Aradu.A03	124816342	124816342	G	A	+	SNP	1	CATGTCTGCAACATTAAGCTTACGTTCCTGATATCTTTTCACTGCCTGACATTCAATCCCATAGATATGCAGTAAAATATACCTTTAAGCTTTAGGCTAATTTTCTTTTTGTAGATAAAGCTCAAAACACTCCTCTATTTTAGCCACATAGCTTGAATCCTATGGTTTAGATCTCTCTCTATCTCTCCATCATTTTGGAT[G/A]GTACTAGTAGAACCAAGATACTGAAAAGTTTAATCCTCTGAGAAAATTGTCTTACACTAATGGTTCAAAATTATTCCCCAAATTTCAATGATATGACAAATCGACATGATTTTCAATAGGCGACGGTGTTATCCCATTAATGTAGCTGACCCTCGCCCCATATATTGACACAGTTTTATGGTGTCACATTTTCA…
GN-M827	Aradu.A03	124938217	124938217	T	G	+	SNP	1	ACTGCTAGAGTGTTTGGTACTTTTGGCTATTTTGATCCTGAGTATACATCGGTATAAGTTTAAAACAGATCTCTTTTTGGAATCCAGTTTTCCAAGATTGTTTGACTAATTTGTTGTTACAACTAACAGACCGGAAAACTCACTCTACAAAGTGATGTTTATTCTTTTGGCGTTGTCCTTCTGGAGCTTCTGACTGGACG[T/G]AGAGCCGTAGATCTAAACCAAGGTCCAAATGATCAAAACCTTGTGGTCCAGGTTTGTATTGTATGAAGCTTATACATGAAGTGACATGTTGAAAATGTTGCTGGAATTTACTTTCTGTATTTTGTGCAGGTGAGACACCTACTAAATGACCGGAAGAAGCTTCGAAAGGTGATAGATGCAGAGATGGCTCGAAA…
GN-M828	Aradu.A03	125097234	125097234	G	A	+	SNP	1	TAAAACAGCAAGCACCAATGAAGTTCCATTAAAGTTTAATGTGTCATATGGCTGCATGCCTCAAGAGTAAATGCCACACATGCATGCAGCACCTATTGAAGAATCCCTACCAGCTTCTTGGGAATTACAAAGTTAACCTTGAACTCCCATCCAACGAGTTTAATCAATGCAAGACTTTATTGGGATCCATATTGTGGTCA[G/A]CTGGTCATTCATAATGAGGAAAGAAAAGTGTCTATTGATCAATTCTAGTTTTGTGGAATGACCAAATATTTCCGCCATTTTTGTTGTGTTTACTGTTTAGCAAGTAGTGGGAAGCAGTCTTTCATGTATTGCTATACTTTCCTTAATAATGTAAATCATGAAGCGTTTGTTTTTGTTAATCACTGATTGTAACT…
GN-M829	Aradu.A03	125262957	125262957	T	C	+	SNP	1	CAACAGGTACGGAAATAAACAAAGACATTTCATAATCTACACTCATCGGATAAGTCTCTCACACACACACACAATCATCAACATTTAAAGCAAATACTCCGGCCATAAAATCCAAACTTGACAAAAAAAAAAAGCAACAAAAAAATCAAAACACAAAACAAACAACCTGTAGATGAATAAAATATCAGTTATTCCAATTT[T/C]CATATCCAACCACGTAATTTCTTTCAATCGTCAAAATAGCAATACACACTTCAATAACGTCCTGTATCAAGCCCTCTTCTCTTCTTACAAAACCAAAAAACCAACCTTTCAAAATGGAATATTCAAGCCCTAGCCACAATAATACGAAATTTGGGGAAACTCACCTACATAATCACCCATGAAGAGGTAATTGG…
GN-M830	Aradu.A03	125299525	125299525	C	T	+	SNP	1	CAAATCATCACACGAGCACATAGTAAGTAAGCATTTTTTTTCTCATAAGTAAAGCATTTTACCAGAAAAAAGGAAGATACAGTATCAAGCAGTACATCGTTGAACAAAAGCATCTTCTCTTTGAGCAAATATTAGTATTTAAGATGAAGGATCTAGATTATGCCAGCTAGTTGAAAATTAGGTAATATAGACATTACACC[C/T]GGTTAGTATGCAAAAATAAGGAGTTTGACATTCTTATTCTTATTCTTATTACCAACTACATAGTATAAACCCAAAATTTATTAACATCCATAAAACTGCAGCAGATTAAGATCTCACAATAGACTAGGAAGTGATTTTTCATCATCAAATCCAAGTGGATAGACCACTTTCTCAATCTATGACAAAATTTGTCA…
GN-M831	Aradu.A03	125301683	125301683	G	A	+	SNP	1	CAAAATGAGAGAGTCAACAAATATTCAAATAAACAAAACAAGGAGATGATATTGTTATTGACTTTGCAATTATAAAGTACCAAAAATCTGTTGTTAGGGTTAAACTGTGATGATCCCTCCTCAATTGAATCAAGATGCAAGTAATAATATTTCTTGTCTACGAAGAGTGCACTGTAATGTCAACAAAAATCTAACATTCA[G/A]AACAGAATTAATTCATACTACTAATTATTAAATAAGAGATCCCCAATCTGGCCATACTTCTGTTAATTTTTCCAAATTCCAGTCATAATTCAATTAAACATAAAGAGCAGGGATCCACTTCCATCGGGTTGTTGACTTATACCATCACATAACTTTTTAATGTACTATGAATTTCGTCAATCCAACCATTGAAT…
GN-M832	Aradu.A03	125405709	125405709	G	A	+	SNP	1	TCTGTTTTTGGTTTTAGCAGCAAGTTGAAGTGTGTGGAAGAAACCTTGAAGATAGACATTAAACCAGGTTGGAAAAAAGGAACAAAGATAACATTCCCTGGAAAAGGAAACCAAGAACAAGGAGGGTCTCAACCTTCTGATCTAGTCTTTGTAGTGGATGAGAAACCACATGCTGTGTTCAAGAGAGATGGAAATGACTT[G/A]GTGATCACACAGAAGATCTTGCTTGTGGAGGCACTCTCAGGGAAGACACTCAACTTGACAACCTTGGACGGAAGAGAAATCGCCATCGAAGTGACCGATGTTGTGAAACCGAGGCATGTTATGGTGGTCCCAAATGAAGGGATGCCAATTTCTAAAGAACCAGGGAAGAAAGGATCCTTGAGAATCAAGTTTGA…
GN-M833	Aradu.A03	125430796	125430796	G	A	+	SNP	1	TGAATTTGCAAAGGATCATCAGTAGAAAGAGAGACATTCAGACCTCGCTGGAAAAACATGGGCAATGGATTGCGAGAATAGTCCAAGAAAAGTGAATTATTGCTAAGTGGTGACATTGCCAATCCAACCTAAAAAGATAACATGACTGCCATTAAAATTTTATCACAAATTTTTCAAGATTTACAACAAACGCAAACTAC[G/A]ATTGCAGCATGATAGATATTGTTATGTTGACCAAATGACTGACTATTCATGAGGGGTTAACCTGTGCGAGGTAATATAAATATTGCAACACAGGAGTTTTCCGTAGATTAATCCCATGGGAAATGTTATGGCATAGGAGGAAAGCAGCAGCCAAATGATCACTATCGCCTGCCTGCATAAGCAAGTAAAATATA…
GN-M834	Aradu.A03	125433897	125433897	T	G	+	SNP	1	TATACAATAGGCATCTTTCATAATCTTAAACAAACCCTGGATAAGATTATCCTGCTTTAAAAATATCTCTCTGAGTCTGCTTTGCCCGCAAGGATTGTACTTGAGGTTGAATTTGTCAAATCTATGAAATGTACTCTTATCTGCATGGACGTCCAACAAATCGACATTCAGATCATACCTGCATTACGATTGCCTCCTAT[T/G]AGAAACATGCAGACAAGATAAAAGCTCATAAATATAGCAAGCATCTTTCTACAAGTCATTAGATGAAAATTCAGCAGAAAAATAATTCATACCCAGTTAAATCCAAACTCTCAAAAACCTCCTTAAGTGTCATATACTTTCCATCTCTAAATATAACAACCTGCCAACATGTATGAATACTATTAGCAACATTA…
GN-M835	Aradu.A03	125685762	125685762	T	C	+	SNP	1	CAACGTTCACCAATTTTCCAGTATGTCAATAGCATATACACTTCAATAATGTTTTATTCATTATGGTTATCTTATTGATATCCATGCCTAACTAACGTGATATTTTTTCAGGTATCAGATTATGAGAAAGAAATTGAGATAATGAAAACTGTAACCAAAGAAGAATACCTTGCTTCATTGAGAAGGTAAACCTCATTTCC[T/C]CAAGAAATACTGCCATTAAGAATTTTCTGATATATTCCAAGTTCTATAATCTGTATCCTTTTCTGCGTGTGTATTGCAGAAGAAGCAGTGGATTTTCTAGAGGTGTATCAAAGTATAGAGGAGTAGCAAGGTGGGAAGCATTTTCTAACTCATGCAATCAAACTTTACCTTTCGTTGCCTACAAACATATATTT…
GN-M836	Aradu.A03	125879257	125879257	G	A	+	SNP	1	TTTCAGGTATGTTAACGGAACTAAGCTAGAATTGGTAGAGAAGATTGGTTGGGTAAAGGAGGAAACTGGCAAAGTGAAGAGTTTGGTGCCACAGCATTCCTAGGACTTACCGCAAGAGGAAAACCAAGAAGAACAAACACAACCAAGGAAGCAACCTTGATTCCTTCACTTGCTCCAATTACATGTTGAATACCTCCAGG[G/A]TGATCTTGGATGGAAATCAGACTAATTATAGCAGTGCCAGCCATGCAAACAAAGACGATAAAATTGCTAACAGCCCATACTATTCTTGCACCCATCCAGTTACACATTGGTTCAATGAAAAACGAGCTAATTCCCAGGACAATCTATCAAGCCATAAATGCAATGTAAGATTTATGATTACACAGGAAGAAACA…
GN-M837	Aradu.A03	126115008	126115008	G	A	+	SNP	1	AATATTTGTGTCTATAATATGATTATATTTTGTGATGATCTATAACAAATTAAAGAAATAACACACCTGTGAAGAGTACAAGTTTGTTAATAAAGTATTTTCAAAAAAAGAGTAAGAAAAAATTAATTTATAGACATCACTGCAACTAAAAAGGGACATTTACAAATAAGAGTAAAAAATGTATCCTATTTCACCAAACA[G/A]ATGAAGAGACATTTACAGTTTTCTCGTTTCGCCATTCAACCATAATCCTCTACTTTTGTGTGGGAGAGGATGGAAGACTGCTACTTGTTACTTGTTAGTTACACAAAAAAGAAAGATTAAAATTACATGTTAGAAAAATGCCAAAATCACCTCTTCCCTCACATTAAATTAAAAAACAAAAAAGGAAGCTGAAC…
GN-M838	Aradu.A03	126300140	126300140	A	G	+	SNP	1	ATATCATCTAATCTTATGAAAATAATAAGTAATGAATTTATGCTCTTTATAAGCAACATTACAACTTGAATTTCAAATATATATTTTCTAAATTTATAATATGAATATAAAAAATGGTTAAATAATGCTGATAATTTAATTAAGATGTTTGGAACATAAATTGAAATTATTGGTATATACATAGCTTTACCCATAAAGGA[A/G]AAGACAACAATCCTGAGAGAAGAAAGTAATAAACATGTACACAAATTGGCTGGAAAAGGAAATAAACAGAAAATAAGCATGGAAACGCACGCAAAAAAAGTTAGTATAAAGTAGTTGTTCTTGCACTATTATAGACATTAATTTGATCCATCACTTGTTATTAACCGATATGGACATTGATGGAGCAGTCTCTA…
GN-M839	Aradu.A03	126470766	126470766	G	T	+	SNP	1	TATCCTTTCTGTTTACCTCGAATGGCTTCTAAGCAAATGTTGGACCACACCTATATTGAGAATCCTCCGCTGGAAATAAAGGCTTGCAGCTTTTTTTTTCTTTTTTTTTTTGGGTTCTAAATTTCTAATAAATATAAAAAGAAACTTTGGTTTCATTCATGTTGTGGCTCCTACTCCAAGGAAGTCAATAAATAACGGAG[G/T]CTCTGGGATTGTTGTTGGGGGGTCACTGGCTTCTTCATGATCTCTGTGTTGTTGTTCTGCCATGGATGATAGTGAAGGATCACTGCCTAGCACCTGTGCTACTGTGGTGCTTGAATTTGATGAGAAGCTGTAAAAATTCTTGTTATGGTTGTTGTTTTGATGCTGTTGCACTGATGGCATCATCATCATCATAT…
GN-M840	Aradu.A03	126910375	126910375	T	C	+	SNP	1	GAGTCCCTTTTTGAAGCCACCCAGAAATATTTTATATACTTCACTTGAGAACAGAACACTAATAACTCCCAATTCCGGATTTTTCTTTATGTGTATTTTGTTTAAAGTTTGCAAACGAAAATTTAGGTTAAATTGATTTTTTAAATTTAATTTTGATGAAAAGTAAAATTGTGTGACTGATTTATGTTTCACAATTTTTA[T/C]ATCAAAATAGATTACAGTAAAATAAACGACTCAAAATCACTTTGTAATTGATTTTTATTTCTTCTTCTTCTTATGTCCATGGCAGCTGTGGTAGCTGCGGTTATGAGCTTAACCTATCTTCCTCGAACCGTGACATCTCAACAATCGGTTCAAAATATGGGAAATCCATGAAACGAGGCATAATAACATTCTCC…
GN-M841	Aradu.A03	126966149	126966149	G	T	+	SNP	1	TTTTCTGTTCATCAAAATAAACTAAAAATGAAATGAGAAGTGAATAATCTTGCCATTATTTGCAACCACAATTTCCAGAGATATTTTCCATCTTAAAAATCTTTCTCCCAGCTATAAATTCGGGTAACAGCTCCTGCATCAACAGTATCACAAAAACCGAATCATTTGGCATCTCAGTAGAAAAGAAGAGTTACTCATCA[G/T]CAATGGCTTCCGAGATCCCAGAGAAGAAGGAGGAGCAGCACTCTACAAGCGACCTGTTCTCGAGCGCCAAGTTGGTGGCAGAGGCGGCGCAGGCCAACTTCAGGGGGGAGGCAGACAAGGTGGACAAGGCAAAAGCTGCCGACGCAGCCGGAGACCTTCTTGACGCCGCCGGCCAGTATGGCAAGCTTGATGAT…
GN-M842	Aradu.A03	126976956	126976956	T	C	+	SNP	1	CAATTTGCATTGAATAGTGATCAAATTTTCCAAATGATATAGTATTTTGATGGTACAAATGTTGAAACCTCTTGTTAGATGTTGGCATTAGGTGTTTATTCATTCAGATTTTATGTTTCTATTGAACTAAAACTTTTCAATTTATAATATTGGGCTACAACATTGTTTGTTATTTTATGCATATATGACTAAAGTGCTAA[T/C]TCATTCATGCTTAACACTTGCAGAAACTTTAGATAAATTTGTCCCAGATTCTGCATCTATTGCTGCAAGCATTAAGTATCATGCCGAGTTCACCCCGTCTTTCTCTCCGGAGAAGTTTGAGCTAAGTAAAGCGTTCTATGCGACTGCAGAGAGTGTCCGTGATTCCCTCATCATAAACTGGAATGCAACGTATG…
GN-M843	Aradu.A03	126986986	126986986	T	C	+	SNP	1	TGCGGCGGGAGTGCCGTACTTGACGGCTACCCATCCACCACTCCATTTCATGCTTTTATACATTATTAACTTTGCTAATTTAGTGATTTCACAAATTATGATAGATTATTATTATTATTGTTATTCCATTTTTAATTATTAACAGCTTAGTTAATCATTAATTCATTATTGGGCCTCCTTTCACTCCTGATGCTGTTGTG[T/C]TAGCTAACTAGTTTTGCAACTGTATATATAATTGTTCAGATTAATTCCAAGTAGTTGCATTGCATCATTATTTGTTTATAATTTGTATGTATGTGCATGATTGCATGAATGGACGAGTTTCTAGCTAGGTATATATAAGATATGCTATGCTATGCTATGCTATGTGTGCTATATTCTGTACATGATGTTAATTT…
GN-M844	Aradu.A03	127279858	127279858	G	A	+	SNP	1	ACAACTGTTATTTTTAACATTTTGATGGTTATAATCCCTTTAGTGCCATGATAACAATTAGATTCCTATGTTTTCTGGGGCCCTTAACCAAAAAGGTGTGCCTCACCAGCCAATGTGTGCTAGGTACTGATCCATTCTAGGACTTTGTCTTAGTGGATTAGGTCCAACTGTTGTTTGTGCTGGTCCAAACTTTGAACTTC[G/A]AAGCCTAAATGGATTTTATATGCCTGAGCATCTTAGAGTATCTTACTAGGACAGTAGGACCAAAACTTAACAACTTAACCTTCTAGGATGGTTGATCCTTGGCATGAACCAGTAAATTACCATACATGTTTATTTTGAAGTTGTGGTATGTATGAAGTTTATAAATTAAGCATGACATGAACTGCCGCTATTTA…
GN-M845	Aradu.A03	127326619	127326619	G	T	+	SNP	1	CACGTGGATGCTCCGCACTCCATTTTCAACCGTTGGATTGCATCAGAGAGGCAATCCTGACACTCCGTTGGGCTGAGGTCTCCCGTGCACTGCGCCACACCCCGCACATTCCCCGACCCACTCGTCCGGTACGTCTTATAGGTGCTCCCATCTGACGTCTCCAAATACGCCAGCACCTCATCCCGCCTGGTCATCGCATC[G/T]GAGGTCAACCCAATGGACGGTCCACATTTCTTCATCACCGCAGTCTTGTCTTCCACTCCCAAGAAGCTCACATTATCGTACTTCACAAAGCATCCGTCCAGCTGCAACGCGCCGCCGCATGCGTCCAGGCAGAGCGTGCCCAGCTGACTGACGGCACGCTCCACGCAGCGGGAGCAGCGGTCGTTGGAGAGGTC…
GN-M846	Aradu.A03	127436826	127436826	C	T	+	SNP	1	TCCTTGAATTTGTCCCAAGATTACCTGATGGTGATGATTGGGTGCTTGAATCCCGGTTCAATACAAGGAGAGAAGGCATAGCTGAAGGTGATGCATCAGAAAGGATAAGAGTACCTGCAGAACAATATGCTGCCTCAACTTTCAATGAGAGATCCTCATTTTGAGGCCTAGACGGAAGAGCTATGGCTCCAAATGTGAGA[C/T]TACCACTAACACCCCAAGGAGGAGCAGGCCTTGTAGCGACAACCTTTAAACAGCTAGGCCTGTGATGACTGGTGCTGAACCCAGTCAAATTTGCACTAGAAGGAGAAGTAGACAGGTACATCCTTCTGCCATCTGATAAAACAGCAACAAGGTGCAGCAACTTGGACTCAAGTGTGGATAACGGTGCAATACAA…
GN-M847	Aradu.A03	127522768	127522768	T	G	+	SNP	1	GGTGTTGGTGTTGTTGCAGTGATGTGTGCAACAGATGATGAGTCATCAAGTGCAGTGATGGAGGGTATGAAAAAGAAAGGGGCTTGTTATAATTTAGTTAAACCTCTTAGCGAGCAAGATTTGAGGAACATGTGGCAGAATGTGGTGGAGAAAACCCAGAAAGAAGTTTGCTATGATGATGATGAGAGCAAAGGAACAGT[T/G]AATAGAAGGAAGAGGAGCTTATCAACGGAAAGAGACGATCATGATCATGATGTTCAGTCCAACACTCCTAACAAGAAGCCACGTTTTATTTGGACCCCAGAAAGGCATCAAATGTTCGTCGATGCTGTACTCCAACTAGGGATTGATAGTACGACCATTCTTTTTTCTTCTTCTTCTTCTTCCTTTTAATTCAC…
GN-M848	Aradu.A03	127587870	127587870	A	C	+	SNP	1	TAAACAGAATAGTTGTAGGGAATCTTGAAAGTTCATCTCCTTAATCTCATACATCTCATCAACTCCAGCATCCTTAAGCGTTTGCAAGCTCCTACTTGTCACAAGGATCCTACTTCCCAGGCCAAAGATACCATGTCCTCCAATGAAATCTCTTATTTGAGCTGAATTGTTCATATCATCAAGAATGAGGAGAACCTTGG[A/C]CACTTTAAGCTTTTCTGTTAACACTCTCAATCCCAAAGAATCTGCAGGCATTTTTTCTTCTAGAAGCTCTGATATATATTTGCTTTGTGTGTGCTGCATCCCATGGTTTTCTATTTGTTGTTGAACATTTACAGCAAAAGTGCTGAAACTGAATTGGGATGACAATTCATGATACAATGCACCAGCAATTGTTG…
GN-M849	Aradu.A03	127594166	127594166	A	G	+	SNP	1	AACAGAAAGAGGAAGCAAAATATTAGTAGGCCTCCTCAGTTCAGGTCTCCATATATTTTCCGCATGGATTACTCGGAAGAACGAAAGTTATATTTTTTATCATCCTTGGAGGCTTTCTGATAGAGATTTCAGAATGGGATAAACATAAATCACTAGATAATAAAAGAGCTACATCATTAATAAACATGAAACAACCAAGA[A/G]ACTATTTCACTACTTAACTCGTGCATTTTTAAAACTAAAATAAAAAAGTGAACATTGAGAACCATAAAACTGGGGTTATTACGGGAGAACAGCCAAGCATTAGGAAGCCTCTTCAGTTCAGGTCTCCATATAGTTTCCGCATGGACAAATCGGAAGAACGAAAGTTATTTTTTGGATCATCCTCAGAGGCTTTC…
GN-M850	Aradu.A03	127794902	127794902	C	T	+	SNP	1	TTGAAGAGTTAAAAATTGAACCTGTATTTTCAGACTCTGTTGATAAATCAAACAAATTCTTAATCTCTCGGTAACGTTGTTGATTATACCACTGAGTACAGAATTGCTAAATCAAACAAACTTTTTAGTTTCGAAATTATTCATGATGTTGCTGATTACAGCACTGAGTTATATGTACGTGCCTATCATCCCGTATAAAC[C/T]GACTACATGCAATACAAATACTCAAAATCCCTCAAAAATTCTTACACACTATTACATTGGAATGTCACGCATTCTCAGCACCAAAAAATCATGAACTACATATTTCAGTAGCAATTTCAAAGCACGTGAAGACTGAAACTATTCCTAGGTGAGTAGTTTCTTCTGATTTTTCAATGTTTTCATTACATTTAACT…
GN-M851	Aradu.A03	128164105	128164105	G	T	+	SNP	1	AAAAATAGTTCTTCAGACCCTACTAGCACTCCCTCTCCCTCTCCTCAAGCACAGGCATGTATCACTATCACTCCATCATTTTTGTCAAGTATGTACTATTTGAAGGAATCAAGGAAGTAAGTAATGATGTGTGCTCACTTTAACTATATTTTTGGATGTTACAGAAGATACCATTTGGATATACAAGGAAAGATGTTCTC[G/T]TAATTGGACTGGGAGTTACTTTCCTTGGCATTGCCTTAAAAGCTGGATTAGAGGTACCTTGGTTTCAGTTATTGGATTATACTTCCCCTCTTGTTTTAACATACCATGAGATATGGATTTTCTATAGGCATTCATTTAGGCACTGGGATTAACCTTGGAGTTGCAATTTCTTTTTTGGCAGTTTGTTGGAGTTG…
GN-M852	Aradu.A03	128201950	128201950	C	T	+	SNP	1	CAATCACAATGACAATCATGCTCTCGTGGCACTATGGAACTGTCAAGAAGTATGAGTTTGATATGCAAAACAAGGTCTCAACAGAATGGCTCGTAGATGTGAGTCCGGGCCTCGGGATAGCCAGGGTCCCTGGGATTGGCTTTATCTACACCGACATTGTAGCAGGAATCCCGGCTTTCTTCTCACACTTCATTACTAAT[C/T]TTCCCGCCTTCCATCAAGTCCTGATCATGGTATCCTTCAAGTCTATGCCGGTGCCTTATGTCTCCGAAGGCGAAAGGTATCTCATAGGCCGGATTGGCCCAAAAGATTACAAGATTTACCGCTGCATCGTCAGATATGGATACTGCGATCACATCAGGGATACTGGCGACTTTGAGGAGCACATCATTCGTTCC…
GN-M853	Aradu.A03	128202363	128202363	G	T	+	SNP	1	ATTGAGGAGAGAGATATTGAATCCGTGGATGCCGCCAACGCCACAAATGAAAGAATGATTGTTGTAGGGAATTCTTCAACAACGCATGGACATAACAATGCTCTAGTTCCTCTGGATGCAGATGAGGGTCCAGCGGTGAACAATGAATCTCAGATCAGTCCAGTTCCTGACACGGAGTGTACAAGCAAGAAGAAGCGAAA[G/T]AAGGTTCGGTTCATGCTGCCTGTTAATAGTCCTAAAATAATGCAGCCATGTGTGAGGAAGGAACTTTTGGACCTAATTGATGCCAGGGAGAGCGGTAGTGCCTATTTCTTGGGCCAATCGCACCTAGTGGTGCGTGACGGCTCAAACTTTCTCAAGAGATTCTTAATCATGGTGTATCGTTTTAGTGAGAAAAA…
GN-M854	Aradu.A03	128327878	128327878	G	A	+	SNP	1	TCTAGACCAGTAAACAAACTTGTGACAAATTGAGATAATTATAAATTCCACAGTACAGGTAATCCAGGCTATGTTCGCATCTATAATCACTGATTGCTGAGATTAGTATAGTCAATTGTAATGACAAACCAACGGTCAATATCAATTTACACTTATGTTCCTAGCAACTTTTTCCATCTTGCATATGCCAGTATAAGCAG[G/A]AAAATGAAGAAGCAACCAGCACAAGTGCTCAAAACAAAGGGCCAAAATATTCCATTTACGTGATATAGTGAACAAGGAATGTTCATACCAAATGAACCGGCAATCCCAGTCTCAATAACAATCGCAAATGATGCAATTGTCAATGTCAACTGCAGCTGAATAAGTTCGTTTCTGTGATTATCAAGTTGGATGTT…
GN-M855	Aradu.A03	128328312	128328312	C	T	+	SNP	1	CAAATCAGGACTTTATCACTTCACAAGAATGATATCATGAAAAAACATTTTCCAGAATTCAATATGCTTCACTTGACATCTTGGATGAAGAGATATGATTTAATAGAATTTGGTAATAGGTACACTTACAGACAATATCTTGTTACGAGTTCCATCCAACTGCATAAAATATGCTTCAAGCAACATTTCCAGATCCTCCA[C/T]GTCATTATCATCCCCCAAGTTACTAGTTACCAGACTTCCACTTCTGGTAGAACCAAGTCGACGAGTACTAGAAAGGTTGTTCAAGGTTGTGGCCCCCACATGAGCATCAAGTTGCTGATTCTGCAACCACTTCCTTGTCAAATATAGTTGCGCCATGTCTTCGTTGTCATCTAACAGATGTTCAATTTCATCCC…
GN-M856	Aradu.A03	128328644	128328644	A	G	+	SNP	1	TCCTTGTCAAATATAGTTGCGCCATGTCTTCGTTGTCATCTAACAGATGTTCAATTTCATCCCGTACCTGTAAAATTGGGCCATAAAATTCCTAAGAATGATATAGGTATACGACTTGGTTGATGGAAATCATCATTGGATAAAACTACTGCCTATCATGGAGAGTTCTAGGTTCAGGCAACATTGGAAATGTGAAAATA[A/G]GCATAGAGACAACTCTAACAACAAATGAAGAAGGAAAAAGAAACAAAGGGATAACAACAGGAGCAACAAATGGGAGAAGATTATGGTAATCATGCATTGTACCTTCTGCACCCGTGCCAGCAAACGCGTAAGATTGCTCTTCAAACTTCGCACATGTTCAAGATTCTTGGTACTAACATTTCTAGCCAAATCAT…
GN-M857	Aradu.A03	128405598	128405598	A	G	+	SNP	1	GATTGGAAGTGATGAAGGCAGGATTTTATGGTGGGAAGATTCGGGAACTGGAAAAGGGAGTTTTCTTTGAGGTTTTGAGCAAGTGCTATGCCAAAGAGGGATAACAGAGCAGTGCAACAAAAACTTGAACGTGTTTTGTTTTTGGATGGGAAAGGTTGGAAGTTATGGCAGCTAGAGGAGTTCCATGGGACTGTCAGCAC[A/G]TAATCCATTCCCACTGGGCATACAGAGTTGTTGCTGCTATGGGAAATGGTGGGAGATGATGATGATGATGATGATGATGATGATGAGAATGGCCTTGTAGGAGCCACAAGAAAGATTAGGAGAAGCACAAAAACAGGTTTCATGTTTATGATTACTGTGTTTTTGCTGTGTTGTTTGTTTCACATTTTGTGTGT…
GN-M858	Aradu.A03	128832699	128832699	G	A	+	SNP	1	CAAACGGGCCATTCATATCAGTGTTCACAAACAAACCAAATGGTAAAGTAAAGCTCCTCTGCTTGTTCACATGTTTCGCTTGGATGATGATTCTTTGTTATAAGTATAGCCTATGCTGTTAAAGCTGTTTGTCAAGGTAAAATTGGCCTATTATTTACCCTGCTAGGTGGTATGCGAAGCGATTTCTGCATCCAGATATT[G/A]TGGCACCATATGAGTATATTTTCATGTGGGATGAAGACTTAGGTGTTGAACATTTTAATGCAGAGGAGTGAGTCTTATGAAAGTTTTAGTTTTGGTTCTATTAAGGAAGTTTCATATGCTGTCATTCTAATTCCAAAATCCAAATGCAGATACATAAAACTTGTGAGAAAGCATAAGTTGGAGATTTCACAGCC…
GN-M859	Aradu.A03	128946032	128946032	T	G	+	SNP	1	AATACACAACAGATGCCACATGACAAATAAAATTCATCTAACTGGGATAATAAAAGAAAGGATTAAATAAAACATACTTTGGTCAATAAACTTAAATGACAAACTAGTTGAATGCAAACGAGGAATATATCATTTTCCACGTAGACCCATCTACATAAAAGTGATAAAACCATTTAGGTATGTTGTTGATGTGAACATTT[T/G]GTTCTGTCTGGCTATAGAGCTTATAGCTTCTGAAGAGGTGTCATTTCTAGTGCTTTTTGAGATTTATACCTTCCCAAAATAAGCACTTTTGTTATGATGTATATTTAAATATAATATAACTTATTCATAAGTTACTTTTCAAAAATCCTTTCACATAAGCATTTAAATAAACTATTTAAGCGAACTTACTCTAT…
GN-M860	Aradu.A03	129144579	129144579	G	T	+	SNP	1	TTCAGATGCGCTACCTTCCTCACTGGCCGGAAATATACCGTTTCCAGAAATTTCATTCATTTTGTACCCTGATCTTGGTTTCCTGTGAGCAACATGCATGGAAGGATATAAGTGACATTCACATAACAAGAAGATTAGATTAAGAAAAAAAGAACCTCTAAAAGTTCCACGATTTTCAACACAAAGGGAAAAAGACATTA[G/T]TGCCTTAAAATATGTGATATAAATATGGCAGCACATAAGCACGATAAAAAAAAACACACTAGAAATTGTAAAAACTGAGAGGTTCCTGCAACTAATCAAACCATGAGGATTCCCATCAAGTAAAATTTCAAAAACACAATTCTATAAAATTCAGTGTTAAACAATTTTTGAATGCAGATCACACAATAGTCACT…
GN-M861	Aradu.A03	129148934	129148934	G	T	+	SNP	1	TAACTCAACCGAACTTTCTCCAGGATCTCTCTCAAGCGTGCATCCAACATACTTTTGGTGTCAGCATGCTTTTTACCTGAGTTAGCAAGATTACAATCATCAGAGCTATAATGGAACAGAAAAATAATTATAATCTAACCTTTGCACAACTTAAACAATAAGATAAGAAAAAAAAAGGAGATTTCAACCAATATCAAAAT[G/T]ATTAACACTGATATCATTCCACTGAATTACCTCTTAGAACTCCCCAGAAGTGAACTTATTTTCAGTTAGTGGAATTGGGGAAAAGTAAACCAAATATCGTTTTACAATGTTTAAGACCTGTGATATTTCTCCCAATCCAGATATTTACCTTCTCCATACAACTTCAATGCTTTAATCTCTGCTTCCTCATGGGA…
[truncated: 7,166 more rows]

## Sheet: Table S3
Table S3: List of 82 SNPs associated with various traits with allele information and flanking sequences
[truncated: 83 more rows]

[truncated: 1 more sheets: Table S4]
